# Supplementary material for: (Nitrito-κ2 O,O′)bis­[tris­(4-methyl­phen­yl)phosphane-κP]silver(I)
Source: IUCrdata. 2022 Dec 6;7(Pt 12):x221148. doi: 10.1107/S2414314622011488 (PMC9815127; doi:10.1107/S2414314622011488)
Supplement: Supplementary file 1 [file x-07-x221148-sup1.cif]

##############################################################################
#                                                                            #
# This CIF contains the data for a data article accepted for                 #
# publication in IUCrData. It conforms to the requirements of                #
# Notes for Authors for IUCrData, and has been                               #
# peer reviewed under the auspices of IUCrData.                              #
#                                                                            #
# Full details of the Crystallographic Information File format               #
# are given in the paper "The Crystallographic Information File (CIF):       #
# a New Standard Archive File for Crystallography" by S. R. Hall, F. H.      #
# Allen and I. D. Brown [Acta Cryst. (1991), A47, 655-685].                  #
#                                                                            #
# The current version of the core CIF dictionary is obtainable from          #
# ftp://ftp.iucr.org/pub/cif_core.dic.                                       #
#                                                                            #
# Software is freely available for graphical display of the structure(s)     #
# in this CIF. For information consult the CIF software page                 #
# http://www.iucr.org/resources/cif/software.                                #
#                                                                            #
# This file may be used for bona fide research purposes within the           #
# scientific community so long as proper attribution is given to the data    # 
# article from which it was obtained.                                        #
#                                                                            #
##############################################################################
data_I
_audit_creation_method
;
Olex2 1.3-ac4
(compiled 2018.12.18 svn.r3554 for Rigaku Oxford Diffraction, GUI svn.r1)
;
_journal_date_recd_electronic     2022-09-23
_journal_date_accepted     2022-11-30
_journal_name_full     'IUCrData'
_journal_year     2022
_journal_volume     7
_journal_issue     12
_journal_page_first     0
_journal_page_last     0
_journal_paper_category     HM
_journal_paper_doi     10.1107/S2414314622011488
_journal_coeditor_code     WM4174
_publ_contact_author_name     'Reinout Meijboom'
_publ_contact_author_address
;
Department of Chemical Sciences
University of Johannesburg
PO Box 524
Auckland Park
2006
Johannesburg
South Africa
;
_publ_contact_author_email
;
rmeijboom@uj.ac.za
;
_publ_section_title
;\
(Nitrito-\k^2^<i>O</i>,<i>O</i>')bis[tris(4-methylphenyl)phosphane-\k<i>P</i>]\
silver(I)
;
loop_
    _publ_author_name
    _publ_author_footnote
    _publ_author_address
    'Malan, Frederick P.' .
;
Department of Chemistry
University of Pretoria
Lynnwood Road
Hatfield
Pretoria
0002
South Africa
;
    'Potgieter, Kariska' .
;
Department of Chemical Sciences
University of Johannesburg
PO Box 524
Auckland Park
2006
Johannesburg
South Africa
;
    'Meijboom, Reinout' .
;
Department of Chemical Sciences
University of Johannesburg
PO Box 524
Auckland Park
2006
Johannesburg
South Africa
;
_publ_section_synopsis
;
The synthesis and single-crystal structure are described of a \m-NO~2~
silver(I) tris-<i>p</i>-tolylphosphine complex to be applied as an potential
anticancer agent.
;
_chemical_name_systematic
;\
(Nitrito-\k^2^<i>O</i>,<i>O</i>')bis[tris(4-methylphenyl)phosphane-\k<i>P</i>]\
silver(I)
;
_chemical_name_common     ?
_chemical_formula_moiety     'C42 H42 Ag N O2 P2'
_chemical_formula_sum     'C42 H42 Ag N O2 P2'
_chemical_formula_iupac     '[Ag (N O2) (C21 H21 P1)2]'
_chemical_formula_weight     762.57
_chemical_melting_point     ?
_space_group_crystal_system     monoclinic
_space_group_name_H-M_alt     'P 21/n'
_space_group_name_Hall     '-P 2yn'
loop_
    _space_group_symop_operation_xyz
    'x, y, z'
    '-x+1/2, y+1/2, -z+1/2'
    '-x, -y, -z'
    'x-1/2, -y-1/2, z-1/2'
_cell_length_a     10.82530(10)
_cell_length_b     33.8752(2)
_cell_length_c     11.39210(10)
_cell_angle_alpha     90
_cell_angle_beta     116.8800(10)
_cell_angle_gamma     90
_cell_volume     3726.22(6)
_cell_formula_units_Z     4
_cell_measurement_reflns_used     37839
_cell_measurement_theta_min     2.6080
_cell_measurement_theta_max     78.9100
_cell_measurement_temperature     150.00(10)
_exptl_crystal_description     'block'
_exptl_crystal_colour     'colourless'
_exptl_crystal_size_max     0.214
_exptl_crystal_size_mid     0.154
_exptl_crystal_size_min     0.122
_exptl_crystal_density_diffrn     1.359
_exptl_crystal_density_meas     ?
_exptl_crystal_density_method     ?
_exptl_crystal_F_000     1576
_exptl_absorpt_coefficient_mu     5.426
_exptl_absorpt_correction_type     multi-scan
_exptl_absorpt_process_details
;
(CrysAlisPro; Rigaku OD, 2022)
;
_exptl_absorpt_correction_T_min     0.52359
_exptl_absorpt_correction_T_max     1.00000
_exptl_special_details     ?
_diffrn_ambient_temperature     150.00(10)
_diffrn_source     'Rotating-anode X-ray tube'
_diffrn_radiation_type     CuK\a
_diffrn_radiation_wavelength     1.54184
_diffrn_radiation_monochromator     mirror
_diffrn_measurement_device_type     'XtaLAB Synergy R, DW system, HyPix'
_diffrn_measurement_device     'four-circle diffractometer'
_diffrn_measurement_method     '\w scans'
_diffrn_detector     'Hybrid Pixel Array Detector'
_diffrn_detector_area_resol_mean     10.0000
_diffrn_reflns_number     46007
_diffrn_reflns_av_R_equivalents     0.0365
_diffrn_reflns_av_unetI/netI     0.0209
_diffrn_reflns_theta_min     2.609
_diffrn_reflns_theta_max     72.129
_diffrn_reflns_theta_full     67.684
_diffrn_measured_fraction_theta_max     1.000
_diffrn_measured_fraction_theta_full     1.000
_diffrn_reflns_limit_h_min     -13
_diffrn_reflns_limit_h_max     13
_diffrn_reflns_limit_k_min     -33
_diffrn_reflns_limit_k_max     41
_diffrn_reflns_limit_l_min     -13
_diffrn_reflns_limit_l_max     14
_diffrn_radiation_probe     x-ray
_refine_special_details     ?
_reflns_number_total     7335
_reflns_number_gt     7025
_reflns_threshold_expression     'I > 2\s(I)'
_refine_ls_structure_factor_coef     Fsqd
_refine_ls_matrix_type     full
_refine_ls_R_factor_all     0.0270
_refine_ls_R_factor_gt     0.0258
_refine_ls_wR_factor_gt     0.0654
_refine_ls_wR_factor_ref     0.0661
_refine_ls_goodness_of_fit_ref     1.032
_refine_ls_restrained_S_all     1.032
_refine_ls_number_reflns     7335
_refine_ls_number_parameters     439
_refine_ls_number_restraints     0
_refine_ls_hydrogen_treatment     constr
_refine_ls_weighting_scheme     calc
_refine_ls_weighting_details
              'w=1/[\s^2^(Fo^2^)+(0.0325P)^2^+2.6340P] where P=(Fo^2^+2Fc^2^)/3'
_atom_sites_solution_hydrogens     geom
_atom_sites_solution_primary     dual
_atom_sites_solution_secondary     ?
_refine_ls_shift/su_max     0.002
_refine_ls_shift/su_mean     0.000
_refine_diff_density_max     0.447
_refine_diff_density_min     -0.549
_refine_ls_extinction_method     none
_refine_ls_extinction_coef     .
loop_
    _atom_type_symbol
    _atom_type_description
    _atom_type_scat_dispersion_real
    _atom_type_scat_dispersion_imag
    _atom_type_scat_source
    'C' 'C' 0.0181 0.0091
                         'International Tables Vol C Tables 4.2.6.8 and 6.1.1.4'
    'H' 'H' 0.0000 0.0000
                         'International Tables Vol C Tables 4.2.6.8 and 6.1.1.4'
    'Ag' 'Ag' 0.1306 4.2820
                         'International Tables Vol C Tables 4.2.6.8 and 6.1.1.4'
    'N' 'N' 0.0311 0.0180
                         'International Tables Vol C Tables 4.2.6.8 and 6.1.1.4'
    'O' 'O' 0.0492 0.0322
                         'International Tables Vol C Tables 4.2.6.8 and 6.1.1.4'
    'P' 'P' 0.2955 0.4335
                         'International Tables Vol C Tables 4.2.6.8 and 6.1.1.4'
_computing_data_collection
;
CrysAlisPro (Rigaku OD, 2022)
;
_computing_cell_refinement
;
CrysAlisPro (Rigaku OD, 2022)
;
_computing_data_reduction
;
CrysAlisPro (Rigaku OD, 2022)
;
_computing_structure_solution
;
<i>SHELXT</i> (Sheldrick, 2015a)
;
_computing_structure_refinement
;
<i>SHELXL</i> (Sheldrick, 2015b)
;
_computing_molecular_graphics
;
Olex2 (Dolomanov <i>et al.</i>,  2009)
;
_computing_publication_material
;
Olex2 (Dolomanov <i>et al.</i>,  2009)
;
loop_
    _atom_site_type_symbol
    _atom_site_label
    _atom_site_fract_x
    _atom_site_fract_y
    _atom_site_fract_z
    _atom_site_U_iso_or_equiv
    _atom_site_adp_type
    _atom_site_calc_flag
    _atom_site_occupancy
    _atom_site_disorder_assembly
    _atom_site_disorder_group
    Ag Ag1 0.65533(2) 0.63978(2) 0.42841(2) 0.02180(5) Uani d 1 . .
    P P1 0.77595(5) 0.57779(2) 0.44820(5) 0.02163(10) Uani d 1 . .
    P P2 0.65036(5) 0.69483(2) 0.28591(4) 0.01930(10) Uani d 1 . .
    O O2 0.57699(19) 0.66458(5) 0.58283(16) 0.0448(4) Uani d 1 . .
    C C29 0.81563(18) 0.70936(5) 0.29381(18) 0.0199(4) Uani d 1 . .
    C C2 1.0300(2) 0.57988(6) 0.43210(18) 0.0244(4) Uani d 1 . .
    H H2 1.0744 0.5726 0.5224 0.029 Uiso calc 1 . .
    C C25 0.44352(19) 0.80859(5) 0.34053(19) 0.0235(4) Uani d 1 . .
    C C1 0.8860(2) 0.58141(5) 0.36531(18) 0.0220(4) Uani d 1 . .
    C C36 0.54431(19) 0.68106(5) 0.11468(18) 0.0210(4) Uani d 1 . .
    C C26 0.52576(19) 0.78451(6) 0.44557(19) 0.0244(4) Uani d 1 . .
    H H26 0.5396 0.7912 0.5316 0.029 Uiso calc 1 . .
    C C22 0.57132(18) 0.74079(5) 0.30246(18) 0.0204(4) Uani d 1 . .
    C C37 0.5988(2) 0.67381(6) 0.02701(19) 0.0252(4) Uani d 1 . .
    H H37 0.6954 0.6768 0.0553 0.030 Uiso calc 1 . .
    C C27 0.58811(19) 0.75088(6) 0.42752(18) 0.0228(4) Uani d 1 . .
    H H27 0.6426 0.7346 0.5007 0.027 Uiso calc 1 . .
    C C15 0.8942(2) 0.55952(6) 0.61134(18) 0.0228(4) Uani d 1 . .
    C C23 0.49327(19) 0.76552(5) 0.19701(18) 0.0223(4) Uani d 1 . .
    H H23 0.4833 0.7596 0.1117 0.027 Uiso calc 1 . .
    C C3 1.1093(2) 0.58891(6) 0.3678(2) 0.0281(4) Uani d 1 . .
    H H3 1.2075 0.5882 0.4153 0.034 Uiso calc 1 . .
    C C8 0.6598(2) 0.53656(6) 0.37059(19) 0.0255(4) Uani d 1 . .
    C C24 0.42994(19) 0.79888(5) 0.21635(19) 0.0245(4) Uani d 1 . .
    H H24 0.3764 0.8154 0.1435 0.029 Uiso calc 1 . .
    C C40 0.3180(2) 0.66502(6) -0.0583(2) 0.0295(4) Uani d 1 . .
    H H40 0.2212 0.6624 -0.0871 0.035 Uiso calc 1 . .
    C C39 0.3715(2) 0.65788(6) -0.14628(19) 0.0257(4) Uani d 1 . .
    C C30 0.93294(19) 0.68737(6) 0.37074(18) 0.0235(4) Uani d 1 . .
    H H30 0.9262 0.6656 0.4202 0.028 Uiso calc 1 . .
    C C34 0.8276(2) 0.74140(6) 0.2224(2) 0.0283(4) Uani d 1 . .
    H H34 0.7484 0.7568 0.1699 0.034 Uiso calc 1 . .
    O O1 0.4291(2) 0.63526(8) 0.4201(2) 0.0757(7) Uani d 1 . .
    C C38 0.5131(2) 0.66231(6) -0.10136(19) 0.0279(4) Uani d 1 . .
    H H38 0.5522 0.6574 -0.1597 0.033 Uiso calc 1 . .
    C C5 0.9032(2) 0.59927(6) 0.16815(19) 0.0288(4) Uani d 1 . .
    H H5 0.8589 0.6050 0.0767 0.035 Uiso calc 1 . .
    C C31 1.0598(2) 0.69698(6) 0.37583(19) 0.0285(4) Uani d 1 . .
    H H31 1.1391 0.6816 0.4282 0.034 Uiso calc 1 . .
    C C4 1.0474(2) 0.59896(6) 0.2356(2) 0.0277(4) Uani d 1 . .
    C C16 0.9020(2) 0.52008(6) 0.6477(2) 0.0289(4) Uani d 1 . .
    H H16 0.8397 0.5015 0.5877 0.035 Uiso calc 1 . .
    C C9 0.5328(2) 0.53614(6) 0.3729(2) 0.0296(4) Uani d 1 . .
    H H9 0.5054 0.5582 0.4072 0.035 Uiso calc 1 . .
    C C20 0.9859(2) 0.58611(6) 0.7025(2) 0.0298(4) Uani d 1 . .
    H H20 0.9801 0.6134 0.6810 0.036 Uiso calc 1 . .
    C C41 0.4026(2) 0.67585(6) 0.0705(2) 0.0286(4) Uani d 1 . .
    H H41 0.3637 0.6798 0.1295 0.034 Uiso calc 1 . .
    N N1 0.4549(3) 0.65427(8) 0.5226(3) 0.0564(6) Uani d 1 . .
    C C6 0.8232(2) 0.59131(6) 0.23182(19) 0.0270(4) Uani d 1 . .
    H H6 0.7251 0.5926 0.1845 0.032 Uiso calc 1 . .
    C C32 1.0722(2) 0.72882(6) 0.30523(19) 0.0276(4) Uani d 1 . .
    C C33 0.9545(2) 0.75080(6) 0.2280(2) 0.0302(4) Uani d 1 . .
    H H33 0.9614 0.7725 0.1786 0.036 Uiso calc 1 . .
    C C28 0.3653(2) 0.84282(6) 0.3593(2) 0.0340(5) Uani d 1 . .
    H H28A 0.3499 0.8380 0.4365 0.051 Uiso calc 1 . .
    H H28B 0.2759 0.8456 0.2811 0.051 Uiso calc 1 . .
    H H28C 0.4193 0.8671 0.3725 0.051 Uiso calc 1 . .
    C C19 1.0855(2) 0.57326(7) 0.8241(2) 0.0352(5) Uani d 1 . .
    H H19 1.1491 0.5917 0.8837 0.042 Uiso calc 1 . .
    C C17 0.9994(2) 0.50771(6) 0.7705(2) 0.0349(5) Uani d 1 . .
    H H17 1.0019 0.4807 0.7941 0.042 Uiso calc 1 . .
    C C18 1.0939(2) 0.53389(7) 0.8601(2) 0.0353(5) Uani d 1 . .
    C C10 0.4457(2) 0.50374(7) 0.3256(2) 0.0355(5) Uani d 1 . .
    H H10 0.3595 0.5038 0.3287 0.043 Uiso calc 1 . .
    C C13 0.6959(2) 0.50441(6) 0.3161(2) 0.0363(5) Uani d 1 . .
    H H13 0.7814 0.5045 0.3116 0.044 Uiso calc 1 . .
    C C11 0.4816(2) 0.47134(7) 0.2740(2) 0.0381(5) Uani d 1 . .
    C C42 0.2782(2) 0.64668(7) -0.2869(2) 0.0362(5) Uani d 1 . .
    H H42A 0.2573 0.6184 -0.2918 0.054 Uiso calc 1 . .
    H H42B 0.3248 0.6525 -0.3414 0.054 Uiso calc 1 . .
    H H42C 0.1920 0.6618 -0.3191 0.054 Uiso calc 1 . .
    C C12 0.6074(3) 0.47235(7) 0.2686(3) 0.0424(6) Uani d 1 . .
    H H12 0.6332 0.4506 0.2316 0.051 Uiso calc 1 . .
    C C35 1.2110(2) 0.73985(9) 0.3151(3) 0.0476(6) Uani d 1 . .
    H H35A 1.2694 0.7508 0.4025 0.071 Uiso calc 1 . .
    H H35B 1.1987 0.7596 0.2478 0.071 Uiso calc 1 . .
    H H35C 1.2555 0.7163 0.3013 0.071 Uiso calc 1 . .
    C C7 1.1342(3) 0.60951(8) 0.1673(2) 0.0437(6) Uani d 1 . .
    H H7A 1.1357 0.6382 0.1581 0.066 Uiso calc 1 . .
    H H7B 1.0944 0.5973 0.0799 0.066 Uiso calc 1 . .
    H H7C 1.2289 0.5998 0.2194 0.066 Uiso calc 1 . .
    C C21 1.2034(3) 0.51936(9) 0.9912(2) 0.0580(8) Uani d 1 . .
    H H21A 1.2733 0.5400 1.0327 0.087 Uiso calc 1 . .
    H H21B 1.2477 0.4957 0.9779 0.087 Uiso calc 1 . .
    H H21C 1.1605 0.5129 1.0483 0.087 Uiso calc 1 . .
    C C14 0.3882(3) 0.43554(8) 0.2267(3) 0.0555(7) Uani d 1 . .
    H H14A 0.4229 0.4150 0.2944 0.083 Uiso calc 1 . .
    H H14B 0.3873 0.4255 0.1456 0.083 Uiso calc 1 . .
    H H14C 0.2940 0.4429 0.2095 0.083 Uiso calc 1 . .
loop_
    _atom_site_aniso_label
    _atom_site_aniso_U_11
    _atom_site_aniso_U_22
    _atom_site_aniso_U_33
    _atom_site_aniso_U_12
    _atom_site_aniso_U_13
    _atom_site_aniso_U_23
    Ag1 0.02209(8) 0.02094(8) 0.02489(8) 0.00118(5) 0.01282(6) 0.00266(5)
    P1 0.0233(2) 0.0191(2) 0.0242(2) 0.00116(17) 0.01238(19) 0.00274(18)
    P2 0.0196(2) 0.0189(2) 0.0222(2) 0.00115(17) 0.01191(18) 0.00183(17)
    O2 0.0480(10) 0.0589(11) 0.0329(8) 0.0042(8) 0.0229(8) -0.0024(8)
    C29 0.0199(9) 0.0200(9) 0.0224(9) -0.0014(7) 0.0118(7) -0.0016(7)
    C2 0.0266(10) 0.0256(9) 0.0213(9) 0.0021(8) 0.0111(8) 0.0004(7)
    C25 0.0188(9) 0.0212(9) 0.0323(10) -0.0035(7) 0.0132(8) -0.0059(8)
    C1 0.0275(10) 0.0165(8) 0.0245(9) -0.0008(7) 0.0138(8) 0.0010(7)
    C36 0.0220(9) 0.0174(8) 0.0257(9) 0.0015(7) 0.0127(7) 0.0003(7)
    C26 0.0240(9) 0.0279(10) 0.0244(9) -0.0057(8) 0.0136(8) -0.0070(8)
    C22 0.0191(8) 0.0200(8) 0.0246(9) -0.0016(7) 0.0122(7) -0.0004(7)
    C37 0.0200(9) 0.0309(10) 0.0266(9) 0.0010(8) 0.0122(8) 0.0008(8)
    C27 0.0208(9) 0.0252(9) 0.0217(9) -0.0007(7) 0.0090(7) 0.0013(7)
    C15 0.0266(9) 0.0226(9) 0.0242(9) 0.0033(7) 0.0159(8) 0.0027(7)
    C23 0.0232(9) 0.0227(9) 0.0218(9) 0.0002(7) 0.0110(7) -0.0012(7)
    C3 0.0244(10) 0.0321(10) 0.0294(10) -0.0012(8) 0.0135(8) -0.0037(8)
    C8 0.0257(10) 0.0237(9) 0.0247(9) -0.0002(8) 0.0092(8) 0.0050(8)
    C24 0.0215(9) 0.0219(9) 0.0268(9) 0.0006(7) 0.0080(8) 0.0012(8)
    C40 0.0211(9) 0.0313(10) 0.0376(11) -0.0043(8) 0.0146(8) -0.0090(9)
    C39 0.0263(10) 0.0223(9) 0.0271(10) 0.0007(8) 0.0109(8) 0.0000(8)
    C30 0.0240(9) 0.0236(9) 0.0221(9) -0.0014(7) 0.0097(7) 0.0007(7)
    C34 0.0275(10) 0.0262(10) 0.0335(10) 0.0028(8) 0.0158(9) 0.0065(8)
    O1 0.0377(11) 0.115(2) 0.0844(16) -0.0280(11) 0.0367(11) -0.0450(14)
    C38 0.0269(10) 0.0365(11) 0.0251(9) 0.0011(8) 0.0161(8) -0.0007(8)
    C5 0.0337(11) 0.0295(10) 0.0233(9) 0.0013(8) 0.0129(8) 0.0045(8)
    C31 0.0196(9) 0.0351(11) 0.0270(10) -0.0014(8) 0.0072(8) -0.0012(8)
    C4 0.0323(10) 0.0267(10) 0.0288(10) -0.0008(8) 0.0181(9) -0.0005(8)
    C16 0.0308(10) 0.0232(10) 0.0322(10) 0.0007(8) 0.0136(9) 0.0020(8)
    C9 0.0288(10) 0.0321(11) 0.0273(10) -0.0008(8) 0.0122(8) 0.0022(8)
    C20 0.0424(12) 0.0231(9) 0.0270(10) 0.0003(9) 0.0184(9) 0.0008(8)
    C41 0.0257(10) 0.0333(11) 0.0346(11) -0.0049(8) 0.0204(9) -0.0093(9)
    N1 0.0489(14) 0.0755(16) 0.0647(15) 0.0005(12) 0.0433(13) -0.0034(13)
    C6 0.0251(10) 0.0264(10) 0.0278(10) 0.0028(8) 0.0105(8) 0.0047(8)
    C32 0.0242(10) 0.0360(11) 0.0248(9) -0.0096(8) 0.0131(8) -0.0076(8)
    C33 0.0334(11) 0.0292(10) 0.0325(10) -0.0077(8) 0.0190(9) 0.0020(8)
    C28 0.0311(11) 0.0299(11) 0.0424(12) 0.0019(9) 0.0178(10) -0.0084(9)
    C19 0.0447(13) 0.0350(11) 0.0239(10) -0.0020(10) 0.0137(9) -0.0046(9)
    C17 0.0446(13) 0.0241(10) 0.0355(11) 0.0077(9) 0.0177(10) 0.0082(9)
    C18 0.0436(13) 0.0370(12) 0.0246(10) 0.0112(10) 0.0148(9) 0.0044(9)
    C10 0.0299(11) 0.0410(12) 0.0326(11) -0.0093(9) 0.0113(9) 0.0036(9)
    C13 0.0369(12) 0.0287(11) 0.0441(13) -0.0004(9) 0.0191(10) -0.0040(9)
    C11 0.0394(12) 0.0309(11) 0.0314(11) -0.0084(9) 0.0050(9) 0.0056(9)
    C42 0.0310(11) 0.0465(13) 0.0287(11) -0.0027(10) 0.0113(9) -0.0041(9)
    C12 0.0467(14) 0.0279(11) 0.0485(14) -0.0021(10) 0.0178(11) -0.0062(10)
    C35 0.0282(12) 0.0679(17) 0.0473(14) -0.0169(11) 0.0176(11) -0.0008(12)
    C7 0.0408(13) 0.0611(16) 0.0385(12) -0.0009(12) 0.0261(11) 0.0052(11)
    C21 0.0705(19) 0.0537(16) 0.0314(13) 0.0160(14) 0.0069(13) 0.0056(12)
    C14 0.0536(16) 0.0370(13) 0.0582(16) -0.0176(12) 0.0096(13) -0.0002(12)
_geom_special_details
;
 All esds (except the esd in the dihedral angle between two l.s. planes)
 are estimated using the full covariance matrix.  The cell esds are taken
 into account individually in the estimation of esds in distances, angles
 and torsion angles; correlations between esds in cell parameters are only
 used when they are defined by crystal symmetry.  An approximate (isotropic)
 treatment of cell esds is used for estimating esds involving l.s. planes.
;
loop_
    _geom_bond_atom_site_label_1
    _geom_bond_atom_site_label_2
    _geom_bond_site_symmetry_2
    _geom_bond_distance
    _geom_bond_publ_flag
    Ag1 O1 . 2.4125(19) ?
    Ag1 O2 . 2.4227(16) ?
    Ag1 P1 . 2.4287(5) ?
    Ag1 P2 . 2.4570(5) ?
    P1 C8 . 1.819(2) ?
    P1 C15 . 1.8234(19) ?
    P1 C1 . 1.8282(19) ?
    P2 C29 . 1.8182(18) ?
    P2 C36 . 1.8209(19) ?
    P2 C22 . 1.8269(19) ?
    O1 N1 . 1.249(3) ?
    O2 N1 . 1.233(3) ?
    C29 C30 . 1.389(3) ?
    C29 C34 . 1.397(3) ?
    C2 C3 . 1.392(3) ?
    C2 C1 . 1.392(3) ?
    C2 H2 . 0.9500 ?
    C25 C26 . 1.388(3) ?
    C25 C24 . 1.394(3) ?
    C25 C28 . 1.507(3) ?
    C1 C6 . 1.397(3) ?
    C36 C37 . 1.392(3) ?
    C36 C41 . 1.392(3) ?
    C26 C27 . 1.386(3) ?
    C26 H26 . 0.9500 ?
    C22 C23 . 1.393(3) ?
    C22 C27 . 1.395(3) ?
    C37 C38 . 1.387(3) ?
    C37 H37 . 0.9500 ?
    C27 H27 . 0.9500 ?
    C15 C16 . 1.390(3) ?
    C15 C20 . 1.394(3) ?
    C23 C24 . 1.390(3) ?
    C23 H23 . 0.9500 ?
    C3 C4 . 1.385(3) ?
    C3 H3 . 0.9500 ?
    C8 C9 . 1.387(3) ?
    C8 C13 . 1.394(3) ?
    C24 H24 . 0.9500 ?
    C40 C41 . 1.382(3) ?
    C40 C39 . 1.387(3) ?
    C40 H40 . 0.9500 ?
    C39 C38 . 1.388(3) ?
    C39 C42 . 1.506(3) ?
    C30 C31 . 1.387(3) ?
    C30 H30 . 0.9500 ?
    C34 C33 . 1.383(3) ?
    C34 H34 . 0.9500 ?
    O1 N1 . 1.249(3) ?
    C38 H38 . 0.9500 ?
    C5 C6 . 1.384(3) ?
    C5 C4 . 1.394(3) ?
    C5 H5 . 0.9500 ?
    C31 C32 . 1.388(3) ?
    C31 H31 . 0.9500 ?
    C4 C7 . 1.510(3) ?
    C16 C17 . 1.382(3) ?
    C16 H16 . 0.9500 ?
    C9 C10 . 1.387(3) ?
    C9 H9 . 0.9500 ?
    C20 C19 . 1.386(3) ?
    C20 H20 . 0.9500 ?
    C41 H41 . 0.9500 ?
    C6 H6 . 0.9500 ?
    C32 C33 . 1.392(3) ?
    C32 C35 . 1.503(3) ?
    C33 H33 . 0.9500 ?
    C28 H28A . 0.9800 ?
    C28 H28B . 0.9800 ?
    C28 H28C . 0.9800 ?
    C19 C18 . 1.386(3) ?
    C19 H19 . 0.9500 ?
    C17 C18 . 1.390(3) ?
    C17 H17 . 0.9500 ?
    C18 C21 . 1.510(3) ?
    C10 C11 . 1.381(3) ?
    C10 H10 . 0.9500 ?
    C13 C12 . 1.386(3) ?
    C13 H13 . 0.9500 ?
    C11 C12 . 1.391(4) ?
    C11 C14 . 1.513(3) ?
    C42 H42A . 0.9800 ?
    C42 H42B . 0.9800 ?
    C42 H42C . 0.9800 ?
    C12 H12 . 0.9500 ?
    C35 H35A . 0.9800 ?
    C35 H35B . 0.9800 ?
    C35 H35C . 0.9800 ?
    C7 H7A . 0.9800 ?
    C7 H7B . 0.9800 ?
    C7 H7C . 0.9800 ?
    C21 H21A . 0.9800 ?
    C21 H21B . 0.9800 ?
    C21 H21C . 0.9800 ?
    C14 H14A . 0.9800 ?
    C14 H14B . 0.9800 ?
    C14 H14C . 0.9800 ?
loop_
    _geom_angle_atom_site_label_1
    _geom_angle_atom_site_label_2
    _geom_angle_atom_site_label_3
    _geom_angle_site_symmetry_1
    _geom_angle_site_symmetry_3
    _geom_angle
    _geom_angle_publ_flag
    O1 Ag1 O2 . . 50.80(7) ?
    O1 Ag1 P1 . . 116.26(6) ?
    O2 Ag1 P1 . . 125.62(4) ?
    O1 Ag1 P2 . . 107.68(7) ?
    O2 Ag1 P2 . . 107.83(4) ?
    P1 Ag1 P2 . . 124.597(16) ?
    C8 P1 C15 . . 104.32(9) ?
    C8 P1 C1 . . 105.61(9) ?
    C15 P1 C1 . . 103.18(9) ?
    C8 P1 Ag1 . . 113.22(7) ?
    C15 P1 Ag1 . . 119.24(6) ?
    C1 P1 Ag1 . . 110.03(6) ?
    C29 P2 C36 . . 104.60(8) ?
    C29 P2 C22 . . 105.10(8) ?
    C36 P2 C22 . . 103.35(8) ?
    C29 P2 Ag1 . . 116.47(6) ?
    C36 P2 Ag1 . . 109.17(6) ?
    C22 P2 Ag1 . . 116.74(6) ?
    N1 O2 Ag1 . . 97.86(14) ?
    C30 C29 C34 . . 119.00(17) ?
    C30 C29 P2 . . 118.98(14) ?
    C34 C29 P2 . . 122.00(14) ?
    C3 C2 C1 . . 120.60(18) ?
    C3 C2 H2 . . 119.7 ?
    C1 C2 H2 . . 119.7 ?
    C26 C25 C24 . . 117.94(17) ?
    C26 C25 C28 . . 120.83(18) ?
    C24 C25 C28 . . 121.15(18) ?
    C2 C1 C6 . . 118.49(17) ?
    C2 C1 P1 . . 123.02(14) ?
    C6 C1 P1 . . 117.95(15) ?
    C37 C36 C41 . . 118.24(17) ?
    C37 C36 P2 . . 123.18(14) ?
    C41 C36 P2 . . 118.52(14) ?
    C27 C26 C25 . . 121.38(17) ?
    C27 C26 H26 . . 119.3 ?
    C25 C26 H26 . . 119.3 ?
    C23 C22 C27 . . 118.79(17) ?
    C23 C22 P2 . . 123.59(14) ?
    C27 C22 P2 . . 117.61(14) ?
    C38 C37 C36 . . 120.51(18) ?
    C38 C37 H37 . . 119.7 ?
    C36 C37 H37 . . 119.7 ?
    C26 C27 C22 . . 120.37(17) ?
    C26 C27 H27 . . 119.8 ?
    C22 C27 H27 . . 119.8 ?
    C16 C15 C20 . . 118.18(18) ?
    C16 C15 P1 . . 123.38(15) ?
    C20 C15 P1 . . 118.37(14) ?
    C24 C23 C22 . . 120.16(17) ?
    C24 C23 H23 . . 119.9 ?
    C22 C23 H23 . . 119.9 ?
    C4 C3 C2 . . 121.01(19) ?
    C4 C3 H3 . . 119.5 ?
    C2 C3 H3 . . 119.5 ?
    C9 C8 C13 . . 118.70(19) ?
    C9 C8 P1 . . 118.16(15) ?
    C13 C8 P1 . . 123.03(16) ?
    C23 C24 C25 . . 121.30(18) ?
    C23 C24 H24 . . 119.4 ?
    C25 C24 H24 . . 119.4 ?
    C41 C40 C39 . . 121.37(18) ?
    C41 C40 H40 . . 119.3 ?
    C39 C40 H40 . . 119.3 ?
    C40 C39 C38 . . 117.86(18) ?
    C40 C39 C42 . . 120.99(19) ?
    C38 C39 C42 . . 121.14(18) ?
    C31 C30 C29 . . 120.40(18) ?
    C31 C30 H30 . . 119.8 ?
    C29 C30 H30 . . 119.8 ?
    C33 C34 C29 . . 120.26(19) ?
    C33 C34 H34 . . 119.9 ?
    C29 C34 H34 . . 119.9 ?
    N1 O1 Ag1 . . 97.87(15) ?
    C37 C38 C39 . . 121.31(18) ?
    C37 C38 H38 . . 119.3 ?
    C39 C38 H38 . . 119.3 ?
    C6 C5 C4 . . 121.28(18) ?
    C6 C5 H5 . . 119.4 ?
    C4 C5 H5 . . 119.4 ?
    C30 C31 C32 . . 120.75(19) ?
    C30 C31 H31 . . 119.6 ?
    C32 C31 H31 . . 119.6 ?
    C3 C4 C5 . . 118.19(18) ?
    C3 C4 C7 . . 120.69(19) ?
    C5 C4 C7 . . 121.11(19) ?
    C17 C16 C15 . . 120.6(2) ?
    C17 C16 H16 . . 119.7 ?
    C15 C16 H16 . . 119.7 ?
    C8 C9 C10 . . 120.4(2) ?
    C8 C9 H9 . . 119.8 ?
    C10 C9 H9 . . 119.8 ?
    C19 C20 C15 . . 120.78(19) ?
    C19 C20 H20 . . 119.6 ?
    C15 C20 H20 . . 119.6 ?
    C40 C41 C36 . . 120.68(18) ?
    C40 C41 H41 . . 119.7 ?
    C36 C41 H41 . . 119.7 ?
    O2 N1 O1 . . 113.4(2) ?
    C5 C6 C1 . . 120.37(19) ?
    C5 C6 H6 . . 119.8 ?
    C1 C6 H6 . . 119.8 ?
    C31 C32 C33 . . 118.79(18) ?
    C31 C32 C35 . . 120.3(2) ?
    C33 C32 C35 . . 120.9(2) ?
    C34 C33 C32 . . 120.79(19) ?
    C34 C33 H33 . . 119.6 ?
    C32 C33 H33 . . 119.6 ?
    C25 C28 H28A . . 109.5 ?
    C25 C28 H28B . . 109.5 ?
    H28A C28 H28B . . 109.5 ?
    C25 C28 H28C . . 109.5 ?
    H28A C28 H28C . . 109.5 ?
    H28B C28 H28C . . 109.5 ?
    C20 C19 C18 . . 121.0(2) ?
    C20 C19 H19 . . 119.5 ?
    C18 C19 H19 . . 119.5 ?
    C16 C17 C18 . . 121.4(2) ?
    C16 C17 H17 . . 119.3 ?
    C18 C17 H17 . . 119.3 ?
    C19 C18 C17 . . 117.9(2) ?
    C19 C18 C21 . . 121.6(2) ?
    C17 C18 C21 . . 120.5(2) ?
    C11 C10 C9 . . 121.4(2) ?
    C11 C10 H10 . . 119.3 ?
    C9 C10 H10 . . 119.3 ?
    C12 C13 C8 . . 120.2(2) ?
    C12 C13 H13 . . 119.9 ?
    C8 C13 H13 . . 119.9 ?
    C10 C11 C12 . . 117.9(2) ?
    C10 C11 C14 . . 121.1(2) ?
    C12 C11 C14 . . 120.9(2) ?
    C39 C42 H42A . . 109.5 ?
    C39 C42 H42B . . 109.5 ?
    H42A C42 H42B . . 109.5 ?
    C39 C42 H42C . . 109.5 ?
    H42A C42 H42C . . 109.5 ?
    H42B C42 H42C . . 109.5 ?
    C13 C12 C11 . . 121.3(2) ?
    C13 C12 H12 . . 119.4 ?
    C11 C12 H12 . . 119.4 ?
    C32 C35 H35A . . 109.5 ?
    C32 C35 H35B . . 109.5 ?
    H35A C35 H35B . . 109.5 ?
    C32 C35 H35C . . 109.5 ?
    H35A C35 H35C . . 109.5 ?
    H35B C35 H35C . . 109.5 ?
    C4 C7 H7A . . 109.5 ?
    C4 C7 H7B . . 109.5 ?
    H7A C7 H7B . . 109.5 ?
    C4 C7 H7C . . 109.5 ?
    H7A C7 H7C . . 109.5 ?
    H7B C7 H7C . . 109.5 ?
    C18 C21 H21A . . 109.5 ?
    C18 C21 H21B . . 109.5 ?
    H21A C21 H21B . . 109.5 ?
    C18 C21 H21C . . 109.5 ?
    H21A C21 H21C . . 109.5 ?
    H21B C21 H21C . . 109.5 ?
    C11 C14 H14A . . 109.5 ?
    C11 C14 H14B . . 109.5 ?
    H14A C14 H14B . . 109.5 ?
    C11 C14 H14C . . 109.5 ?
    H14A C14 H14C . . 109.5 ?
    H14B C14 H14C . . 109.5 ?
loop_
    _geom_hbond_atom_site_label_D
    _geom_hbond_atom_site_label_H
    _geom_hbond_atom_site_label_A
    _geom_hbond_site_symmetry_A
    _geom_hbond_distance_DH
    _geom_hbond_distance_HA
    _geom_hbond_distance_DA
    _geom_hbond_angle_DHA
    _geom_hbond_publ_flag
    C28 H28B O2 4_575 0.98 2.34 3.292(3) 165 yes
    C42 H42B N1 1_554 0.98 2.52 3.491(4) 170 yes
_shelx_space_group_comment
;
The symmetry employed for this shelxl refinement is uniquely defined
by the following loop, which should always be used as a source of
symmetry information in preference to the above space-group names.
They are only intended as comments.
;
_shelx_estimated_absorpt_T_min     ?
_shelx_estimated_absorpt_T_max     ?
_shelx_hkl_file
;
   0   0   1 32.3407 28.7947  28
   0   0   1 29.4487 20.1806   1
   0   0   1 73.8191 40.6560   7
   0   0  -2 125284. 3115.14   4
   0   0   2 116942. 3072.04   6
   0   0   2 118545. 3157.86   7
   0   0   2 118369. 3121.45  28
   0   0   3 28.3791 92.7979   7
   0   0   3 90.3116 71.4446   6
   0   0  -3 11.4808 85.4857   4
   0   0   3-25.3485 73.1013  28
   0   0  -4 37720.2 1360.98   4
   0   0   4 39583.5 1468.74   7
   0   0   4 39533.9 1415.86  28
   0   0  -5 41.4986 107.675   4
   0   0   5-25.1340 141.469   7
   0   0   5 46.0487 132.795  28
   0   0  -6 131739. 4125.29   4
   0   0   6 139961. 4324.51   7
   0   0   6 147091. 4112.53  27
   0   0   6 146183. 4281.79  28
   0   0   7 191.221 173.632   7
   0   0   7 149.101 172.075   8
   0   0  -7 190.212 149.389   4
   0   0   7 214.919 206.663  28
   0   0   7 392.771 202.910  27
   0   0   7 289.756 178.738  10
   0   0   8 101661. 3550.51  28
   0   0   8 98833.4 3334.73  27
   0   0   8 103476. 3634.72   7
   0   0  -8 97973.5 3402.26   4
   0   0   8 102005. 3390.19  13
   0   0   8 100293. 3351.29  10
   0   0   8 97410.4 3350.93   8
   0   0   9-44.5873 168.349  28
   0   0   9-34.9815 164.733  27
   0   0   9 72.7532 158.596   8
   0   0   9 139.467 191.278  13
   0   0   9-34.6317 137.833   9
   0   0   9 34.8413 164.073  10
   0   0  10 3085.81 439.222  10
   0   0  10 2617.99 406.073   9
   0   0  10 2144.59 391.355   8
   0   0  10 2152.61 378.430  27
   0   0  11-25.0203 125.962   9
   0   0  11 26.1658 127.546  10
   0   0  11 84.1159 176.445   8
   0   0  11 82.6999 151.232  27
   0   0  12 1388.18 229.625  27
   0   0  12 1890.19 260.026   8
   0  -1   1 318498. 8362.42  28
   0  -1   1 311222. 8379.63   7
   0   1   1 326120. 8314.31   6
   0   1  -1 387286. 8374.44   4
   0  -1   1 366210. 8314.83   1
   0  -1   1 369259. 8409.92   2
   0  -1   2 515555. 13365.9  28
   0  -1   2 530513. 13346.5   6
   0  -1  -2 579321. 13186.3   5
   0   1  -2 565573. 13350.5   4
   0   1   2 507597. 13279.0   6
   0  -1   2 506366. 13388.8   7
   0  -1   2 575719. 13244.4   1
   0   1   3 9814.83 513.046  28
   0  -1   3 10068.4 525.814  28
   0   1  -3 9986.79 497.018   4
   0   1   3 9746.11 536.413   7
   0  -1   3 9865.44 543.838   7
   0   1   3 9944.32 459.971   6
   0  -1   3 9323.11 481.797   6
   0  -1   3 10489.2 402.785   1
   0  -1   4 132499. 3538.34  28
   0   1   4 118221. 3473.99  28
   0  -1   4 127251. 3425.84   6
   0   1  -4 122733. 3449.40   4
   0  -1  -4 127262. 3471.09   4
   0  -1   4 123301. 3565.86   7
   0   1   4 113283. 3514.61   7
   0   1   5 58022.9 1989.63  28
   0  -1   5 54189.2 1964.55  28
   0  -1  -5 55563.3 1925.52   4
   0  -1   5 58229.5 2048.74   7
   0   1  -5 54958.4 1915.72   4
   0   1   5 54585.1 2009.72   7
   0   1   6 6742.77 596.517  28
   0  -1   6 7105.95 554.563  27
   0  -1   6 6414.48 587.419  28
   0   1   6 6200.26 602.390   7
   0  -1   6 6498.21 620.666   7
   0   1  -6 7041.84 584.587   4
   0  -1  -6 6791.36 572.680   4
   0   1   7 87799.7 2844.22  10
   0  -1   7 82399.0 2829.87   8
   0  -1   7 84091.5 2828.61  10
   0   1   7 77872.4 2924.55  28
   0  -1   7 90441.6 2864.08  27
   0  -1   7 85408.3 3009.20  28
   0   1   7 82887.2 2806.77  17
   0   1   7 79280.3 3001.98   7
   0  -1   7 81819.4 3035.27   7
   0  -1  -7 81485.3 2860.00   4
   0   1  -7 81689.2 2877.27   4
   0  -1   8 3847.17 564.350   7
   0  -1  -8 3938.14 514.356   4
   0   1  -8 3761.55 516.967   4
   0  -1   8 3911.79 495.594   8
   0   1   8 4449.99 521.163   9
   0   1   8 4001.94 495.158  10
   0  -1   8 4411.95 526.995  10
   0   1   8 3912.11 488.779  27
   0  -1   8 4221.63 571.841  28
   0   1   8 2845.87 482.077  28
   0  -1   8 3636.72 477.588  27
   0   1   8 3975.99 505.646  17
   0  -1   8 4183.25 531.762  13
   0   1   8 4142.04 539.337  13
   0  -1   9 4660.51 624.405  28
   0   1   9 6290.75 641.267  27
   0  -1   9 6714.44 651.262  27
   0  -1   9 5904.72 631.373  13
   0   1   9 5839.57 633.380  13
   0  -1   9 6607.34 664.038   8
   0   1   9 6381.68 645.535  10
   0  -1   9 6036.00 627.618  10
   0  -1   9 6137.04 628.718   9
   0   1   9 5826.74 624.651   8
   0   1   9 6509.35 639.290   9
   0   1  10 23759.0 1238.51   9
   0   1  10 23143.3 1249.26  10
   0   1  10 22664.4 1272.80   8
   0  -1  10 23624.8 1273.52  10
   0  -1  10 24632.4 1289.77   9
   0  -1  10 22407.4 1262.92   8
   0  -1  10 22878.4 1269.80  27
   0   1  10 22261.1 1249.50  27
   0  -1  11 1865.92 310.951   9
   0   1  11 1819.62 306.717  10
   0  -1  11 1567.68 292.154  10
   0   1  11 1894.47 325.553   8
   0  -1  11 1376.20 287.569   8
   0  -1  11 1380.24 289.067  27
   0   1  11 1506.83 299.102  27
   0  -1  12 14029.5 739.185  27
   0   1  12 13118.7 722.468  27
   0   1  12 15501.7 774.772   8
   0  -1  12 15830.9 778.796   8
   0  -2   0 86003.5 2184.01   6
   0   2   0 89853.3 2199.05   4
   0  -2   0 91397.0 2171.94   2
   0  -2   1 118921. 3058.93  28
   0  -2   1 122146. 3078.58   7
   0   2  -1 128009. 3062.75   4
   0  -2   1 125092. 3084.66   2
   0  -2   1 125817. 3020.88   1
   0  -2   2 76.1209 68.2487  28
   0   2  -2 199.475 75.6196   4
   0   2   2 110.605 44.1983   6
   0  -2   2 158.052 82.8127   7
   0  -2   2 208.618 53.9850   1
   0  -2   3 395817. 9776.77  28
   0   2  -3 379012. 9716.55   4
   0  -2   3 381916. 9733.91   6
   0  -2  -3 402041. 9468.83   5
   0  -2   3 400741. 9552.85   1
   0  -2   4 2134.88 270.094  28
   0  -2   4 3022.44 291.762   6
   0  -2  -4 2313.52 272.776   4
   0  -2   4 2850.48 321.313   7
   0   2  -4 2461.88 274.854   4
   0  -2   5 160292. 4426.91  28
   0  -2  -5 155461. 4335.58   4
   0  -2   5 150821. 4450.03   7
   0   2  -5 148348. 4309.80   4
   0  -2   6 17549.3 931.428  27
   0  -2   6 18718.4 1056.73  28
   0   2  -6 16508.9 959.397   4
   0  -2  -6 18286.5 991.470   4
   0  -2   6 18715.7 1083.76   7
   0   2   7 169.208 146.403  10
   0  -2   7 145.573 165.200  28
   0  -2   7 256.502 172.075  27
   0   2   7 230.499 214.573  17
   0  -2   7 115.645 187.947   7
   0  -2   7 90.1897 156.061   8
   0   2  -7 195.327 153.361   4
   0  -2  -7 249.871 211.733   4
   0  -2  -8 22603.5 1285.62   4
   0   2  -8 22298.8 1316.59   4
   0  -2   8 22538.0 1425.99   7
   0  -2   8 22163.0 1373.06  28
   0  -2   8 26235.8 1325.34  27
   0   2   8 24372.2 1290.31  17
   0  -2   8 25683.3 1337.65   8
   0   2   8 23418.5 1261.13  10
   0   2   8 25172.3 1301.17   9
   0   2   8 24418.7 1324.05  13
   0  -2   8 23957.3 1297.60  13
   0  -2   9 19892.9 1199.53   9
   0  -2   9 19896.4 1200.68   8
   0   2   9 21399.6 1207.53  10
   0   2   9 20908.5 1174.79   9
   0   2   9 21676.3 1236.82  13
   0  -2   9 18482.8 1150.52  27
   0  -2   9 19968.8 1316.57  28
   0  -2  10 12695.8 895.865   9
   0  -2  10 12692.7 913.320   8
   0   2  10 11384.4 839.548  10
   0   2  10 13059.9 871.487   9
   0  -2  10 11644.5 874.060  27
   0   2  11 25415.4 1167.43  10
   0  -2  11 22987.7 1180.03   8
   0  -2  11 21287.1 1136.27  10
   0  -2  11 24106.0 1164.49   9
   0  -2  11 22834.1 1162.99  27
   0  -2  12 1673.68 257.328   8
   0  -2  12 1301.69 224.494  27
   0  -3   0 59.9746 22.3166   6
   0   3   0 14.6430 20.2523  24
   0  -3   1 61617.8 1612.89   2
   0  -3   1 62444.5 1577.16   1
   0   3   1 60845.9 1605.20   7
   0  -3   1 60277.8 1651.41   6
   0  -3   1 63397.7 1609.46   7
   0   3  -1 61823.5 1607.47   4
   0   3   1 61883.9 1589.26  28
   0  -3   1 56310.5 1584.58  28
   0  -3   2 60822.1 1721.58   2
   0  -3   2 58635.5 1567.35   1
   0   3  -2 59705.0 1652.60   4
   0  -3   2 59362.5 1701.90   7
   0   3   2 58022.2 1687.48   7
   0  -3   2 59333.5 1679.35  28
   0   3   2 56885.2 1653.56  28
   0  -3   3 51894.9 1448.41   1
   0   3  -3 50502.6 1578.86   4
   0  -3   3 53369.4 1640.06   6
   0  -3   3 50409.3 1647.42   7
   0  -3   3 52935.1 1637.33  28
   0  -3   4 251463. 6201.76   1
   0  -3   4 250520. 6520.40  28
   0  -3   4 250208. 6489.26   6
   0   3  -4 244921. 6450.19   4
   0  -3   4 240896. 6555.43   7
   0  -3   5 808.885 214.255  28
   0   3  -5 383.181 149.780   4
   0  -3   5 713.968 213.301   7
   0  -3  -5 553.350 174.114   4
   0   3   6 1560.49 264.035  27
   0  -3   6 1735.39 286.748  27
   0  -3   6 1861.72 331.972  28
   0   3  -6 1656.16 300.663   4
   0  -3  -6 2145.81 330.220   4
   0  -3   6 1438.61 303.838   7
   0  -3   7 154750. 4746.32   8
   0   3   7 162913. 4724.01  10
   0   3   7 162114. 4763.12   8
   0  -3   7 162220. 4775.31  10
   0  -3   7 163183. 4958.74  28
   0   3   7 161131. 4698.21  27
   0  -3   7 158293. 4727.47  27
   0  -3   7 157525. 4776.29  20
   0   3   7 173803. 4785.12  17
   0  -3   7 149527. 4714.96  17
   0   3  -7 156901. 4836.10   4
   0  -3   7 165798. 5043.55   7
   0  -3  -7 168998. 4836.46   4
   0  -3  -8 1468.19 334.003   4
   0   3  -8 1224.74 321.436   4
   0  -3   8 1449.80 324.093   8
   0   3   8 1547.85 332.611   8
   0  -3   8 1823.91 405.255   7
   0   3   8 1236.32 289.829  10
   0   3   8 1317.80 294.947   9
   0  -3   8 1723.30 348.233  27
   0  -3   8 1564.94 370.465  28
   0  -3   8 1420.99 339.691  20
   0   3   8 1764.21 355.444  17
   0  -3   8 1333.68 329.611  13
   0   3   8 1601.98 368.383  13
   0  -3   9 600.681 244.159  27
   0   3  -9 678.828 246.781   4
   0  -3   9 367.546 212.652   8
   0   3   9 965.398 312.231  13
   0   3   9 941.001 262.038   9
   0   3   9 831.631 229.933  10
   0  -3   9 802.318 264.208   9
   0  -3  10 6807.64 656.539   9
   0   3  10 6273.06 584.549   9
   0  -3  10 5599.79 600.091   8
   0   3  10 6073.51 591.487  10
   0  -3  10 5990.98 603.365  27
   0  -3  11 1105.39 257.760   9
   0  -3  11 1083.36 269.673   8
   0  -3  11 927.633 248.840  27
   0  -3  12 8079.40 529.468   8
   0  -3  12 6947.58 494.184  27
   0  -4   0 79475.6 2060.11   6
   0   4   0 77743.7 2072.61  24
   0  -4   1 30066.2 893.466   1
   0  -4   1 32282.4 917.925   2
   0  -4   1 32081.1 969.369   6
   0   4  -1 32838.6 926.821   4
   0  -4   1 31480.7 896.293   7
   0   4   1 32418.9 900.819   7
   0  -4   1 31050.8 889.507  28
   0   4   1 31632.8 884.009  28
   0  -4   2 531611. 12431.9   1
   0  -4   2 533371. 12586.7   2
   0   4  -2 533811. 12520.0   4
   0   4   2 509317. 12541.7   7
   0   4   2 518147. 12512.3  28
   0  -4   2 493484. 12518.3  28
   0  -4   3 51328.3 1438.57   1
   0  -4   3 50092.3 1617.88   6
   0   4  -3 50322.7 1566.07   4
   0  -4   3 49776.8 1620.58   7
   0   4   3 49017.6 1610.05   7
   0   4   3 49748.9 1573.79  28
   0  -4   3 52636.1 1617.95  28
   0  -4   4 77742.1 2146.77   1
   0   4   4 78423.0 2392.69  28
   0  -4   4 80332.8 2439.80  28
   0  -4  -4 81166.4 2068.71   5
   0   4  -4 76558.0 2358.27   4
   0  -4   4 72014.7 2373.15   6
   0   4   4 78494.7 2443.49   7
   0  -4   4 76095.7 2441.32   7
   0  -4   5 4893.49 466.702  28
   0   4   5 5476.83 472.868  28
   0   4   5 4873.86 477.558   7
   0   4  -5 5127.81 458.141   4
   0  -4  -5 5702.94 484.208   4
   0  -4   5 5095.55 496.900   7
   0   4   6 126722. 3883.02  28
   0   4   6 126432. 3718.75  27
   0  -4   6 129006. 3944.23  28
   0  -4   6 129715. 3781.31  27
   0  -4   6 128730. 4009.98   7
   0   4   6 125587. 3946.69   7
   0  -4  -6 127290. 3836.96   4
   0   4  -6 119969. 3824.38   4
   0  -4  -7 4290.94 500.526   4
   0  -4   7 3503.98 512.050   7
   0   4  -7 4679.06 535.616   4
   0   4   7 3849.49 523.503   7
   0   4   7 3813.28 455.752   8
   0  -4   7 4244.34 491.895  10
   0  -4   7 3847.88 470.034   8
   0   4   7 4979.14 502.220  10
   0   4   7 4913.68 551.735  28
   0  -4   7 4813.17 568.124  28
   0   4   7 4174.78 458.887  27
   0  -4   7 4231.70 473.636  27
   0  -4   7 3554.39 463.863  20
   0   4   7 4040.31 469.881  17
   0   4   7 5336.86 620.166  15
   0   4   7 4118.71 498.584  13
   0  -4   8 46163.5 2143.60   7
   0  -4  -8 45574.2 1943.95   4
   0   4  -8 44573.9 2019.31   4
   0   4   8 44449.4 2093.36   7
   0  -4   8 45322.2 1953.67  10
   0   4   8 42411.8 1880.79   8
   0  -4   8 44645.6 1936.04   8
   0   4   8 45513.6 1875.88  10
   0   4   8 45695.4 1876.51   9
   0  -4   8 46855.6 1953.35  27
   0  -4   8 46724.2 2111.14  28
   0   4   8 43954.9 2028.29  28
   0   4   8 46183.1 1895.09  27
   0  -4   8 42328.7 1923.54  20
   0   4   8 46267.3 1911.34  17
   0   4   8 48358.2 2003.17  13
   0  -4   8 47113.2 1949.28  13
   0   4  -9 10041.9 902.368   4
   0  -4   9 13747.3 964.724  27
   0   4   9 13637.1 934.682  27
   0   4   9 14244.3 959.663  17
   0  -4   9 12018.1 910.956  10
   0  -4   9 13540.8 963.725   8
   0   4   9 13197.7 893.306   9
   0  -4   9 13913.6 990.879   9
   0   4   9 13430.7 952.098   8
   0   4   9 12791.9 902.246  10
   0   4   9 13903.6 977.713  13
   0  -4  10 12173.1 878.822   9
   0  -4  10 11299.1 850.404   8
   0   4  10 11346.4 838.031   8
   0   4  10 11983.7 822.900  10
   0  -4  10 10671.8 829.303  10
   0  -4  10 10103.3 797.922  27
   0   4  10 10975.4 825.573  27
   0  -4  11 6715.03 577.533   9
   0   4  11 4882.35 506.380   8
   0  -4  11 5812.83 550.963   8
   0   4  11 5428.59 517.757  27
   0  -4  11 5410.83 518.784  27
   0  -4  12 11953.4 655.058   8
   0  -4  12 11447.9 643.748  27
   0   4  12 10447.0 614.207  27
   0  -5   0 52.4273 28.8879   2
   0  -5   0 35.0085 35.2822   6
   0   5   0 44.4397 35.1711  24
   0  -5   1 123393. 3103.52   1
   0  -5   1 123638. 3098.51   2
   0   5   1 126449. 3065.40   7
   0  -5   1 118705. 3170.06   6
   0   5  -1 124570. 3124.01   4
   0  -5   1 129174. 3062.45   7
   0  -5   1 112718. 3047.80  28
   0   5   1 120125. 3047.27  28
   0  -5   2 25716.9 895.063   2
   0  -5   2 25225.7 799.336   1
   0  -5   2 25011.3 864.954   7
   0   5  -2 25469.8 860.345   4
   0  -5   2 24746.6 923.455   6
   0   5   2 25489.2 870.848   7
   0  -5   2 26114.5 869.522  28
   0   5   2 25175.3 842.753  28
   0  -5   3 395014. 9630.70   1
   0   5   3 384264. 9818.93   7
   0   5  -3 406846. 9793.15   4
   0  -5   3 398549. 9825.23  28
   0   5   3 408736. 9791.89  28
   0  -5   4 81801.2 2260.40   1
   0  -5   4 79945.1 2528.82   6
   0   5   4 79547.2 2522.87   7
   0   5  -4 82486.8 2477.95   4
   0  -5   4 83008.4 2553.66   7
   0   5   4 85235.6 2499.29  28
   0  -5   4 82050.1 2525.80  28
   0  -5   5 145268. 3861.81   1
   0   5   5 154496. 4260.77  28
   0  -5   5 154518. 4325.57  28
   0   5  -5 144938. 4211.51   4
   0  -5   5 142248. 4302.45   7
   0   5   5 149224. 4302.64   7
   0   5   6 2059.15 296.461  27
   0   5   6 2629.75 360.707  28
   0  -5   6 1570.56 283.564  27
   0  -5   6 1613.60 325.431  28
   0   5  -6 2272.46 349.758   4
   0  -5  -6 1817.18 311.784   4
   0   5   6 2279.13 356.725   7
   0  -5   6 1810.66 336.362   7
   0   5   7 338.227 177.335   7
   0  -5   7 507.915 236.096   7
   0   5   7 410.556 184.887   8
   0  -5   7 366.436 163.446   8
   0  -5  -7 965.498 251.247   4
   0   5  -7 277.634 175.077   4
   0  -5   7 649.506 213.507  10
   0   5   7 435.264 178.266  10
   0   5   7 378.483 156.331   9
   0  -5   7 449.955 226.606  28
   0   5   7 657.816 230.850  28
   0  -5   7 678.562 210.351  27
   0   5   7 704.680 213.324  27
   0  -5   7 529.582 212.713  20
   0   5   7 371.953 183.964  17
   0   5   7 1031.47 416.499  15
   0   5   7 289.129 210.396  13
   0   5   8 31456.6 1677.45   7
   0  -5  -8 32699.5 1560.81   4
   0   5  -8 30318.7 1605.90   4
   0  -5   8 31358.4 1706.84   7
   0   5   8 32185.2 1484.14  10
   0   5   8 31194.2 1517.73   8
   0   5   8 32707.4 1483.20   9
   0  -5   8 31097.0 1548.09  10
   0  -5   8 30402.6 1523.47   8
   0  -5   8 33427.0 1568.81  27
   0  -5   8 31723.0 1681.40  28
   0   5   8 28700.4 1572.68  28
   0   5   8 30171.9 1460.25  27
   0  -5   8 30841.4 1571.61  20
   0   5   8 31082.7 1494.59  17
   0   5   8 33525.7 1534.57  14
   0  -5   8 32218.6 1538.61  13
   0   5   8 32578.2 1577.52  13
   0   5  -9 25648.7 1486.75   4
   0   5   9 29000.1 1374.51   9
   0  -5   9 26765.7 1428.75  10
   0  -5   9 26618.4 1428.78   8
   0   5   9 26664.8 1407.12   8
   0   5   9 26805.4 1361.79  10
   0   5   9 26462.5 1375.97  27
   0  -5   9 26161.6 1406.38  27
   0   5   9 27857.1 1407.78  17
   0   5   9 26700.5 1433.75  13
   0  -5  10 16424.1 1046.90   8
   0   5  10 16826.0 981.908  10
   0  -5  10 16255.0 1046.95  10
   0   5  10 15366.0 998.429   8
   0   5  10 15685.7 988.649  27
   0  -5  10 16702.0 1034.07  27
   0  -5  11 213.090 177.409   9
   0  -5  11 214.901 172.410  10
   0  -5  11 134.584 155.264   8
   0   5  11 25.8264 141.707   8
   0   5  11 177.805 163.030  27
   0  -5  11-26.4162 144.942  27
   0   5  12 11947.1 635.641   8
   0  -5  12 13018.0 662.928   9
   0  -5  12 11315.7 630.537   8
   0  -6   0 126338. 3080.75   2
   0  -6   0 121205. 3117.27   6
   0   6   0 121569. 3138.67  24
   0  -6   1 37118.8 1040.19   2
   0  -6   1 34470.9 1114.41   6
   0  -6   1 37587.4 981.688   7
   0   6   1 36594.0 986.201   7
   0   6  -1 35696.0 1069.59   4
   0  -6  -1 35772.7 899.148   6
   0  -6   1 32680.1 972.783  28
   0   6   1 33887.3 970.956  28
   0  -6   2 188957. 4858.43   1
   0  -6   2 199831. 4971.95   2
   0  -6   2 190236. 5021.87   6
   0   6   2 193282. 4917.74   7
   0   6  -2 194634. 4932.32   4
   0  -6   2 196196. 4918.38   7
   0  -6   2 190988. 4913.16  28
   0   6   2 194671. 4890.97  28
   0  -6   3 95507.8 2879.25   2
   0  -6   3 100115. 2683.49   1
   0   6  -3 98888.9 2803.21   4
   0  -6   3 99809.7 2838.69   7
   0   6   3 103142. 2846.30   7
   0   6   3 102416. 2800.81  28
   0  -6   3 102957. 2843.95  28
   0  -6   4 46455.4 1424.17   1
   0   6   4 47645.4 1659.00   7
   0   6  -4 48391.0 1627.59   4
   0  -6   4 44669.0 1647.24   7
   0  -6   4 44822.7 1664.93   6
   0  -6   4 47440.6 1664.03  28
   0   6   4 47588.5 1608.98  28
   0  -6   5 79116.0 2267.17   1
   0   6   5 83410.4 2602.34  28
   0  -6   5 83767.0 2671.50  28
   0  -6   5 80422.4 2635.10   6
   0  -6   5 77225.6 2644.86   7
   0   6   5 83507.8 2662.91   7
   0   6  -5 76027.0 2559.27   4
   0  -6   6 13135.1 803.326  27
   0   6   6 14005.2 785.488  27
   0   6   6 12991.4 848.283  28
   0  -6   6 13974.9 911.974  28
   0   6   6 14169.9 912.875   7
   0  -6  -6 12524.6 821.609   4
   0  -6   6 11849.8 862.307   7
   0   6  -6 12263.8 834.927   4
   0   6  -7 248.594 173.181   4
   0  -6  -7 439.887 193.795   4
   0   6   7 145.862 137.469   8
   0   6   7 112.210 169.804   7
   0  -6   7 31.3192 118.359  10
   0   6   7 294.162 138.861  10
   0   6   7 132.474 120.334   9
   0  -6   7 208.218 163.261  27
   0   6   7 325.961 167.558  27
   0  -6   7 151.269 134.715  28
   0   6   7 207.139 162.652  28
   0  -6   7 238.963 154.992  20
   0   6   7 85.9610 108.305  17
   0   6   7 866.004 430.196  15
   0   6   7 65.2428 169.354  13
   0   6   7 148.397 310.324  14
   0  -6   8 243.402 180.900   8
   0  -6   8 446.024 231.813   7
   0  -6  -8 580.685 215.340   4
   0   6   8 1145.71 320.697   7
   0   6   8 792.554 242.690   8
   0   6  -8 446.906 229.039   4
   0   6   8 661.383 200.628  10
   0   6   8 675.084 212.603   9
   0  -6   8 599.289 251.313  10
   0  -6   8 688.316 276.381  28
   0   6   8 592.852 222.525  27
   0   6   8 753.479 259.667  28
   0  -6   8 541.306 208.996  27
   0  -6   8 563.977 222.328  20
   0   6   8 643.572 233.008  17
   0   6   8 1266.92 465.055  14
   0   6   8 215.596 197.550  13
   0  -6   8 263.017 185.500  13
   0   6  -9 10588.8 926.703   4
   0  -6   9 10957.8 883.547  10
   0   6   9 11714.2 817.916   9
   0   6   9 12618.6 863.139  10
   0   6   9 11788.6 878.315   8
   0  -6   9 11522.3 894.781   8
   0  -6   9 11575.1 876.045  27
   0   6   9 11482.9 846.832  27
   0   6   9 13174.1 910.810  17
   0   6   9 14351.0 989.145  13
   0  -6  10 440.823 229.939  10
   0   6  10 191.801 166.041   8
   0  -6  10 438.083 207.903   8
   0   6  10 155.292 165.999  27
   0  -6  10 494.284 227.271  27
   0   6  11 57655.4 1999.32   8
   0  -6  11 53379.4 1987.09  10
   0  -6  11 55216.0 2008.70   8
   0   6  11 49135.1 1897.95  27
   0  -6  11 50667.8 1942.55  27
   0  -6  12 4321.64 361.777   9
   0  -6  12 3620.76 337.877   8
   0  -6  12 3552.26 329.835  27
   0  -7   0 37.3935 37.7725   2
   0   7   0 161.844 64.5352  24
   0  -7   1 32820.9 978.891  28
   0   7   1 35088.2 983.675  28
   0  -7   1 36782.9 1064.40   2
   0  -7  -1 36997.3 935.999   6
   0  -7   1 37530.8 983.917   7
   0   7   1 36868.5 992.053   7
   0   7  -1 35864.6 1106.81   4
   0  -7   1 34369.4 1140.42   6
   0   7   1 36587.1 1135.93  24
   0  -7   2 15874.9 625.000  28
   0   7   2 16474.9 606.975  28
   0  -7   2 15876.3 708.665   6
   0   7   2 16223.1 621.460   7
   0   7  -2 15313.8 644.397   4
   0  -7   2 16159.6 620.800   7
   0  -7   2 15439.9 652.279   2
   0  -7   2 15851.9 606.430   1
   0  -7   3 31877.3 1150.39  28
   0   7   3 32781.0 1115.79  28
   0  -7   3 29353.5 1123.23   7
   0   7   3 32380.8 1147.39   7
   0   7  -3 27511.6 1102.72   4
   0  -7   3 32826.2 1212.48   2
   0  -7   3 34040.9 1056.66   1
   0  -7   4 185186. 4904.28  28
   0   7   4 181744. 4820.17  28
   0   7  -4 178732. 4854.63   4
   0  -7   4 168800. 4858.32   7
   0  -7   4 171847. 4922.05   6
   0   7   4 184450. 4893.00   7
   0  -7   4 178020. 4631.28   1
   0  -7   5 53811.8 1976.78  28
   0   7   5 56014.6 1921.17  28
   0  -7   5 52656.0 1640.69   1
   0  -7   5 50621.0 1959.21   7
   0   7  -5 52686.6 1925.00   4
   0  -7   5 53294.6 1986.95   6
   0   7   5 55571.1 1976.52   7
   0   7   6 4018.50 424.393  25
   0   7   6 3602.72 384.219  27
   0   7   6 3650.97 432.902  28
   0  -7   6 3717.70 460.376  28
   0  -7   6 3441.01 400.155  27
   0   7  -6 3162.15 423.826   4
   0  -7  -6 3993.89 449.659   4
   0  -7   6 3070.47 429.760   7
   0   7   6 3518.53 441.130   7
   0  -7  -7 50596.2 2015.60   4
   0  -7   7 47004.0 2117.32   7
   0   7   7 52597.1 2158.39   7
   0   7  -7 47197.2 2064.15   4
   0   7   7 47674.5 1875.51  10
   0  -7   7 49420.8 2000.33  10
   0   7   7 51002.9 1956.49   8
   0   7   7 53052.8 1912.42   9
   0  -7   7 46204.4 1939.45   8
   0  -7   7 49898.4 2129.54  28
   0   7   7 48872.5 2043.09  28
   0  -7   7 49512.1 1960.56  27
   0   7   7 48119.7 1887.29  27
   0  -7   7 44764.2 2012.21  20
   0   7   7 49140.2 1932.16  17
   0   7   7 51492.6 2063.82  13
   0   7   7 50513.8 2010.32  15
   0   7   7 54410.7 2036.90  14
   0   7  -8 83.0472 138.290   4
   0  -7   8 208.219 169.176   8
   0   7   8-42.0086 149.562   7
   0   7   8 163.341 153.859   8
   0  -7   8 142.100 154.902  10
   0   7   8 257.653 144.143   9
   0   7   8 147.479 157.518  10
   0   7   8 92.4659 134.401  27
   0   7   8-39.1932 139.541  28
   0  -7   8 86.2307 179.990  28
   0  -7   8-33.8850 147.754  27
   0  -7   8 270.239 175.204  20
   0   7   8 128.115 156.141  17
   0  -7   8 163.367 209.696  13
   0   7   8 927.261 505.343  15
   0   7   8 218.147 219.466  13
   0   7   8 421.206 421.822  14
   0   7  -9 34078.5 1782.37   4
   0   7   9 35091.6 1617.56  27
   0  -7   9 36038.1 1681.31  27
   0   7   9 37285.0 1666.14  17
   0   7   9 34711.0 1572.64  10
   0  -7   9 36111.0 1711.56  10
   0   7   9 35719.7 1658.97   8
   0  -7   9 35386.9 1688.67   8
   0   7   9 37548.8 1742.67  13
   0  -7  10 13537.3 919.149   8
   0   7  10 12441.1 863.726   8
   0  -7  10 12835.8 916.308  10
   0   7  10 11836.9 833.063  27
   0  -7  10 13114.6 892.164  27
   0  -7  11 15762.3 889.956   8
   0   7  11 13845.9 822.107   8
   0  -7  11 13278.5 840.931  10
   0  -7  11 13719.2 835.389  27
   0  -7  12 698.889 159.665   8
   0  -7  12 664.601 156.450  27
   0  -8   0 15043.8 512.970   2
   0  -8   0 14899.5 552.444   6
   0   8   0 14786.1 571.683  24
   0   8   1 282318. 6830.32  28
   0  -8   1 257631. 6816.28  28
   0  -8   1 281278. 6948.33   2
   0  -8  -1 282158. 6916.11   2
   0  -8  -1 281448. 6803.41   6
   0   8   1 292710. 6834.29   7
   0   8  -1 290437. 7026.43   4
   0  -8   1 292853. 6819.35   7
   0  -8   1 262371. 7042.28   6
   0   8   1 288956. 7048.34  24
   0  -8   2 1415.05 158.711  28
   0   8   2 1688.29 160.021  28
   0  -8   2 1257.05 146.343   7
   0  -8   2 1295.90 201.638   6
   0   8   2 1202.22 144.610   7
   0   8  -2 1590.19 195.821   4
   0  -8   2 1123.75 158.850   2
   0  -8   2 1319.25 156.624   1
   0  -8   3 98112.6 2738.68  28
   0   8   3 98489.3 2685.59  28
   0   8   3 96487.8 2717.25   7
   0   8  -3 92453.5 2728.00   4
   0  -8   3 94802.5 2845.22   6
   0  -8   3 93752.5 2707.46   7
   0  -8   3 91668.8 2787.72   2
   0  -8   3 95750.8 2621.77   1
   0  -8   4 12012.8 692.957  28
   0   8   4 11981.1 650.806  28
   0   8  -4 11797.6 680.419   4
   0   8   4 11676.4 671.581   7
   0  -8   4 11141.3 673.416   7
   0  -8   4 11638.5 564.713   1
   0   8   5 13476.7 780.098  28
   0  -8   5 15263.9 875.354  28
   0  -8   5 14105.7 649.136   1
   0  -8   5 13021.0 844.300   6
   0   8  -5 12823.8 810.883   4
   0   8   5 13650.7 822.682   7
   0  -8   5 13006.0 824.191   7
   0   8   6 15238.8 864.849  25
   0   8   6 13887.4 798.616  27
   0  -8   6 13936.9 846.067  27
   0   8   6 14105.0 885.335  28
   0  -8   6 14789.1 954.088  28
   0   8  -6 14674.2 935.299   4
   0  -8   6 11949.4 879.933   7
   0  -8  -6 14732.4 902.545   4
   0   8   6 14395.1 926.211   7
   0  -8   7-39.3143 139.957   7
   0  -8  -7 63.5942 120.065   4
   0   8  -7-37.4726 156.425   4
   0   8   7 115.652 109.176   8
   0   8   7-36.9643 123.094   7
   0  -8   7 185.004 145.209   8
   0   8   7 76.2443 101.159   9
   0  -8   7 64.1283 127.622  10
   0   8   7 51.8809 113.105  10
   0   8   7 187.104 138.711  27
   0   8   7 67.9887 121.021  28
   0  -8   7-30.4299 114.903  27
   0  -8   7 154.240 181.591  28
   0  -8   7 35.9725 110.907  20
   0   8   7 316.764 170.000  17
   0   8   7 67.6425 147.461  13
   0   8   7 92.4102 399.147  15
   0   8   7 125.035 317.185  14
   0   8  -8 40600.0 1961.82   4
   0   8   8 40646.1 1783.76   8
   0  -8   8 41965.4 1841.91   8
   0   8   8 42821.9 1714.69   9
   0   8   8 41228.2 1713.65  10
   0  -8   8 40431.4 1840.60  10
   0   8   8 37893.0 1851.95  28
   0   8   8 44093.2 1785.68  27
   0  -8   8 41129.5 1816.46  27
   0  -8   8 41474.9 1983.79  28
   0  -8   8 39818.7 1899.27  20
   0   8   8 38333.3 1730.66  17
   0   8   8 43358.5 1914.77  13
   0   8   8 42292.6 1883.06  15
   0   8   8 42827.7 1845.17  14
   0   8  -9 21113.1 1370.52   4
   0  -8   9 22802.9 1299.12   8
   0   8   9 24219.4 1291.19   8
   0  -8   9 23715.8 1334.93  10
   0   8   9 23829.5 1251.40  27
   0  -8   9 22698.7 1276.53  27
   0   8   9 24250.0 1281.04  17
   0   8   9 25327.3 1370.65  13
   0  -8  10 31.6688 138.094  27
   0   8  10 29.2097 137.577  27
   0   8  10 180.652 177.757   8
   0  -8  10 32.5083 158.480   8
   0  -8  10 273.860 219.702   9
   0  -8  10 233.380 196.830  10
   0   8  10 323.404 230.264  13
   0  -8  11 6378.92 540.600  27
   0  -8  11 6240.78 537.651   8
   0  -8  11 7435.76 594.156  10
   0  -8  12 21747.1 888.536  27
   0  -8  12 23788.5 916.846   8
   0  -9   0 71.0899 59.6509   6
   0   9   0 129.609 77.2902  24
   0  -9   0-6.14761 43.0831   2
   0   9  -1 2560.63 203.513  24
   0   9   1 2422.89 224.774  24
   0   9   1 2266.46 126.513  28
   0  -9   1 1928.22 115.690  28
   0   9  -1 2319.87 220.291   4
   0  -9  -1 2324.66 133.375   6
   0  -9   1 2177.96 219.756   6
   0   9   1 2279.29 127.977   7
   0  -9  -1 2527.37 181.054   2
   0  -9   1 2145.15 182.259   2
   0  -9   2 75702.9 2121.40  28
   0   9   2 77057.4 2103.71  28
   0  -9   2 74889.0 2315.55   6
   0   9  -2 78017.9 2237.73   4
   0  -9   2 78691.2 2113.95   7
   0   9   2 79247.3 2123.21   7
   0  -9   2 78358.7 2224.66   2
   0  -9   2 74698.0 2171.80   1
   0  -9   3 80549.1 2388.48  28
   0   9   3 83742.3 2350.37  28
   0  -9   3 76460.6 2511.99   6
   0   9   3 82268.8 2377.75   7
   0   9  -3 81627.6 2440.91   4
   0  -9   3 79766.3 2369.98   7
   0  -9   3 86046.0 2338.07   1
   0  -9   3 79157.5 2470.24   2
   0  -9   4 197375. 5307.59  28
   0   9   4 208116. 5243.85  28
   0   9   4 194415. 5269.59   7
   0   9  -4 197186. 5309.67   4
   0  -9   4 196299. 5092.57   1
   0  -9   5 16588.4 934.613  28
   0   9   5 17286.6 892.801  28
   0  -9   5 16212.3 974.044   6
   0   9  -5 15418.3 900.546   4
   0   9   5 16217.9 910.227   7
   0  -9   5 15336.5 905.347   7
   0  -9   5 15889.3 730.101   1
   0   9   6 804.433 189.834  27
   0  -9   6 884.074 251.558  28
   0  -9   6 1008.39 231.071  27
   0   9   6 1046.51 239.727  28
   0  -9   6 755.029 234.668   7
   0   9   6 679.262 220.832   7
   0   9  -6 900.994 263.310   4
   0   9   6 1111.74 253.288  25
   0  -9   7 117.831 140.037   7
   0   9   7 372.529 169.346   8
   0  -9   7 400.331 186.039   8
   0   9  -7 154.286 175.207   4
   0  -9  -7 673.266 224.798   4
   0   9   7 513.282 211.600   7
   0   9   7 273.269 129.153   9
   0  -9   7 453.604 199.925  10
   0   9   7 278.477 142.708  10
   0   9   7 347.090 161.345  27
   0   9   7 575.098 213.028  28
   0  -9   7 458.624 192.564  27
   0  -9   7 232.598 169.196  28
   0   9   7 259.922 150.071  17
   0  -9   7 179.957 164.727  13
   0   9   7 417.765 343.279  14
   0   9   7 628.342 431.410  15
   0   9   7 620.689 241.763  13
   0   9  -8 4699.81 619.805   4
   0  -9   8 5729.45 609.153   8
   0   9   8 5330.36 559.927   8
   0   9   8 6375.78 562.564   9
   0  -9   8 5422.41 602.831  10
   0   9   8 5255.46 525.044  10
   0   9   8 5847.42 566.045  27
   0   9   8 5227.89 607.291  28
   0  -9   8 5957.56 681.156  28
   0  -9   8 5587.04 597.044  27
   0  -9   8 5226.58 634.852  20
   0   9   8 5718.15 582.673  17
   0   9   8 5701.07 631.413  13
   0   9   8 8164.92 859.919  15
   0   9   8 6148.57 724.155  14
   0   9   9 129.947 168.608   8
   0   9  -9 311.020 201.645   4
   0  -9   9 246.730 193.389   8
   0  -9   9-36.6883 184.724  10
   0  -9   9 242.270 184.831  27
   0   9   9 93.2257 129.750  27
   0   9   9 64.1656 145.618  17
   0   9   9 258.806 213.260  13
   0  -9  10 56554.0 2216.17  27
   0   9  10 58023.0 2255.73  13
   0   9  10 58173.7 2196.34   8
   0  -9  10 61362.1 2287.05   8
   0  -9  10 63337.2 2338.02  10
   0  -9  10 59558.5 2328.68   9
   0  -9  11 2219.95 332.224  10
   0  -9  11 2328.96 345.263   9
   0  -9  11 1598.54 284.163   8
   0  -9  11 1575.17 273.975  27
   0  -9  12 955.748 159.787  27
   0  -9  12 883.792 162.754   8
   0 -10   0 89009.0 2426.85   6
   0  10   0 89139.9 2472.77  24
   0 -10   0 91169.8 2377.54   2
   0 -10   1 13031.1 619.715   6
   0 -10  -1 13395.8 446.487   6
   0  10   1 14625.8 635.754  24
   0  10  -1 13267.2 561.459  24
   0 -10  -1 13207.2 518.698   2
   0 -10   1 13116.6 544.061   2
   0 -10   2 218151. 5783.00  28
   0  10   2 233455. 5781.75  28
   0  10  -2 230095. 5961.18   4
   0 -10   2 239126. 5781.61   7
   0  10   2 232626. 5795.58   7
   0 -10   2 224692. 6049.33   6
   0 -10   2 231121. 5929.88   2
   0 -10   2 237609. 5919.49   1
   0  10   3 22244.4 870.309  28
   0 -10   3 22719.7 916.143  28
   0 -10   3 22707.7 897.496   7
   0  10   3 23285.2 904.049   7
   0 -10   3 23317.9 1068.93   6
   0  10  -3 22159.0 958.520   4
   0 -10   3 22055.8 987.349   2
   0 -10   3 22823.4 887.585   1
   0 -10   4 30016.1 1230.26  28
   0  10   4 30055.1 1163.25  28
   0  10   4 29741.8 1199.58   7
   0 -10   4 27893.9 1191.30   7
   0  10  -4 29982.6 1253.29   4
   0 -10   4 29375.5 1103.71   1
   0 -10   5 1478.41 283.255  28
   0  10   5 1536.03 259.879  28
   0  10   5 1438.58 261.726   7
   0 -10   5 1170.40 249.677   7
   0  10  -5 1808.88 304.096   4
   0 -10   5 1597.57 234.861   1
   0  10   6 91252.7 2882.95  27
   0 -10   6 95723.9 3014.62  27
   0  10   6 94015.7 3045.75  28
   0 -10   6 99268.8 3207.62  28
   0 -10   6 85007.9 3094.00   7
   0  10  -6 88181.9 3123.74   4
   0  10   6 94502.7 3120.36   7
   0  10   6 95469.7 3007.04  25
   0 -10   7 30.8344 128.717   8
   0 -10   7 39.1340 130.319   7
   0  10   7 284.827 152.095   8
   0 -10  -7 260.043 182.962   4
   0  10  -7 39.6688 122.302   4
   0  10   7 108.835 136.984   7
   0  10   7 173.114 120.556  10
   0  10   7 51.2475 116.286  12
   0  10   7-48.5811 101.404   9
   0 -10   7 130.782 136.486  10
   0 -10   7 117.095 162.933  28
   0 -10   7 30.9147 123.048  27
   0  10   7 167.261 145.853  28
   0  10   7 79.1637 99.6436  27
   0  10   7 551.634 206.710  17
   0 -10   7 30.0537 151.306  13
   0  10   7 35.1884 159.686  13
   0  10   7 320.952 415.886  15
   0  10   7-164.769 359.185  14
   0  10  -8 19182.6 1301.53   4
   0 -10   8 19495.6 1197.65  10
   0  10   8 21163.9 1093.96  10
   0  10   8 22791.5 1198.69   8
   0 -10   8 20777.6 1202.40   8
   0  10   8 20100.1 1107.31  27
   0 -10   8 20856.6 1190.92  27
   0 -10   8 17215.0 1192.84  20
   0  10   8 20913.0 1163.53  17
   0  10   8 20043.1 1236.72  14
   0  10   8 21564.2 1271.33  13
   0  10   8 23472.4 1359.89  15
   0  10  -9 36232.8 1918.10   4
   0  10   9 40535.7 1744.27   8
   0 -10   9 42467.7 1832.32   8
   0 -10   9 39659.2 1817.63  10
   0 -10   9 38976.6 1765.84  27
   0  10   9 37714.0 1674.71  27
   0  10  -9 38766.6 1602.67  21
   0 -10   9 37924.8 1867.67  20
   0  10   9 42655.5 1767.55  17
   0  10   9 42862.4 1888.15  13
   0  10   9 43139.4 1844.12  14
   0 -10  10 689.367 229.961  27
   0 -10  10 579.668 224.410   8
   0 -10  10 515.432 229.857  10
   0 -10  10 740.363 287.665   9
   0  10  10 733.539 275.603  13
   0 -10  11 4379.95 435.102   8
   0 -10  11 5074.66 488.913   9
   0 -10  11 4770.52 466.269  10
   0 -10  11 4542.79 431.618  27
   0 -10  12 6381.72 385.867   8
   0 -10  12 8835.75 495.500   9
   0  11   0 11.6536 67.2193  24
   0 -11   0 147.855 65.7078   2
   0 -11   0 9.63132 58.1421   6
   0  11  -1 198151. 5059.59  22
   0 -11  -1 204439. 5079.27  22
   0 -11  -1 219220. 5193.36   6
   0 -11   1 206708. 5468.75   6
   0  11  -1 211588. 5382.91  24
   0  11   1 217563. 5484.88  24
   0 -11  -1 217907. 5307.39   2
   0 -11   1 212007. 5342.18   2
   0  11  -1 218282. 5057.80   3
   0 -11  -1 216364. 5075.12   3
   0  11   2 37619.1 1105.03  28
   0 -11   2 31991.4 1081.40  28
   0 -11   2 37624.9 1092.24   7
   0 -11   2 33415.9 1322.93   6
   0  11   2 38152.3 1117.98   7
   0  11  -2 36649.1 1288.21   4
   0 -11   2 35052.1 1235.63   2
   0 -11   2 37589.0 1254.70   1
   0  11   3 2524.05 244.222  28
   0 -11   3 1878.78 228.758  28
   0 -11   3 2153.66 307.914   6
   0  11  -3 2185.52 275.027   4
   0  11   3 2722.83 257.461   7
   0 -11   3 2537.13 246.104   7
   0 -11   3 2425.51 252.754   1
   0 -11   3 2370.34 287.105   2
   0 -11   4 18334.4 904.787  28
   0  11   4 20738.3 887.427  28
   0 -11   4 17682.8 879.674   7
   0  11  -4 18930.1 959.264   4
   0  11   4 18987.4 888.208   7
   0 -11   4 17349.7 999.543   6
   0 -11   4 17514.8 812.665   1
   0  11   5 25309.5 1148.80  25
   0  11   5 25701.1 1153.12  28
   0 -11   5 28055.7 1275.87  28
   0 -11   5 24080.1 1186.99   7
   0  11  -5 24128.9 1226.32   4
   0  11   5 26941.2 1213.48   7
   0 -11   5 25699.8 1054.48   1
   0  11   6 1650.21 296.459  28
   0 -11   6 1755.54 299.469  27
   0 -11   6 1402.53 307.837  28
   0  11   6 1265.65 237.898  27
   0 -11   6 1468.11 306.389   7
   0  11   6 1432.87 291.656   7
   0  11  -6 1072.13 277.366   4
   0  11   6 1455.71 288.548  25
   0  11   7 71659.1 2652.77   7
   0  11  -7 61843.0 2646.04   4
   0 -11  -7 70667.3 2588.73   4
   0  11   7 64926.2 2511.34  28
   0 -11   7 74363.7 2566.92  27
   0 -11   7 72230.1 2722.41  28
   0  11   7 69072.2 2399.11  27
   0  11   7 68723.9 2466.77  17
   0  11   7 71517.8 2653.43  13
   0  11   7 71626.9 2607.19  15
   0  11   7 76230.2 2669.41  14
   0  11   7 70370.7 2429.16  12
   0  11   7 71107.9 2363.69  10
   0 -11   7 66661.0 2479.13   8
   0  11   7 69970.4 2456.14   8
   0 -11   7 68485.7 2560.19  10
   0  11  -8 4064.84 605.216   4
   0  11   8 5676.59 545.833  27
   0 -11   8 5407.15 579.868  27
   0 -11   8 4809.11 567.937  10
   0  11   8 5263.67 543.327   8
   0 -11   8 4607.09 542.363   8
   0  11   8 5698.04 581.254  17
   0  11   8 5562.87 634.329  13
   0  11   8 7405.72 871.939  15
   0  11   8 6278.92 744.297  14
   0  11  -9 3700.58 576.958   4
   0  11  -9 6017.45 643.258   3
   0 -11   9 4850.38 553.324  27
   0 -11   9 5392.75 635.710  20
   0  11  -9 4874.66 494.744  21
   0  11   9 5238.69 543.641  17
   0  11   9 5170.10 541.024   8
   0 -11   9 5517.53 584.965   8
   0 -11   9 5941.71 620.659  10
   0  11   9 6151.37 768.557  14
   0  11   9 5587.56 625.072  13
   0 -11  10 20099.7 1108.16   8
   0 -11  10 20779.1 1189.14   9
   0 -11  10 19843.7 1140.15  10
   0  11  10 20305.9 1139.57  13
   0 -11  10 19920.3 1090.73  27
   0 -11  11 9570.09 655.067  10
   0 -11  11 9800.00 670.968   9
   0 -11  11 8568.74 589.525   8
   0 -11  11 8319.23 579.183  27
   0 -11  12 3186.32 234.395   8
   0 -11  12 4309.79 329.866   9
   0 -12   0 259447. 6576.04   6
   0  12   0 265466. 6700.46   4
   0  12   0 258965. 6652.45  24
   0 -12   0 261177. 6518.99   2
   0 -12  -1 20297.1 646.221   6
   0 -12   1 19584.5 845.560   6
   0  12   1 20283.2 855.120  24
   0  12  -1 19741.7 790.938  24
   0 -12  -1 20900.4 738.076   2
   0 -12   1 19064.4 752.841   2
   0  12  -2 350.838 107.635  24
   0 -12   2 430.201 81.9421  28
   0  12   2 554.684 92.4654  28
   0 -12  -2 636.450 122.807   2
   0 -12   2 357.044 119.839   2
   0 -12   2 709.472 140.964   1
   0  12  -2 376.264 137.107   4
   0  12   2 516.674 92.8321   7
   0 -12   3 82962.5 2440.25  28
   0  12   3 85644.8 2406.76  28
   0 -12   3 88354.0 2513.59   1
   0 -12   3 80858.0 2597.94   2
   0 -12   3 82052.7 2398.02   7
   0  12   3 86116.8 2424.76   7
   0  12  -3 83450.5 2596.01   4
   0 -12   3 84504.4 2722.28   6
   0 -12   4 1453.44 235.324  28
   0  12   4 1445.41 215.828  28
   0 -12   4 1277.37 211.755   1
   0  12   4 1095.38 204.682   7
   0  12  -4 1057.65 226.460   4
   0 -12   4 1567.60 303.820   6
   0 -12   4 1301.61 219.757   7
   0 -12   5 79665.3 2664.32  28
   0  12   5 80619.5 2555.45  28
   0  12  -5 77462.5 2707.41   4
   0  12   5 82248.3 2621.54   7
   0 -12   5 83382.9 2473.81   1
   0  12   6 5625.23 485.312  27
   0 -12   6 5897.67 540.982  27
   0 -12   6 6473.53 623.824  28
   0  12   6 5085.03 508.416  28
   0  12   6 5562.20 534.613  25
   0 -12   6 5041.62 581.149  20
   0  12   6 6399.61 603.135  14
   0  12   6 6350.95 628.379  13
   0  12   6 6045.46 595.820  15
   0 -12   6 5010.30 553.855   7
   0  12   6 6116.41 577.660   7
   0  12  -6 6029.25 629.766   4
   0 -12   7 1491.23 300.651   8
   0  12  -7 1783.15 388.376   4
   0 -12  -7 2095.00 365.704   4
   0  12   7 2155.38 366.244  28
   0 -12   7 2025.01 385.875  28
   0  12   7 2340.37 340.450  27
   0 -12   7 1920.02 345.453  27
   0  12   7 2260.74 371.995  25
   0 -12   7 2614.90 449.803  20
   0  12   7 1992.02 341.395  17
   0  12   7 2393.61 517.037  14
   0  12   7 2175.83 541.714  15
   0  12   7 2052.75 399.836  13
   0  12   7 1992.07 338.515  12
   0 -12   7 1894.09 353.274  10
   0  12   7 2163.66 338.379   8
   0  12   8 541.898 218.241   8
   0  12  -8 606.900 249.787   4
   0 -12   8 501.211 206.634   8
   0  12   8 884.484 241.410  27
   0 -12   8 737.848 250.227  27
   0 -12   8 576.479 236.162  10
   0  12   8 780.776 226.357  17
   0  12   8 1675.22 571.187  14
   0  12   8 461.647 252.089  13
   0  12   8 1668.50 672.267  15
   0  12  -9 20836.6 1405.45   4
   0 -12  -9 21643.1 1252.61   3
   0 -12   9 25371.2 1298.07  27
   0  12  -9 23882.5 1188.76  21
   0  12   9 25944.1 1277.36  17
   0 -12   9 22029.9 1238.78   8
   0 -12   9 23411.5 1320.58  10
   0  12   9 26451.2 1414.85  14
   0  12   9 25430.7 1375.04  13
   0 -12  10 2305.29 390.729   9
   0 -12  10 2150.12 344.206   8
   0 -12  10 2324.04 374.341  10
   0  12  10 1365.01 339.396  13
   0 -12  10 2208.92 345.715  27
   0 -12  11 33283.5 1345.67  10
   0 -12  11 34841.4 1403.24   9
   0 -12  11 32445.3 1269.60   8
   0 -12  11 30480.6 1238.09  27
   0 -12  12 114.616 96.2071   9
   0  13   0 61.5695 82.2688   4
   0 -13   0 56.2165 66.4691   6
   0  13   0 142.176 94.7537  24
   0 -13  -1 132913. 3296.86   6
   0 -13   1 127027. 3585.01   6
   0  13  -1 126016. 3511.60  24
   0  13   1 129966. 3602.19  24
   0 -13   1 128098. 3459.51   2
   0 -13  -1 128536. 3418.35   2
   0 -13   2 149390. 4362.30   6
   0  13  -2 154881. 4296.98   4
   0  13  -2 149537. 4154.22  24
   0 -13  -2 155147. 4121.59   2
   0 -13   2 163497. 4272.20   1
   0 -13   2 165696. 4247.84   2
   0 -13   3 13021.3 671.251   1
   0 -13   3 11743.6 702.340   2
   0  13   3 11464.3 562.067   7
   0 -13   3 11639.7 556.224   7
   0  13  -3 11608.1 696.936   4
   0 -13   3 11524.3 760.285   6
   0 -13   3 10841.1 561.960  28
   0  13   3 11982.4 564.030  28
   0 -13   4 58175.8 2184.76   2
   0 -13   4 60856.7 2001.63   1
   0 -13   4 63762.1 2295.26   6
   0  13  -4 62174.8 2176.95   4
   0  13   4 62809.4 2000.82   7
   0 -13   4 59422.4 1979.38   7
   0  13   4 61064.2 1957.20  28
   0 -13   4 59633.7 2017.43  28
   0 -13   5 4446.67 412.985   1
   0 -13   5 3651.51 420.870  28
   0  13   5 3332.21 372.624  28
   0 -13   5 3659.98 412.778   7
   0  13   5 3480.47 393.783   7
   0  13  -5 4523.26 504.738   4
   0  13  -6 66017.3 2588.11   4
   0  13   6 73054.4 2481.82   7
   0 -13   6 67795.6 2367.91  27
   0  13   6 65799.2 2350.53  28
   0 -13   6 65858.2 2484.66  28
   0  13   6 66488.1 2231.94  27
   0  13   6 67593.5 2385.70  25
   0 -13   6 59686.1 2482.53  19
   0 -13   6 66481.7 2577.37  20
   0  13   6 68227.2 2349.45  17
   0  13   6 69486.3 2483.60  15
   0  13   6 70630.4 2528.32  14
   0  13  -7 13769.3 1063.82   4
   0 -13  -7 13660.9 941.453   4
   0  13   7 13585.8 826.097  27
   0 -13   7 14408.6 927.740  27
   0  13   7 14858.5 945.228  25
   0 -13   7 13610.4 1031.90  20
   0  13   7 13756.8 1028.11  15
   0  13   7 14874.9 1049.03  14
   0  13   7 14391.6 1012.23  13
   0  13   7 14275.2 905.044  17
   0  13   7 13873.8 891.489  12
   0  13   7 13792.0 861.732   8
   0 -13   7 13042.9 919.389  10
   0 -13   7 12210.1 851.068   8
   0  13  -8 22190.3 1466.80   4
   0 -13   8 24033.3 1289.76  27
   0  13  -8 24186.2 1203.16  26
   0 -13   8 22758.0 1409.94  20
   0  13   8 25449.9 1257.31   8
   0 -13   8 25052.3 1316.19   8
   0 -13   8 25262.2 1370.35  10
   0  13   8 24218.8 1267.83  17
   0  13   8 24909.1 1407.58  13
   0  13   8 27045.1 1501.70  15
   0  13   8 27901.2 1481.03  14
   0 -13   9 52794.4 2116.39  27
   0  13  -9 54679.9 2069.05  21
   0 -13   9 52720.8 2188.82  10
   0 -13   9 54580.1 2140.36   8
   0  13   9 57221.4 2120.59  17
   0  13   9 57558.9 2248.87  14
   0  13   9 56277.9 2276.38  13
   0 -13  10 18244.6 988.549   8
   0 -13  10 18408.8 1083.11   9
   0 -13  10 19340.3 1069.05  10
   0 -13  10 17026.4 957.383  27
   0  13  10 18497.2 1065.86  13
   0  13 -10 17649.4 872.735  21
   0 -13  11 6611.34 510.736  10
   0 -13  11 6460.95 454.646   8
   0 -13  11 6899.14 533.473   9
   0 -13  11 5265.43 416.282  27
   0 -13  12 11994.4 560.892   9
   0  14   0 103077. 2986.03  24
   0 -14   0 107189. 2895.82   6
   0  14   0 105785. 3039.04   4
   0 -14   0 103807. 2843.01   2
   0  14  -1 26099.5 1033.18  24
   0  14   1 28489.5 1122.89  24
   0 -14   1 28018.6 1003.34   2
   0 -14  -1 27827.2 960.119   2
   0 -14   1 26687.3 1092.65   6
   0 -14  -2 108882. 2878.93  22
   0  14  -2 112278. 2843.80  22
   0 -14   2 125495. 3313.32   1
   0 -14   2 115278. 3219.41   2
   0 -14  -2 110354. 2863.24   3
   0 -14  -2 112999. 3103.48   2
   0  14  -2 115570. 2828.20   3
   0  14  -2 114386. 3309.06   4
   0 -14   2 110022. 3352.44   6
   0  14  -2 113834. 3176.62  24
   0 -14   3 22951.2 1083.48   2
   0 -14   3 26124.2 1075.27   1
   0 -14   3 24434.0 1195.38   6
   0  14  -3 24295.6 1122.34   4
   0  14   3 24121.9 893.500  28
   0 -14   4 203.636 155.458   2
   0 -14   4 242.369 148.351   1
   0 -14   4 285.687 174.251   6
   0  14  -4 379.317 180.545   4
   0 -14   4 454.977 135.904   7
   0  14   4 300.027 111.231   7
   0 -14   4 252.340 117.324  28
   0  14   4 135.275 90.5007  28
   0 -14   5 4331.24 434.027   1
   0  14   5 3248.30 377.057  26
   0  14   5 3261.86 364.198  28
   0  14  -5 3383.48 370.727  26
   0 -14   5 3957.27 436.159  28
   0  14   5 3686.54 396.791   7
   0  14  -5 3379.80 456.596   4
   0  14  -6 51983.0 2209.62   4
   0  14   6 49909.2 1821.74  27
   0 -14   6 53364.3 2091.90  28
   0  14   6 50768.0 1934.77  28
   0  14  -6 50455.5 1891.29  26
   0 -14   6 49819.6 1979.42  10
   0  14   6 50763.2 2001.08  12
   0 -14   6 43542.7 2034.63  19
   0 -14   6 53475.2 2197.39  20
   0  14   6 53491.5 1966.50  17
   0  14   6 54106.0 2096.76  15
   0  14   6 55828.5 2138.71  14
   0  14  -7 2717.34 492.191   4
   0  14  -7 2799.22 388.100  26
   0 -14   7 2805.17 405.123  27
   0  14   7 3761.90 484.367  25
   0 -14   7 3545.17 527.976  20
   0  14   7 2971.78 482.402  13
   0  14   7 3264.90 585.470  14
   0  14   7 2515.77 574.432  15
   0  14   7 2687.93 398.097  17
   0  14   7 3444.60 407.841   8
   0 -14   7 2602.94 406.941  10
   0  14   7 3091.28 432.366  12
   0  14  -8 94821.6 3705.46   4
   0  14  -8 95755.7 3220.03  26
   0 -14   8 104570. 3390.07  27
   0 -14   8 98523.7 3616.28  20
   0 -14   8 102392. 3465.31  10
   0 -14   8 102977. 3375.57   8
   0  14   8 106321. 3369.19  17
   0  14   8 105641. 3531.71  15
   0  14   8 109862. 3574.21  14
   0  14   8 105839. 3587.22  13
   0 -14   9 3638.07 459.174  27
   0  14  -9 3947.56 472.205  21
   0 -14   9 3939.23 483.638   8
   0 -14   9 4753.09 549.592  10
   0  14   9 3991.87 470.704  17
   0  14   9 4760.89 734.955  14
   0  14   9 3934.31 541.943  13
   0 -14  10 2507.70 371.446  10
   0 -14  10 2786.21 408.356   9
   0 -14  10 2634.55 347.758   8
   0 -14  10 2086.88 316.263  27
   0  14  10 2852.81 430.418  13
   0  14 -10 2246.01 302.192  21
   0 -14  11 423.833 168.860   9
   0 -14  11 282.920 110.021   8
   0 -14  12 2586.63 225.346   9
   0  15   0 17.0690 77.4579  24
   0  15   0 55.5071 104.142   4
   0 -15   0 114.687 78.5712   6
   0 -15   0-11.5846 68.3880   2
   0  15  -1 278814. 7257.66  24
   0 -15  -1 280591. 7111.31   2
   0 -15   1 284401. 7193.64   2
   0 -15   1 284876. 7326.70   6
   0  15  -2 115368. 3014.09  22
   0 -15   2 135971. 3601.81   1
   0  15  -2 125939. 3010.38   3
   0 -15   2 125802. 3496.28   2
   0 -15  -2 130670. 3384.13   2
   0 -15   2 126038. 3653.43   6
   0  15  -2 119788. 3564.51   4
   0  15  -2 122420. 3452.57  24
   0 -15   3 1398.41 240.148   1
   0 -15  -3 1502.38 220.785   2
   0 -15   3 840.704 209.577   2
   0  15  -3 944.456 239.574   4
   0 -15   3 903.449 239.889   6
   0  15  -3 1204.62 204.191  24
   0  15   4 125972. 3770.07  26
   0  15   4 129601. 3624.94  28
   0 -15   4 136429. 3816.42   1
   0 -15   4 128813. 4009.11   2
   0  15  -4 126602. 3964.17   4
   0 -15   4 131720. 4118.29   6
   0  15   4 133472. 3807.68  25
   0  15  -5 26771.8 1212.18  26
   0  15   5 29773.0 1297.81  26
   0  15   5 27296.2 1193.42  28
   0  15  -5 27638.7 1433.42   4
   0 -15   5 31134.6 1294.70   1
   0  15  -6 6108.65 540.459  26
   0  15   6 5396.39 564.830  12
   0 -15   6 5619.24 557.461  10
   0 -15   6 6104.21 672.396  20
   0  15   6 5962.52 597.765  16
   0  15   6 6788.46 581.456  17
   0  15  -6 6101.24 677.233   4
   0  15  -7 70011.6 2989.53   4
   0  15  -7 76622.9 2649.92  26
   0  15   7 79152.2 2757.86  25
   0 -15   7 72730.3 2940.44  20
   0  15   7 82023.5 2928.62  14
   0  15   7 77399.0 2855.41  15
   0  15   7 81338.3 2725.33  17
   0 -15   7 76247.4 2765.41  10
   0  15   7 81726.2 2762.57  12
   0  15  -8 595.119 306.097   4
   0 -15   8 700.460 223.934   8
   0 -15   8 588.456 224.357  27
   0  15  -8 363.253 176.393  26
   0 -15   8 309.352 229.753  20
   0 -15   8 630.340 241.806  10
   0  15   8 664.279 225.256  17
   0  15   8 863.724 312.820  13
   0  15   8 1547.30 590.314  14
   0  15   8 1491.49 644.737  15
   0 -15   9 7233.86 618.647   8
   0 -15   9 7048.54 666.319  10
   0 -15   9 6207.01 581.262  27
   0  15   9 7099.75 696.318  13
   0  15   9 6915.91 822.685  14
   0  15   9 9087.88 939.698  15
   0  15  -9 7099.57 619.456  21
   0 -15   9 6845.77 728.344  20
   0 -15  10 12593.2 812.793  10
   0 -15  10 11399.3 706.283   8
   0 -15  10 13741.7 877.471   9
   0 -15  10 11367.5 708.192  27
   0  15  10 13360.7 860.228  13
   0  15 -10 12302.0 708.903  21
   0 -15  11 892.532 196.121   9
   0 -15  12 3257.78 231.782   9
   0 -16   0 2013.97 290.153   1
   0 -16   0 1713.51 204.347   2
   0  16   0 1839.41 251.379  24
   0  16   0 1711.01 265.752   4
   0 -16   0 2030.02 222.423   6
   0 -16   1 13371.8 672.169   2
   0  16  -1 14281.1 739.751  24
   0 -16   1 14244.4 757.242   6
   0 -16  -2 4020.91 329.770   2
   0 -16   2 4184.33 403.926   1
   0 -16   2 4468.32 394.470   2
   0 -16   2 4407.72 440.449   6
   0  16  -2 3942.01 364.063  24
   0  16  -3 317444. 7681.38  22
   0  16  -3 300027. 8025.04  24
   0  16  -3 307523. 8243.44   4
   0 -16   3 307820. 8318.12   6
   0  16  -3 310984. 7637.97   3
   0 -16   3 316968. 8145.21   1
   0 -16   3 299450. 8187.18   2
   0 -16  -3 308760. 7986.88   2
   0 -16   4 1469.68 258.259   1
   0 -16  -4 1271.25 236.614   2
   0 -16   4 795.064 231.736   2
   0  16  -4 1172.95 220.870  26
   0  16  -4 1071.61 260.103   4
   0 -16   4 1373.15 311.533   6
   0  16   4 1319.38 247.971  26
   0  16  -4 1222.19 229.987  24
   0  16   4 1328.54 244.625  25
   0  16  -5 102459. 3504.03   4
   0  16   5 97744.4 3210.50  26
   0  16  -5 105557. 3204.92  26
   0 -16   5 104199. 3230.83   1
   0  16   5 104416. 3374.92  16
   0  16   5 107517. 3459.67  13
   0  16   5 103828. 3406.01  14
   0  16  -6 2431.73 450.053   4
   0 -16   6 2247.88 353.724  10
   0  16   6 2544.91 407.873  12
   0  16  -6 2694.41 367.043  26
   0 -16   6 3181.16 495.035  20
   0  16   6 2283.12 346.243  17
   0  16   6 2840.86 438.230  16
   0  16   6 2367.88 436.001  13
   0  16  -7 96.2820 171.415   4
   0  16   7 193.288 198.664  12
   0 -16   7 197.128 154.765  10
   0  16  -7 317.639 174.337  26
   0 -16   7 394.754 246.905  20
   0  16   7 59.0432 143.952  17
   0  16   7-108.557 511.227  15
   0  16   7-188.674 515.910  14
   0  16  -8 3971.68 623.776   4
   0  16  -8 5800.61 544.633  26
   0 -16   8 5563.53 596.916  10
   0  16   8 4949.85 528.933  17
   0  16   8 6115.31 808.876  14
   0  16   8 6284.35 677.540  13
   0  16   8 6885.85 855.892  15
   0 -16   8 5083.37 645.567  20
   0 -16   9 28283.3 1558.63  20
   0  16  -9 32670.6 1459.90  21
   0  16   9 30991.7 1564.97  14
   0  16   9 33754.7 1629.52  15
   0  16   9 32834.7 1574.96  13
   0 -16   9 27759.2 1423.41  10
   0  16 -10 3881.33 384.827  21
   0 -16  10 4411.32 481.785   9
   0 -16  10 3408.79 402.784  10
   0  16  10 3723.34 457.583  13
   0 -16  11 23214.9 1006.11   9
   0 -17   0 24.0985 121.326   1
   0 -17   0 41.4402 69.5530   2
   0 -17   0 141.027 83.2614   6
   0  17   0 20.2219 101.811  24
   0 -17  -1 143508. 3870.20   2
   0 -17   1 144734. 3952.59   2
   0 -17   1 144665. 4062.28   6
   0  17  -1 142462. 4036.12  24
   0 -17   2 144196. 4029.63   1
   0 -17  -2 131696. 3744.06   2
   0 -17   2 137525. 3910.80   2
   0 -17   2 133972. 4049.98   6
   0  17  -2 140435. 3875.14  24
   0  17   3 5412.49 462.774  26
   0 -17  -3 4971.93 414.790   2
   0 -17   3 6454.99 554.412   2
   0 -17   3 5598.74 498.053   1
   0  17  -3 5203.55 518.677   4
   0 -17   3 4702.83 527.203   6
   0  17  -3 5519.68 463.032  24
   0  17  -4 51801.6 1864.77  26
   0  17   4 51925.9 1913.18  26
   0  17   4 53277.5 1925.19  25
   0  17  -4 52562.2 1896.50  24
   0  17  -4 51932.8 2094.72   4
   0 -17   4 51607.8 2182.11   6
   0 -17  -4 52815.2 1889.52   2
   0 -17   4 57373.3 2003.88   1
   0 -17   4 51023.7 2097.80   2
   0  17  -5 16845.1 1110.60   4
   0 -17   5 16177.7 935.608   1
   0 -17  -5 14039.0 888.142   2
   0  17  -5 16610.1 915.819  26
   0  17   5 16466.2 947.867  26
   0  17  -5 15045.3 894.252  24
   0 -17   5 15189.3 1041.21  20
   0  17   5 15019.9 1011.21  13
   0  17   5 15485.4 1006.00  14
   0  17   5 16727.3 1019.67  16
   0  17   5 17277.0 1036.42  12
   0  17  -6 66486.8 2714.53   4
   0  17   6 66602.4 2477.40  12
   0  17  -6 61971.4 2312.14  26
   0 -17   6 65647.1 2648.26  20
   0  17   6 69809.4 2387.99  17
   0  17   6 63128.5 2469.61  16
   0  17   6 68334.4 2606.97  13
   0  17   7 71711.8 2559.79  12
   0 -17   7 68886.3 2515.15  10
   0  17  -7 67947.0 2439.73  26
   0 -17   7 65452.2 2735.36  20
   0  17   7 68262.5 2448.18  17
   0  17  -7 66147.8 2847.57   4
   0  17  -8 6361.05 791.361   4
   0  17  -8 5646.57 551.917  26
   0 -17   8 6827.70 653.898  10
   0  17   8 7844.66 645.182  17
   0 -17   8 6949.65 751.615  20
   0  17   8 8560.98 879.543  14
   0  17   8 8190.68 917.026  15
   0  17  -9 618.555 225.828  21
   0 -17   9 329.535 173.215  10
   0 -17   9 551.579 229.913   9
   0  17   9 740.304 546.645  14
   0  17   9 348.752 236.688  13
   0  17 -10 21721.7 1002.60  21
   0  17  10 22718.3 1142.93  13
   0 -17  10 21322.1 1045.30  10
   0 -17  10 23581.4 1150.90   9
   0 -17  11 6405.74 454.050   9
   0 -18   0 514440. 12634.2   2
   0 -18   0 519244. 13048.3   1
   0  18   0 494528. 12852.3  24
   0 -18  -1 43.7010 75.6070   2
   0 -18   1 17.3364 81.6540   2
   0 -18   1 146.130 105.106   6
   0  18  -1 170.457 140.453   4
   0  18  -1 62.9476 98.8218  24
   0 -18   2 2641.75 324.720   2
   0 -18  -2 2610.74 280.709   2
   0 -18   2 2801.60 355.960   1
   0 -18   2 3177.41 403.647   6
   0  18  -2 2962.05 338.140  24
   0  18  -3 19017.1 939.702  26
   0  18   3 20254.1 990.199  26
   0 -18   3 20071.4 1072.30   2
   0 -18   3 22247.4 1091.10   1
   0 -18  -3 20020.7 923.283   2
   0 -18   3 18167.0 1110.77   6
   0  18  -3 20446.9 1115.81   4
   0  18  -3 18103.2 890.155  25
   0  18   3 20281.5 975.142  25
   0  18  -3 18524.7 952.548  24
   0  18  -4 355.081 148.991  26
   0  18  -4-24.6803 93.2269  24
   0  18   4 75.2000 99.8027  25
   0  18   4 251.030 157.994  26
   0  18  -4 137.941 178.974   4
   0 -18  -4 115.466 100.721   2
   0 -18   4 174.151 158.079   2
   0 -18   4 137.467 138.438   1
   0  18  -5 3736.56 540.089   4
   0 -18  -5 3827.04 419.448   1
   0 -18   5 4239.11 478.315   1
   0 -18  -5 3375.55 408.087   2
   0  18  -5 3608.90 417.206  26
   0  18   5 3368.66 417.764  26
   0  18  -5 4306.94 460.118  24
   0  18   5 4266.98 475.508  25
   0  18   5 3287.16 464.415  12
   0 -18   5 3961.46 523.375  20
   0  18   5 3703.63 480.947  16
   0  18   5 3507.64 416.287  17
   0  18   5 4103.36 510.140  14
   0  18   5 3441.03 485.594  13
   0  18   5 3470.07 491.519  15
   0  18  -6 75901.2 3128.90   4
   0  18  -6 81895.2 2787.60  26
   0  18   6 81240.0 2913.85  12
   0 -18  -6 74775.9 2768.00   2
   0 -18   6 82289.2 3101.65  20
   0  18   6 86199.9 2991.15  16
   0  18   6 83012.6 2782.55  17
   0  18   6 89389.4 3103.39  13
   0  18   6 88510.0 3048.92  14
   0  18  -7 2633.46 522.110   4
   0 -18   7 2834.67 411.654  10
   0  18   7 2935.66 442.316  12
   0  18  -7 2754.47 397.259  26
   0 -18   7 2427.24 460.963  20
   0  18   7 3614.65 445.299  17
   0  18   7 2158.11 529.132  16
   0  18  -8 25818.1 1241.00  26
   0 -18   8 24710.6 1292.83  10
   0  18  -8 22509.8 1527.83   4
   0  18  -8 25195.7 1352.66  21
   0 -18   8 23816.1 1454.21  20
   0  18   8 27692.6 1513.51  14
   0  18   8 26688.7 1492.78  15
   0  18  -9 29.2726 160.665  21
   0 -18   9 198.236 171.520   9
   0 -18   9 280.497 169.377  10
   0  18   9 170.259 226.830  13
   0  18 -10 3644.25 372.586  21
   0 -18  10 3738.11 414.168   9
   0  18  10 3495.76 419.493  13
   0 -18  11 456.001 132.657   9
   0  19   0 93.7893 102.285  24
   0 -19   0 81.3890 82.0199   2
   0  19  -1 135465. 4037.48  24
   0  19  -1 141026. 4162.63   4
   0 -19  -1 141533. 4232.24   1
   0 -19   1 138786. 3931.61   2
   0 -19  -1 142206. 3846.89   2
   0 -19   2 155557. 4428.60   2
   0 -19   2 167124. 4611.89   1
   0 -19  -2 156566. 4234.13   2
   0  19  -2 148325. 4317.40  26
   0  19   2 151690. 4322.51  25
   0  19  -2 148602. 4386.49  24
   0 -19   2 158285. 4585.75   6
   0 -19   3 2853.48 392.495   1
   0 -19  -3 3017.71 330.150   2
   0 -19   3 3357.87 420.290   2
   0  19   3 2963.15 363.865  26
   0  19  -3 2853.28 344.352  26
   0  19  -3 2245.52 390.144   4
   0  19  -3 2937.83 360.249  24
   0  19   3 3599.68 389.119  25
   0  19  -3 2660.95 317.178  25
   0  19  -4 90712.6 3215.74   4
   0 -19  -4 90303.8 2881.62   2
   0 -19   4 101141. 3123.47   1
   0  19  -4 91498.6 2940.63  26
   0  19   4 90236.7 2967.52  26
   0  19   4 93369.7 2986.30  25
   0  19  -4 88164.9 2931.76  24
   0  19   4 91875.8 3100.56  16
   0  19   4 93134.7 3129.42  14
   0  19   4 93206.1 3167.80  13
   0  19   4 93526.9 3132.10  15
   0  19  -5 9151.46 855.689   4
   0 -19   5 9746.00 754.469   1
   0 -19  -5 8833.08 668.016   1
   0 -19  -5 8407.49 658.574   2
   0  19   5 8207.84 680.066  26
   0  19  -5 9123.00 690.303  26
   0  19  -5 8685.74 681.170  24
   0  19   5 9208.28 714.173  25
   0 -19   5 8510.58 788.503  20
   0  19   5 9420.53 812.341  13
   0  19   5 10290.0 819.051  15
   0  19   5 9422.27 790.157  14
   0  19   5 8927.28 755.126  16
   0  19   5 10043.5 704.671  17
   0  19   5 9425.60 786.975  12
   0  19   5 9725.84 682.945  11
   0  19  -6 3347.12 547.452   4
   0  19   6 4233.54 529.218  12
   0  19  -6 4048.62 471.428  26
   0 -19   6 4482.51 603.305  20
   0  19   6 4282.89 477.011  17
   0  19   6 3895.88 519.963  16
   0  19   6 4299.01 554.993  14
   0  19   6 5303.49 624.738  13
   0  19  -7 33840.3 1955.93   4
   0  19  -7 37166.5 1632.16  26
   0 -19   7 35340.6 1867.23  20
   0  19   7 39365.9 1737.54  12
   0  19   7 36767.2 1777.32  16
   0  19   7 39016.3 1635.33  17
   0  19   7 39893.4 1866.71  13
   0  19  -8 2842.32 381.140  26
   0 -19   8 2676.27 396.840  10
   0  19   8 3360.74 755.357  15
   0  19   8 3721.17 725.526  14
   0  19  -8 2918.22 442.260  21
   0 -19   8 3235.18 524.509  20
   0  19  -9 11290.7 790.577  21
   0  19   9 11333.7 946.646  14
   0 -19   9 9555.99 700.271  10
   0 -19   9 12016.7 841.938   9
   0  19 -10 9989.33 608.053  21
   0 -19  10 9111.17 634.719   9
   0  19  10 9767.68 682.091  13
   0 -19  11 5362.92 360.541   9
   0  20   0 22428.9 1112.61  24
   0 -20   0 22721.1 971.368   2
   0 -20   0 20650.5 1158.33   1
   0  20   0 21623.2 1017.72  26
   0  20   1 172663. 4749.49  25
   0  20  -1 169160. 4881.93  24
   0  20  -1 168240. 4993.54   4
   0 -20  -1 177846. 5117.35   1
   0 -20  -1 172520. 4662.99   2
   0 -20   1 182062. 4803.19   2
   0  20   1 167814. 4793.96  26
   0  20  -1 170410. 4789.73  26
   0  20  -2 55442.2 1885.91  25
   0  20   2 54460.7 1925.03  25
   0  20  -2 53303.3 1977.86  24
   0 -20  -2 53299.2 2140.56   1
   0 -20  -2 55760.1 1842.57   2
   0 -20   2 59788.3 2179.28   1
   0 -20   2 58847.4 2052.54   2
   0  20  -2 55238.1 1956.97  26
   0  20   3 235785. 6284.46  25
   0  20  -3 219154. 6148.27  25
   0  20  -3 236843. 6321.72  24
   0  20  -3 224471. 6245.26  26
   0  20   3 232926. 6302.87  26
   0  20  -3 223988. 6515.58   4
   0 -20   3 225550. 6454.52   2
   0 -20  -3 227684. 6136.91   2
   0 -20   3 248369. 6514.63   1
   0 -20  -4 785.798 193.016   2
   0 -20   4 881.417 269.508   1
   0 -20  -4 917.814 247.421   1
   0  20  -4 902.407 222.548  26
   0  20   4 827.908 228.702  26
   0  20  -4 878.652 212.355  25
   0  20  -4 987.902 235.162  24
   0  20   4 874.198 226.415  25
   0  20   4 1049.13 249.012  11
   0  20   4 916.749 274.412  12
   0  20   4 1221.82 308.249  13
   0  20   4 623.171 230.768  16
   0  20   4 735.831 246.331  15
   0  20   4 737.696 254.061  14
   0  20  -4 959.908 306.335   4
   0  20  -5 62090.5 2663.75   4
   0 -20  -5 67890.3 2384.99   1
   0 -20   5 67740.3 2478.00   1
   0  20   5 64380.2 2400.18  26
   0  20  -5 64131.2 2371.66  26
   0  20   5 67007.4 2427.27  25
   0 -20   5 63788.6 2609.02  20
   0  20   5 67169.7 2561.33  15
   0  20   5 68407.6 2578.21  14
   0  20   5 70481.0 2642.18  13
   0  20   5 64951.1 2515.33  16
   0  20   5 69250.6 2359.44  17
   0  20   5 70276.9 2585.29  12
   0  20   5 63822.3 2308.84  11
   0  20  -6 1922.05 432.386   4
   0  20   6 2168.22 401.949  12
   0  20  -6 2005.37 350.575  26
   0 -20   6 2030.88 425.868  20
   0  20   6 1916.15 326.619  17
   0  20   6 1742.05 376.242  16
   0  20   6 2241.95 432.312  14
   0  20   6 2155.36 430.886  13
   0  20  -7 8640.21 691.824  26
   0  20   7 8333.63 730.182  12
   0 -20   7 7508.66 790.555  20
   0  20   7 6503.63 809.846  14
   0  20   7 5481.88 712.201  16
   0  20   7 8427.02 787.217  13
   0  20  -7 6810.81 818.759   4
   0 -20   8 86.1001 195.364  20
   0  20  -8 209.994 170.611  21
   0 -20   8 111.529 116.403  10
   0  20  -8-26.7318 106.409  26
   0 -20   9 6590.01 612.854   9
   0 -20   9 6191.06 529.992  10
   0  20  -9 6755.66 600.616  21
   0  20   9 8332.05 845.724  14
   0  20 -10 3057.09 329.339  21
   0  20  10 2762.87 354.982  13
   0 -20  10 2708.58 335.083   9
   0 -20  11 7269.19 388.658   9
   0  21   0-40.3713 80.3571  25
   0  21   0 22.7969 95.1751  26
   0 -21   0 190.378 107.169   2
   0 -21   0 99.6668 144.854   1
   0  21  -1 127503. 3819.50  24
   0  21  -1 125018. 3628.11  25
   0  21   1 126803. 3671.81  25
   0  21  -1 124143. 3933.49   4
   0  21   1 124218. 3722.50  26
   0  21  -1 126061. 3721.71  26
   0 -21  -1 124727. 3572.94   2
   0 -21   1 128342. 3705.21   2
   0 -21  -1 132189. 4066.27   1
   0  21   2 26782.4 1183.70  25
   0  21  -2 24977.6 1118.73  25
   0  21  -2 26439.5 1244.37  24
   0 -21  -2 26278.2 1375.95   1
   0 -21   2 28133.8 1380.26   1
   0 -21  -2 26250.7 1098.70   2
   0 -21   2 25614.6 1240.70   2
   0  21  -2 25935.3 1195.91  26
   0  21  -3 2620.46 353.827  26
   0  21   3 2825.64 378.804  26
   0  21  -3 2609.10 360.946  24
   0  21  -3 2587.11 331.268  25
   0  21   3 2284.65 333.310  25
   0  21   3 2759.21 423.051  12
   0  21   3 2446.36 404.995  13
   0  21   3 2376.27 387.568  16
   0  21   3 2534.72 394.424  15
   0 -21   3 2733.51 406.141   1
   0 -21  -3 2562.73 407.452   1
   0 -21   3 3726.94 481.005   2
   0  21  -4 38906.8 1925.16   4
   0 -21  -4 42343.5 1808.44   1
   0 -21   4 45722.3 1887.98   1
   0  21  -4 40983.5 1703.37  26
   0  21   4 42871.9 1753.08  26
   0  21   4 43947.2 1753.04  25
   0  21  -4 40575.3 1646.43  25
   0  21  -4 42860.7 1743.70  24
   0  21   4 43905.9 1893.13  12
   0  21   4 42430.5 1747.10  11
   0 -21   4 38810.5 1829.48  20
   0  21   4 42681.6 1854.05  16
   0  21   4 41979.7 1663.47  17
   0  21   4 40176.8 1824.48  15
   0  21   4 42750.6 1896.95  13
   0  21   4 42087.9 1853.52  14
   0  21  -5 5490.01 670.622   4
   0 -21  -5 5670.82 549.541   1
   0 -21   5 6589.28 655.658   1
   0  21   5 5993.78 592.418  26
   0  21  -5 6368.79 590.935  26
   0  21   5 5715.46 578.166  25
   0  21  -5 4956.23 506.922  25
   0  21   5 5607.37 632.115  12
   0  21   5 5545.83 537.438  11
   0 -21   5 5051.37 633.056  20
   0  21   5 5956.16 634.948  16
   0  21   5 6191.03 554.080  17
   0  21   5 5120.99 603.314  15
   0  21   5 6931.25 685.635  14
   0  21   5 5515.69 636.191  13
   0  21   6 1032.61 321.017  13
   0  21   6 638.773 268.191  16
   0  21   6 899.092 307.833  14
   0  21   6 467.444 223.171  25
   0  21  -6 1007.79 252.755  25
   0  21  -6 694.931 218.577  26
   0 -21   6 979.510 322.461  20
   0  21  -6 706.945 291.855   4
   0  21   6 840.519 229.311  17
   0  21   6 1068.04 314.947  12
   0  21  -7 34567.5 2011.20   4
   0  21  -7 40401.2 1716.18  26
   0 -21   7 39693.5 1967.58  20
   0  21   7 40582.7 1797.70  12
   0  21   7 39913.5 1862.17  16
   0  21   7 43426.9 1962.07  13
   0  21   7 41510.3 1942.52  14
   0  21  -8 1891.04 310.519  26
   0  21   8 1490.09 362.645  13
   0  21  -8 1660.47 345.462  21
   0 -21   8 1507.84 367.699  20
   0 -21   9 2585.66 379.084   9
   0  21   9 9722.88 826.339  16
   0  21   9 7737.33 838.423  15
   0  21   9 3208.51 647.414  14
   0  21  -9 2826.58 388.249  21
   0  21 -10 3667.41 345.044  21
   0 -21  10 2965.99 324.776   9
   0  21  10 3478.81 379.359  13
   0  22   0 26530.3 1175.98  25
   0  22   0 27531.3 1246.23  26
   0 -22   0 30883.9 1505.08   1
   0 -22   0 27637.2 1170.92   2
   0  22   1 21573.4 1054.23  25
   0  22  -1 24183.2 1191.63  24
   0  22  -1 22019.4 1034.91  25
   0  22   1 24632.0 1150.13  26
   0  22  -1 22918.4 1112.47  26
   0 -22   1 21742.5 1071.44   2
   0 -22  -1 23354.8 1309.18   1
   0 -22  -1 22436.0 1002.36   2
   0  22  -2 26980.2 1204.59  25
   0  22  -2 27069.9 1306.62  24
   0  22   2 28104.1 1259.24  25
   0 -22   2 31002.3 1503.81   1
   0 -22   2 29396.4 1358.27   2
   0 -22  -2 28668.0 1476.38   1
   0  22  -2 27748.7 1279.22  26
   0  22  -3 5409.76 516.005  26
   0  22  -3 4530.91 446.670  25
   0  22   3 4708.74 483.798  25
   0  22  -3 4575.22 491.353  24
   0  22   3 4947.13 530.335  11
   0  22   3 5742.67 612.613  12
   0  22   3 4120.60 512.881  13
   0  22   3 5122.20 562.853  15
   0  22   3 5281.08 577.064  16
   0  22   3 4038.70 501.821  14
   0 -22  -3 5143.37 576.634   1
   0 -22   3 5063.07 569.713   1
   0 -22   3 4787.26 552.149   2
   0  22  -4 12691.4 1004.58   4
   0 -22   4 12385.5 913.330   1
   0 -22  -4 12051.4 881.900   1
   0  22   4 12188.3 842.220  26
   0  22  -4 11854.3 818.108  26
   0  22   4 13150.0 855.941  25
   0  22  -4 11502.2 771.952  25
   0  22   4 11814.7 828.080  11
   0  22   4 11762.8 906.521  12
   0 -22   4 12564.4 938.678  20
   0  22   4 11770.9 773.359  17
   0  22   4 12686.5 921.901  16
   0  22   4 12275.4 939.781  13
   0  22   4 12015.1 920.608  15
   0  22   4 12473.0 915.670  14
   0  22  -5 4040.08 603.235   4
   0 -22  -5 3013.51 420.466   1
   0  22  -5 3630.85 450.703  26
   0  22   5 2814.56 418.986  26
   0  22   5 3280.31 440.960  25
   0  22  -5 3823.36 448.427  25
   0  22   5 3254.93 418.576  11
   0 -22   5 2773.35 479.372  20
   0  22   5 3051.92 463.133  16
   0  22   5 3482.96 416.843  17
   0  22   5 2799.57 474.376  15
   0  22   5 3096.33 475.325  14
   0  22   5 3792.95 538.272  13
   0  22  -6 21503.4 1503.79   4
   0  22  -6 25911.5 1325.55  26
   0  22   6 27633.4 1388.91  25
   0  22  -6 25531.2 1307.01  25
   0  22   6 26412.5 1418.92  12
   0 -22   6 25127.8 1504.74  20
   0  22   6 26680.8 1440.46  16
   0  22   6 27652.2 1483.38  15
   0  22   6 27009.0 1475.40  14
   0  22   6 25607.6 1472.28  13
   0  22  -7 182.162 148.022  26
   0 -22   7-44.7761 195.240  20
   0  22   7-534.733 582.844  14
   0  22   7 162.063 249.828  13
   0  22  -7 265.317 221.520   4
   0  22   7 310.886 221.700  12
   0  22  -8 17594.1 960.884  26
   0  22   8 20989.0 1216.41  16
   0  22   8 19423.9 1181.67  13
   0  22  -8 20054.5 1160.27  21
   0 -22   8 17404.7 1176.04  20
   0 -22   9 14830.6 890.322   9
   0  22  -9 16580.0 955.903  21
   0  22 -10 224.685 119.621  21
   0 -22  10 231.337 109.936   9
   0  23   0 63.9392 133.451  11
   0 -23   0 38.3846 136.644   1
   0 -23   0 21.8457 77.7717   2
   0  23   0 25.9480 108.317  26
   0  23   0 68.2171 90.5053  25
   0  23  -1 2056.82 341.285  24
   0  23  -1 2676.26 329.229  25
   0  23   1 1655.95 274.148  25
   0 -23  -1 2139.93 394.883   1
   0 -23   1 2414.85 338.711   2
   0  23   1 1853.93 355.625  11
   0  23   1 2698.04 360.446  26
   0  23  -1 2229.56 332.206  26
   0  23   1 1437.18 309.477  15
   0  23  -2 1469.73 276.432  26
   0  23  -2 1959.48 297.277  25
   0  23  -2 1670.07 311.634  24
   0  23   2 1496.57 278.846  25
   0  23   2 1511.40 310.259  14
   0  23   2 1821.73 344.466  16
   0  23   2 1594.46 321.914  15
   0  23   2 871.859 269.376  12
   0  23  -2 1584.69 304.490  11
   0  23   2 1863.76 348.650  11
   0  23  -2 1404.91 327.734   4
   0 -23   2 1832.41 363.337   1
   0 -23  -2 1240.21 310.627   1
   0 -23   2 1415.69 290.983   2
   0  23   3 169.055 159.230  14
   0  23   3 209.965 164.802  15
   0  23   3 176.937 188.965  13
   0  23   3-34.7028 151.308  16
   0  23  -3 182.003 137.661  24
   0  23   3 55.5643 126.083  25
   0  23  -3 28.8522 120.448  26
   0  23  -3-24.9097 99.1544  25
   0  23   3 215.193 186.122  12
   0  23   3 32.3505 128.765  11
   0  23   3 49.4711 88.0700  17
   0 -23   3 36.4299 121.319   2
   0 -23  -3 150.935 150.189   1
   0 -23   3 224.297 133.086   1
   0  23  -4 18748.2 1273.86   4
   0 -23   4 18969.4 1187.61   1
   0 -23  -4 20615.2 1196.73   1
   0  23   4 17932.5 1070.36  26
   0  23  -4 19439.8 1095.82  26
   0  23  -4 18633.5 1015.64  25
   0  23   4 20315.0 1114.23  25
   0  23   4 18351.8 1163.35  12
   0  23   4 19499.5 1106.45  11
   0 -23   4 15942.3 1104.74  20
   0  23   4 17986.7 1151.66  16
   0  23   4 18005.9 995.985  17
   0  23   4 19235.8 1207.19  13
   0  23   4 18307.3 1171.31  15
   0  23   4 20254.5 1200.28  14
   0  23  -5 10724.3 997.581   4
   0  23  -5 12424.7 868.168  26
   0  23   5 10683.0 815.460  26
   0  23  -5 12010.0 818.961  25
   0  23   5 12190.6 871.441  25
   0  23   5 10710.7 782.499  11
   0 -23   5 13141.8 1006.16  20
   0  23   5 12753.0 945.321  16
   0  23   5 13280.4 973.534  14
   0  23   5 11086.4 911.926  15
   0  23   5 11636.0 954.885  13
   0  23  -6 12850.8 1135.07   4
   0  23  -6 12645.4 883.421  26
   0  23   6 12476.9 899.522  25
   0  23  -6 13080.0 887.503  25
   0  23   6 13690.8 987.789  12
   0 -23   6 13028.9 1047.55  20
   0  23   6 13412.4 971.474  16
   0  23   6 13416.4 1008.99  15
   0  23   6 13592.1 1004.70  14
   0  23   6 13183.6 1024.38  13
   0  23   7 4276.40 523.739  25
   0 -23   7 4016.65 577.087  20
   0  23  -7 4985.18 584.425  21
   0  23   7 4340.62 523.986  12
   0  23  -7 3915.72 468.425  26
   0  23   7 4108.97 561.236  13
   0  23   7 4907.22 728.065  14
   0  23   7 3378.88 569.701  16
   0 -23   8 19549.3 1071.15   9
   0  23   8 20584.2 1192.40  16
   0  23   8 19441.4 1156.27  13
   0  23   8 18858.0 1243.73  14
   0  23  -8 18550.2 1104.75  21
   0 -23   8 15945.7 1127.03  20
   0  23   9 18653.1 979.523  16
   0  23   9 16516.3 1001.94  15
   0  23  -9 11592.9 770.107  21
   0  23 -10 14244.3 665.035  21
   0 -23  10 11625.6 571.156   9
   0  24   0 5359.01 580.577  11
   0 -24   0 5769.56 648.309   1
   0  24   0 4906.26 502.636  26
   0  24   0 5825.27 504.469  25
   0  24  -1 23359.4 1122.81  25
   0  24   1 23468.4 1138.12  25
   0  24  -1 23251.5 1247.52  24
   0 -24  -1 24169.6 1411.32   1
   0  24   1 24410.9 1312.44  11
   0  24   1 21095.9 1199.64  12
   0  24  -1 23693.0 1187.52  26
   0  24   1 22058.9 1165.24  26
   0  24   1 21799.4 1229.89  15
   0  24  -2 633.197 205.386  26
   0  24   2 585.381 192.880  25
   0  24  -2 466.964 169.993  25
   0  24  -2 472.978 186.660  24
   0 -24  -2 534.664 253.966   1
   0 -24   2 766.718 227.872   2
   0  24   2 822.049 269.574  11
   0  24  -2 710.435 233.668  11
   0  24   2 313.508 181.299  12
   0  24   2 443.806 197.389  16
   0  24   2 418.000 206.816  14
   0  24   2 683.169 227.913  15
   0  24  -2 704.518 256.343   4
   0 -24  -3 52884.4 2233.42   1
   0 -24   3 55222.1 2261.27   1
   0 -24   3 50229.6 2145.86   2
   0  24  -3 51257.8 2015.70  26
   0  24  -3 50931.2 2031.95  24
   0  24   3 51768.4 1993.32  25
   0  24  -3 51797.5 1924.44  25
   0  24   3 53819.9 2120.13  11
   0  24   3 49899.7 2133.76  12
   0  24   3 47700.2 1871.19  17
   0  24   3 48521.9 2108.17  15
   0  24   3 49436.5 2083.76  14
   0  24   3 50762.3 2126.12  16
   0 -24  -4 36.9577 113.943   1
   0 -24   4 79.6341 180.689   1
   0  24   4 37.2579 193.344  14
   0  24   4 37.6843 149.988  16
   0  24   4 277.584 205.783  13
   0  24   4-38.5415 242.540  15
   0  24  -4 127.997 127.363  26
   0  24   4 32.1797 134.331  26
   0  24   4-62.6862 147.605  25
   0  24  -4 55.9250 111.297  25
   0  24   4 259.752 182.757  11
   0  24   4 154.104 187.798  12
   0 -24   4 114.769 152.265  20
   0  24   4 26.5152 94.3976  17
   0  24  -4 46.5366 143.472   4
   0  24  -5 4345.93 656.441   4
   0  24   5 4941.13 547.352  26
   0  24  -5 4563.41 525.188  26
   0  24   5 5476.78 582.130  25
   0  24  -5 4765.99 510.380  25
   0  24   5 5630.42 555.311  11
   0 -24   5 4839.88 616.216  20
   0  24   5 5079.32 606.985  16
   0  24   5 5685.33 653.159  15
   0  24   5 5205.58 642.341  13
   0  24   5 4750.46 592.033  14
   0  24   6 2515.77 407.660  25
   0  24  -6 1789.40 335.972  26
   0  24   6 2321.49 424.124  12
   0 -24   6 1458.16 371.882  20
   0  24   6 2156.10 398.248  16
   0  24   6 1750.12 409.308  15
   0  24   6 1751.48 402.477  13
   0  24   6 2721.10 453.511  14
   0  24  -6 1649.65 441.696   4
   0 -24   7 592.535 282.527  20
   0  24  -7 1031.00 308.008  21
   0  24   7 1038.01 318.754  12
   0  24   7 756.433 278.345  25
   0  24  -7 874.306 238.492  26
   0  24   7 173.237 447.250  16
   0  24   7 764.980 558.085  14
   0  24   7 1480.66 389.721  13
   0 -24   8 1708.28 304.610   9
   0  24   8 1608.53 597.201  14
   0  24   8 1594.82 360.039  13
   0  24  -8 1718.12 335.593  21
   0  24  -9 4550.36 461.427  21
   0 -24   9 4697.28 415.030   9
   0  24 -10 591.517 136.148  21
   0  25   0 70.6961 125.837  11
   0 -25   0 131.264 145.702   1
   0  25   0 29.1021 96.9141  26
   0  25   0 25.2892 105.570  25
   0  25   1 5339.20 509.398  25
   0  25  -1 5213.61 494.421  25
   0 -25  -1 5409.33 650.239   1
   0  25   1 5018.65 558.480  12
   0  25  -1 4757.80 550.459  11
   0  25   1 5448.38 606.166  11
   0  25   1 5483.18 536.573  26
   0  25  -1 5578.30 543.372  26
   0  25   1 4981.75 534.900  14
   0  25   1 5355.83 579.738  16
   0  25   1 4712.90 545.529  15
   0  25   2 2527.93 362.568  25
   0  25  -2 2245.06 368.856  24
   0  25  -2 1983.35 312.554  25
   0 -25   2 2640.62 455.096   1
   0 -25  -2 2813.82 471.983   1
   0  25   2 2572.33 423.090  11
   0  25   2 2873.27 444.092  12
   0  25  -2 1908.35 357.912  26
   0  25   2 2956.81 404.396  26
   0  25   2 1792.06 353.867  14
   0  25   2 2425.21 412.718  16
   0  25   2 2177.50 393.049  15
   0  25  -3 6627.81 624.063  26
   0  25  -3 7201.32 601.839  25
   0  25   3 7502.79 639.199  25
   0 -25   3 7633.00 767.099   1
   0 -25  -3 7256.65 734.780   1
   0  25   3 7275.01 688.139  11
   0  25   3 6702.15 688.092  12
   0  25   3 6651.54 571.717  17
   0  25   3 6573.56 669.607  14
   0  25   3 6471.15 669.706  16
   0  25   3 7545.98 722.272  15
   0 -25  -4 2984.25 458.351   1
   0 -25   4 2861.90 507.101   1
   0  25  -4 2547.45 399.703  26
   0  25   4 2871.70 417.830  26
   0  25  -4 2873.80 390.971  25
   0  25   4 2561.83 391.363  25
   0  25   4 2700.32 417.715  11
   0  25   4 2436.60 452.036  12
   0  25   4 2158.20 410.381  16
   0  25   4 3103.54 473.099  14
   0  25   4 1881.69 393.257  15
   0  25  -4 2024.73 437.570   4
   0  25  -5 59926.6 2738.68   4
   0  25  -5 61219.0 2372.43  26
   0  25   5 63177.6 2395.19  26
   0  25   5 64765.4 2407.94  25
   0  25  -5 63750.5 2328.47  25
   0  25   5 62794.4 2514.42  12
   0  25   5 60818.4 2296.31  11
   0 -25   5 59804.4 2525.75  20
   0  25   5 65475.8 2529.27  16
   0  25   5 61742.5 2556.19  13
   0  25   5 63551.4 2513.22  14
   0  25   5 64112.4 2548.85  15
   0  25   6-231.667 212.392  25
   0  25  -6 32.3582 122.180  26
   0  25   6 185.302 213.749  12
   0 -25   6 215.986 217.470  20
   0  25  -6 53.6064 165.265   4
   0  25   6-37.3578 199.481  16
   0  25   6 269.315 273.917  15
   0  25   6 164.668 225.845  13
   0  25   6 573.466 292.684  14
   0  25   7 6811.30 630.563  25
   0 -25   7 6028.38 684.825  20
   0  25  -7 7205.34 680.614  21
   0  25   7 7276.67 660.914  12
   0  25  -7 7312.18 612.341  26
   0  25   7 7233.39 719.694  13
   0  25   7 5418.91 670.219  16
   0  25   7 7002.40 842.077  14
   0  25   7 5768.16 845.784  15
   0 -25   8 228.471 135.175   9
   0  25  -8 334.103 183.552  21
   0  25   9 14512.0 797.402  16
   0  25  -9 7413.13 583.852  21
   0  25 -10 2217.11 219.659  21
   0 -26   0 372.915 235.049   1
   0  26   0 687.339 208.209  25
   0  26   0 611.398 207.620  26
   0  26   0 516.394 227.815  11
   0  26  -1 789.998 210.570  25
   0  26  -1 957.997 258.773  26
   0  26   1 1143.24 264.515  26
   0  26   1 873.484 223.547  25
   0  26   1 976.180 272.013  12
   0  26   1 709.309 249.432  11
   0  26  -1 1106.39 284.799  11
   0 -26  -1 792.066 281.942   1
   0  26   1 819.932 269.951  16
   0  26   1 495.194 223.489  15
   0  26   1 819.953 238.992  14
   0  26   2 23265.4 1259.72  26
   0  26  -2 25798.9 1306.07  26
   0  26  -2 25144.8 1337.95  24
   0  26   2 24962.4 1247.51  25
   0  26  -2 24152.4 1197.45  25
   0  26   2 25360.0 1388.70  12
   0  26   2 25144.2 1382.40  11
   0  26  -2 25037.8 1191.98  21
   0 -26   2 26363.6 1532.66   1
   0 -26  -2 27866.2 1567.84   1
   0  26   2 24682.4 1371.19  15
   0  26   2 24224.7 1361.04  16
   0  26   2 24081.2 1320.00  14
   0  26  -3 87900.7 2951.82  26
   0  26   3 85483.2 2877.51  25
   0  26  -3 82976.2 2787.94  25
   0  26   3 81306.9 3025.72  15
   0  26   3 79788.7 3012.09  16
   0  26   3 82800.9 2983.27  14
   0 -26   3 86565.9 3215.29   1
   0 -26  -3 82441.4 3140.45   1
   0  26   3 84507.7 3060.22  12
   0  26   3 79143.0 2942.18  11
   0  26   4 638.861 224.047  26
   0  26  -4 205.203 133.225  25
   0  26   4 194.917 173.618  25
   0  26  -4 339.580 186.436  26
   0  26   4 271.791 200.688  11
   0  26   4 198.606 229.209  12
   0  26   4 119.538 229.927  15
   0  26   4 303.800 229.329  14
   0  26   4 506.313 240.248  16
   0 -26  -4 512.103 227.313   1
   0 -26   4 386.033 285.746   1
   0  26  -5 10163.3 1014.25   4
   0  26  -5 12078.1 881.150  26
   0  26   5 12952.2 903.323  26
   0  26   5 12289.5 880.739  25
   0  26   5 11845.5 827.697  11
   0  26   5 11722.4 924.044  12
   0 -26   5 11770.0 951.956  20
   0  26   5 11996.7 930.129  16
   0  26   5 12332.8 946.754  14
   0  26   5 11103.5 919.303  15
   0  26  -6 40590.2 1755.00  26
   0  26   6 41213.1 1777.44  25
   0 -26   6 38336.7 1885.19  20
   0  26   6 41671.6 1855.56  16
   0  26   6 40890.0 1873.92  15
   0  26   6 41304.3 1894.68  14
   0  26  -7 1209.61 302.287  21
   0 -26   7 910.439 295.268  20
   0  26   7 1720.35 390.436  12
   0  26   7 1161.63 300.114  25
   0  26  -7 772.858 223.750  26
   0  26   7 543.596 386.740  16
   0  26   7 397.211 648.510  15
   0  26   7 1569.12 587.232  14
   0  26  -8 2782.86 392.131  21
   0  26   8 3035.85 626.759  14
   0  26  -9 8442.17 576.176  21
   0  26 -10 37.1495 56.0648  21
   0 -27   0 49.3420 164.303   1
   0  27   0 38.2708 152.317  11
   0  27   0-27.5412 124.979  25
   0  27   0 159.813 150.517  26
   0  27   1 10813.4 804.534  26
   0  27  -1 11063.4 807.194  26
   0  27   1 11081.8 764.904  25
   0  27  -1 9733.69 711.276  25
   0  27   1 9746.08 790.817  12
   0  27  -1 10725.5 853.113  11
   0  27   1 10787.6 874.069  11
   0 -27  -1 9879.43 934.556   1
   0  27   1 9783.05 823.112  15
   0  27   1 8322.12 723.233  14
   0  27   1 10229.4 841.955  16
   0  27  -2 1029.64 240.782  25
   0  27  -2 924.851 256.892  26
   0  27   2 1010.59 254.355  25
   0  27   2 756.191 259.038  26
   0  27   2 861.445 294.930  12
   0  27  -2 827.338 209.129  21
   0 -27  -2 570.273 261.329   1
   0 -27   2 710.661 292.669   1
   0  27   2 839.483 280.608  15
   0  27   2 571.833 240.571  16
   0  27   2 382.171 205.882  14
   0  27  -3 9914.46 796.224  26
   0  27  -3 10364.0 748.038  25
   0  27   3 10033.5 764.743  25
   0  27   3 10077.8 861.273  12
   0  27   3 9581.49 822.471  11
   0  27  -3 9671.70 744.769  21
   0  27   3 9177.37 821.535  16
   0  27   3 10566.9 848.580  14
   0  27   3 10226.4 862.226  15
   0 -27  -3 10625.2 931.808   1
   0 -27   3 10116.0 944.759   1
   0 -27  -4 79563.1 2968.63   1
   0 -27   4 78272.9 3050.50   1
   0  27   4 78706.3 2818.99  26
   0  27  -4 83717.9 2867.27  26
   0  27  -4 82494.2 2739.08  25
   0  27   4 75850.4 2759.87  25
   0  27   4 75682.2 2796.67  11
   0  27   4 76595.5 2922.75  12
   0  27  -4 79570.0 2822.61  21
   0  27   4 78675.9 2925.17  16
   0  27   4 73847.6 2900.65  15
   0  27   4 75717.6 2869.85  14
   0  27   5 955.049 287.737  25
   0  27  -5 1084.14 292.888  26
   0  27   5 862.283 257.946  26
   0  27   5 579.453 279.886  12
   0 -27   5 626.925 242.274  20
   0  27  -5 905.746 288.959  21
   0  27  -5 689.669 299.154   4
   0  27   5 498.003 264.701  16
   0  27   5 1023.00 320.404  14
   0  27   5 591.638 263.306  15
   0  27   6 2033.15 375.331  25
   0  27  -6 2854.09 441.834  21
   0 -27   6 2496.97 434.283  20
   0  27  -6 3038.29 420.132  26
   0  27   6 1870.90 375.646  16
   0  27   6 1183.13 525.147  14
   0  27   6 2403.07 468.226  15
   0  27   7 2660.53 386.825  25
   0  27  -7 3295.90 446.341  21
   0 -27   7 1924.21 382.795  20
   0  27   7 2259.87 547.699  12
   0  27  -7 2421.80 341.483  26
   0  27   7 1481.62 404.740  16
   0  27   7 3172.22 673.113  14
   0  27   7 1632.05 613.172  15
   0  27  -8 4229.80 471.417  21
   0  27   8 4709.59 660.001  14
   0  27  -9 1533.17 232.603  21
   0  28   0 33072.8 1552.09  26
   0  28   0 33005.0 1659.13  11
   0  28   0 31993.5 1448.02  25
   0 -28   0 33458.6 1857.60   1
   0  28   0 30565.8 1573.34  15
   0  28   1 519.283 234.942  12
   0  28   1 516.413 240.073  11
   0  28  -1 507.136 194.591  25
   0  28   1 665.612 233.522  26
   0  28   1 466.762 187.601  25
   0  28  -1 735.449 256.206  26
   0 -28  -1 765.052 301.326   1
   0  28   1 302.795 202.462  15
   0  28   1 305.411 230.743  16
   0  28   2 50834.3 2080.56  26
   0  28  -2 53828.5 2131.53  26
   0  28  -2 50546.9 1968.70  25
   0  28   2 53604.5 2043.82  25
   0  28   2 51621.4 2175.75  12
   0  28   2 50003.6 2100.43  14
   0  28   2 50033.6 2171.22  16
   0  28   2 48232.0 2151.50  15
   0 -28  -2 52451.9 2404.98   1
   0 -28   2 53446.9 2440.31   1
   0  28   3 317.297 178.896  25
   0  28  -3 867.563 262.262  26
   0  28  -3 436.956 183.611  25
   0  28   3 513.378 276.925  12
   0  28   3 336.203 210.517  11
   0  28  -3 601.275 207.507  21
   0  28   3 475.711 243.924  14
   0  28   3 517.479 245.655  15
   0  28   3 275.817 222.022  16
   0 -28   3 143.324 269.102   1
   0 -28  -3 504.785 264.874   1
   0 -28   4 3042.23 561.659   1
   0 -28  -4 2991.27 490.650   1
   0  28   4 3238.76 459.790  26
   0  28  -4 2855.61 442.026  26
   0  28   4 2608.06 416.602  25
   0  28   4 3129.16 498.755  12
   0  28   4 3162.19 451.190  11
   0  28  -4 2881.69 431.991  21
   0  28   4 3173.17 490.926  16
   0  28   4 3271.03 512.158  15
   0  28   4 3175.23 477.973  14
   0  28   5 978.642 264.609  26
   0  28   5 1127.57 285.420  25
   0  28  -5 1472.68 305.253  26
   0  28   5 1666.16 379.476  12
   0  28  -5 1448.96 322.150  21
   0 -28   5 1102.36 297.650  20
   0  28   5 1284.96 362.136  14
   0  28   5 1307.58 360.224  15
   0  28   5 1457.27 359.418  16
   0  28  -5 1109.44 365.429   4
   0  28  -6 31662.5 1443.54  26
   0  28   6 29480.6 1409.55  25
   0  28  -6 30084.3 1515.81  21
   0 -28   6 27220.6 1465.17  20
   0  28   6 30114.7 1486.10  16
   0  28   6 32730.5 1573.06  15
   0  28   6 30714.0 1571.84  14
   0  28   7 1372.49 489.808  12
   0  28   7 383.887 208.890  25
   0  28  -7 298.448 147.535  26
   0  28   7-323.575 584.250  15
   0  28   7-84.3171 393.975  16
   0  28   7 1082.08 538.503  14
   0  28  -8 26401.8 1227.17  21
   0  28   8 26051.4 1250.62  14
   0  28   8 28620.8 1227.54  16
   0  28  -9 5340.19 406.659  21
   0  29   0 80.3991 195.951  11
   0  29   0 87.2232 136.917  25
   0  29   0-34.0940 154.715  26
   0 -29   0 53.6092 190.838   1
   0  29   0-37.9361 196.861  15
   0  29   1 30044.3 1485.24  26
   0  29  -1 32533.3 1533.79  26
   0  29   1 31026.6 1605.83  11
   0  29   1 29098.8 1473.87  12
   0  29  -1 29850.8 1388.16  25
   0  29   1 30409.0 1410.43  25
   0 -29  -1 29108.4 1754.33   1
   0  29   1 28022.4 1527.71  16
   0  29   1 26909.5 1502.17  15
   0  29   2 12387.0 905.509  26
   0  29  -2 13515.6 947.341  26
   0  29   2 14333.2 916.660  25
   0  29  -2 14198.9 889.725  25
   0  29   2 12226.6 947.798  12
   0  29   2 11656.8 940.124  16
   0  29   2 12735.0 979.571  15
   0  29   2 13801.7 959.739  14
   0 -29   2 15257.5 1200.42   1
   0 -29  -2 13055.0 1092.92   1
   0  29   3 1843.76 343.579  25
   0  29  -3 1616.25 352.694  26
   0  29   3 1536.96 351.601  11
   0  29   3 1763.58 396.106  12
   0  29  -3 1300.64 287.849  21
   0  29   3 1384.23 380.654  16
   0  29   3 1262.83 326.133  14
   0  29   3 1439.21 364.473  15
   0 -29  -3 1400.66 368.588   1
   0 -29   3 1037.47 389.836   1
   0 -29  -4 19017.1 1236.45   1
   0 -29   4 19822.1 1346.72   1
   0  29  -4 20068.3 1175.69  26
   0  29   4 19602.6 1156.69  26
   0  29   4 20640.3 1152.05  25
   0  29   4 20851.3 1262.28  12
   0  29   4 20220.2 1172.25  11
   0  29  -4 19549.7 1136.59  21
   0  29   4 20993.9 1251.69  16
   0  29   4 18819.2 1216.35  15
   0  29   4 20449.0 1218.94  14
   0  29  -5 16560.3 1030.80  26
   0  29   5 14985.9 960.108  25
   0  29   5 16346.5 1078.33  12
   0  29  -5 16213.7 1040.07  21
   0  29   5 17490.9 1093.07  16
   0  29   5 15862.2 1074.21  15
   0  29   5 16673.3 1067.58  14
   0  29  -6 8008.23 652.054  26
   0  29   6 8565.87 672.683  25
   0  29  -6 8162.34 706.027  21
   0 -29   6 6382.20 632.835  20
   0  29   6 7339.42 656.112  16
   0  29   6 8630.19 753.335  15
   0  29   6 6923.19 773.396  14
   0  29  -7 16941.5 880.567  26
   0  29   7 18418.3 973.543  25
   0  29   7 21339.3 1132.34  12
   0  29   7 20224.4 1174.47  15
   0  29   7 20590.0 1148.11  14
   0  29   7 18479.6 1028.57  16
   0  29  -8 424.510 172.554  21
   0  29   8 1205.40 459.885  14
   0  29  -9 8485.82 488.779  21
   0  30   0 21300.8 1127.99  25
   0  30   0 19813.1 1172.44  26
   0 -30   0 19563.9 1436.86   1
   0  30   0 18792.8 1209.64  15
   0  30   0 18718.6 1209.34  16
   0  30  -1 29990.2 1409.66  25
   0  30   1 32775.7 1469.19  25
   0  30  -1 29409.9 1495.16  26
   0  30   1 29325.4 1484.57  26
   0  30   1 30602.5 1609.95  11
   0  30   1 30387.3 1500.37  12
   0 -30  -1 31899.7 1851.44   1
   0  30   1 31252.5 1608.34  16
   0  30   1 29086.9 1558.13  15
   0  30  -2 8701.11 679.346  25
   0  30   2 7486.53 655.301  25
   0  30   2 6344.68 641.504  26
   0  30  -2 8463.55 736.811  26
   0  30   2 7331.53 722.601  12
   0  30   2 6653.33 664.785  14
   0  30   2 7242.99 736.127  15
   0  30   2 7002.12 725.613  16
   0 -30   2 7027.74 843.691   1
   0 -30  -2 7497.47 846.035   1
   0 -30  -3 116359. 4047.99   1
   0 -30   3 119050. 4159.85   1
   0  30  -3 118574. 3789.81  26
   0  30   3 115484. 3661.22  25
   0  30   3 113162. 3820.01  12
   0  30   3 115333. 3804.40  11
   0  30   3 110090. 3799.97  16
   0  30   3 111647. 3724.77  14
   0  30   3 110975. 3831.76  15
   0  30  -4-31.4669 142.794  21
   0  30   4 339.826 260.288  12
   0  30   4 33.1772 161.722  26
   0  30   4 31.3454 142.242  25
   0  30  -4 68.4311 161.128  26
   0  30   4 37.6334 183.443  16
   0  30   4-76.6585 277.120  15
   0  30   4 105.197 207.002  14
   0  30  -5 20385.8 1161.74  26
   0  30   5 22228.8 1177.18  25
   0  30   5 22341.8 1260.82  12
   0  30  -5 24031.2 1255.56  21
   0  30   5 22017.0 1245.23  16
   0  30   5 22301.8 1274.03  15
   0  30   5 22652.5 1245.54  14
   0  30  -6 2672.69 368.455  26
   0  30   6 3584.79 427.113  25
   0  30   6 3151.31 616.530  12
   0  30   6 3791.50 459.401  16
   0  30   6 4800.19 577.030  15
   0  30   6 2460.55 579.881  14
   0  30  -6 3418.66 450.744  21
   0  30   7 4458.05 604.732  14
   0  30   7 2844.82 583.223  15
   0  30   7 3343.85 470.323  16
   0  30   8 2825.27 515.589  15
   0  30   8 2695.65 457.624  14
   0  30  -9 6343.64 377.203  21
   0  31   0 39.5922 217.203  16
   0  31   0 77.3148 175.422  15
   0 -31   0-112.174 199.657   1
   0  31   0-29.5751 128.942  25
   0  31   0 140.211 159.064  26
   0  31   1 18698.1 1052.40  25
   0  31  -1 18608.8 1039.19  25
   0  31   1 17711.0 1096.26  26
   0  31  -1 20901.0 1190.48  26
   0  31   1 16135.1 1107.17  12
   0 -31  -1 17217.4 1334.35   1
   0 -31   1 18593.8 1394.12   1
   0  31   1 16345.2 1120.62  15
   0  31  -1 15951.6 1104.95  15
   0  31   1 16115.0 1117.15  16
   0  31   2 43321.6 1764.97  25
   0  31   2 40499.2 1802.84  26
   0  31  -2 40976.4 1822.69  26
   0  31   2 39104.9 1814.23  12
   0  31   2 40269.8 1894.72  15
   0  31   2 39373.1 1864.04  16
   0  31   2 39037.6 1752.14  14
   0 -31  -2 40175.8 2108.01   1
   0 -31   2 43665.1 2214.76   1
   0  31   3 1524.43 381.333  12
   0  31   3 1234.12 286.897  25
   0  31  -3 1567.72 332.372  26
   0  31   3 1554.95 330.888  14
   0  31   3 775.689 325.157  15
   0  31   3 997.280 295.153  16
   0  31   4 18185.8 1089.94  26
   0  31  -4 20435.6 1169.87  26
   0  31   4 20140.7 1118.23  25
   0  31   4 21177.6 1229.11  12
   0  31   4 20884.2 1209.39  16
   0  31   4 20107.8 1157.14  14
   0  31   4 19843.5 1207.91  15
   0  31  -5 5881.23 573.471  26
   0  31   5 5913.31 551.897  25
   0  31   5 6007.38 727.184  12
   0  31  -5 5794.62 570.842  21
   0  31   5 6327.43 618.041  16
   0  31   5 6127.74 624.173  15
   0  31   5 5118.08 662.428  14
   0  31  -6 11294.3 729.876  26
   0  31   6 11127.8 739.119  25
   0  31  -6 12142.8 814.567  21
   0  31   6 13276.7 925.837  14
   0  31   6 13599.3 876.880  15
   0  31   6 12218.0 800.768  16
   0  31   6 13136.2 947.298  12
   0  31   7 3451.03 436.660  16
   0  31   7 3478.42 556.912  14
   0  31   7 3584.95 590.941  15
   0  31  -7 3103.65 382.485  21
   0  31   8 11052.8 688.638  15
   0  31   8 11275.5 654.567  14
   0  32   0 35674.7 1651.43  26
   0 -32   0 33655.8 1960.23   1
   0  32   0 34897.5 1705.82  16
   0  32   0 31575.2 1636.59  15
   0  32  -1 4208.41 528.781  26
   0  32   1 4642.92 537.028  26
   0  32   1 4493.33 669.824  12
   0  32   1 4249.99 478.565  25
   0 -32  -1 4962.91 722.028   1
   0 -32   1 4692.19 714.112   1
   0  32   1 3162.36 498.702  15
   0  32  -1 4524.92 569.672  15
   0  32   1 5128.62 608.339  16
   0  32   2 48180.9 1916.20  25
   0  32  -2 48315.9 2021.84  26
   0  32   2 50218.6 2033.11  26
   0  32  -2 45702.6 2036.50  15
   0  32   2 48549.2 1946.81  14
   0  32   2 47521.0 2081.13  15
   0  32   2 46894.3 2061.00  16
   0  32   2 46607.3 2035.91  12
   0  32   3 1133.43 504.766  12
   0  32   3 1072.14 316.256  16
   0  32   3 934.172 319.633  15
   0  32   3 604.646 244.501  14
   0  32  -3 850.606 261.293  26
   0  32   3 924.323 252.582  25
   0  32   4-68.1542 490.886  12
   0  32   4 68.7879 183.664  16
   0  32   4-140.212 299.221  15
   0  32   4 247.034 233.192  14
   0  32  -4 319.152 188.414  26
   0  32   4 153.678 164.131  26
   0  32   4 28.5987 172.631  25
   0  32   5 768.257 559.510  12
   0  32  -5 1142.23 260.836  26
   0  32   5 881.075 257.320  16
   0  32   5 718.460 300.107  15
   0  32   5 340.137 431.534  14
   0  32  -6 20539.3 984.347  26
   0  32   6 23995.4 1192.30  12
   0  32  -6 21388.5 1084.33  21
   0  32   6 20423.6 1111.85  14
   0  32   6 20260.9 1156.97  15
   0  32   6 19605.5 1058.82  16
   0  32   7 155.961 433.441  15
   0  32   7 1127.55 308.854  16
   0  32   7 650.453 402.465  14
   0  32  -7 105.263 124.446  21
   0  32   8 39930.0 1329.37  15
   0  33   0-34.3864 149.919  26
   0  33   0 385.547 232.713  16
   0  33   0-112.840 170.684  15
   0  33   1 40145.2 1760.50  26
   0  33  -1 42155.8 1805.21  26
   0  33  -1 36286.8 1777.66  16
   0  33   1 39901.7 1829.53  16
   0  33   1 37568.3 1681.12  12
   0  33   1 37021.7 1774.02  15
   0  33  -1 37554.4 1779.77  15
   0  33   2 762.455 261.530  26
   0  33  -2 1258.85 309.606  26
   0  33   2 1074.19 320.400  15
   0  33   2 750.654 239.342  14
   0  33  -2 980.047 289.810  15
   0  33   2 740.844 280.631  16
   0  33  -3 4028.44 505.147  26
   0  33   3 4217.47 529.876  16
   0  33   3 3286.23 493.199  15
   0  33   3 3813.36 472.006  14
   0  33   3 4908.38 712.100  12
   0  33  -4 35684.2 1586.12  26
   0  33   4 37154.6 1636.61  16
   0  33   4 35394.7 1638.18  15
   0  33   4 35387.4 1580.75  14
   0  33   4 36321.8 1680.02  12
   0  33  -5 9164.69 672.840  26
   0  33   5 10322.9 730.462  16
   0  33   5 12048.5 904.203  12
   0  33   5 9434.78 784.100  14
   0  33   5 9333.10 730.437  15
   0  33  -6 2051.87 269.082  26
   0  33   6 1162.42 511.189  15
   0  33   6 1551.20 336.474  16
   0  33   7 32559.8 1289.62  15
   0  33   7 31855.0 1233.42  14
   0  33  -7 34802.3 1288.77  21
   0  34   0 1412.99 343.006  15
   0  34   0 1195.67 313.878  16
   0  34   0 1902.12 372.562  26
   0  34   1 6892.46 640.901  26
   0  34  -1 6602.76 640.960  26
   0  34  -1 6524.84 675.808  16
   0  34   1 8565.51 753.778  12
   0  34   1 7324.40 695.398  16
   0  34   1 6648.19 665.187  15
   0  34  -1 6050.75 634.404  15
   0  34   2 3146.89 435.849  26
   0  34  -2 2844.50 418.613  26
   0  34   2 3890.32 509.422  16
   0  34   2 2917.35 466.110  15
   0  34  -2 3020.03 450.007  15
   0  34   2 4277.82 649.032  12
   0  34  -3 56462.5 2137.77  26
   0  34   3 54072.7 2140.35  12
   0  34   3 53940.8 2140.81  16
   0  34   3 55671.7 2178.69  15
   0  34  -3 48716.9 2087.52  15
   0  34   3 56318.1 2026.38  14
   0  34  -4 920.982 241.256  26
   0  34   4 325.484 398.861  14
   0  34   4 533.660 227.451  16
   0  34   4 242.024 212.509  15
   0  34  -4 653.666 236.966  15
   0  34   5 39977.2 1553.71  16
   0  34   5 37615.1 1515.52  14
   0  34   5 36467.4 1549.33  15
   0  34   5 42431.0 1647.79  12
   0  34  -5 33058.5 1483.09  15
   0  34  -5 38180.2 1499.65  26
   0  34   6-20.3002 457.103  15
   0  34   6 641.150 358.019  14
   0  34   7 1259.70 380.869  15
   0  34   7 1897.38 336.954  14
   0  35   0 95.5366 174.705  26
   0  35   0 34.3219 161.628  15
   0  35   0-142.146 223.627  16
   0  35   1 34351.6 1614.29  16
   0  35   1 31480.1 1408.35  12
   0  35   1 33512.5 1597.30  15
   0  35  -1 34400.5 1611.42  15
   0  35  -1 34607.7 1637.06  16
   0  35  -1 35834.7 1594.73  26
   0  35   1 34427.2 1563.27  26
   0  35   2 29927.3 1467.73  16
   0  35   2 31045.6 1435.42  12
   0  35  -2 30981.0 1483.38  15
   0  35  -2 31084.6 1527.20  16
   0  35   2 29248.6 1461.10  15
   0  35  -2 29313.6 1427.85  26
   0  35   2 31163.1 1443.75  26
   0  35   3 6123.04 584.188  16
   0  35   3 5011.58 545.373  14
   0  35   3 6587.72 716.361  12
   0  35   3 5626.05 572.536  15
   0  35  -3 5165.48 549.186  15
   0  35  -3 5666.64 551.252  26
   0  35   4 36591.1 1493.93  16
   0  35   4 34585.0 1507.32  12
   0  35   4 32842.2 1462.84  15
   0  35   4 33203.0 1395.72  14
   0  35  -4 32524.0 1443.75  15
   0  35  -4 32940.6 1421.34  26
   0  35  -5 551.757 165.781  26
   0  35   5 1450.28 392.809  14
   0  35   5 1138.67 301.308  15
   0  35  -5 649.954 187.710  15
   0  35   5 989.323 224.019  16
   0  35   6 16994.2 864.776  15
   0  35   6 14322.4 750.948  14
   0  35   6 16970.9 853.211  12
   0  35   7 10284.1 564.950  15
   0  36   0 75362.6 2727.48  16
   0  36   0 76239.0 2709.93  15
   0  36   0 78409.8 2682.55  26
   0  36  -1 178.903 172.011  26
   0  36   1 205.124 164.977  26
   0  36   1 96.3695 180.844  16
   0  36   1 315.421 213.813  15
   0  36  -1-31.4828 158.537  15
   0  36  -1 367.698 218.636  16
   0  36   2 8842.01 704.746  16
   0  36  -2 8465.55 704.175  15
   0  36   2 8233.73 702.344  15
   0  36  -2 8956.68 740.105  16
   0  36   2 10399.3 766.627  12
   0  36   2 8239.26 659.591  26
   0  36  -2 9367.70 706.140  26
   0  36   3 4628.61 479.269  16
   0  36  -3 4546.32 515.989  16
   0  36  -3 4309.84 475.106  15
   0  36   3 3582.63 448.843  15
   0  36  -3 3696.71 433.096  26
   0  36  -4 448.878 157.706  26
   0  36   4 402.637 179.232  16
   0  36   4 365.143 205.852  15
   0  36   4 686.834 335.619  14
   0  36  -4 371.844 160.630  15
   0  36   5 3014.96 388.772  14
   0  36  -5 2358.07 290.016  15
   0  36  -5 3030.84 309.014  26
   0  36   6 30297.5 1065.88  12
   0  36   6 28970.9 1074.03  15
   0  36   7 749.047 199.409  15
   0  37   0 221.234 193.804  26
   0  37   0 457.449 227.088  16
   0  37   0-29.0905 167.801  15
   0  37   1 15927.3 952.558  16
   0  37  -1 14279.7 928.442  16
   0  37   1 15891.5 948.287  15
   0  37  -1 14909.6 920.058  15
   0  37   1 15374.2 907.998  26
   0  37  -1 15511.0 917.045  26
   0  37   2 26269.0 1229.68  16
   0  37   2 22624.2 1085.74  12
   0  37  -2 24340.8 1241.40  16
   0  37  -2 24654.0 1202.79  15
   0  37   2 23503.4 1183.67  15
   0  37  -2 27489.6 1241.90  26
   0  37   2 24104.2 1170.31  26
   0  37  -3 801.042 203.973  26
   0  37  -3 708.747 229.079  16
   0  37   3 585.788 206.749  16
   0  37  -3 694.710 211.712  15
   0  37   3 368.543 212.654  15
   0  37  -4 5367.59 452.776  15
   0  37   4 5997.98 497.633  15
   0  37   4 5546.07 437.716  14
   0  37  -4 6264.75 474.409  26
   0  37   5 1312.88 258.290  14
   0  37   5 1053.54 408.190  15
   0  37  -5 1569.48 194.038  26
   0  37   6 741.279 295.427  15
   0  38   0 525.802 186.979  26
   0  38   0 602.811 213.065  16
   0  38   0 698.901 216.575  15
   0  38   1 7123.66 589.088  16
   0  38  -1 7015.79 598.886  16
   0  38   1 6245.94 556.960  15
   0  38  -1 6551.33 561.219  15
   0  38  -1 6932.16 566.140  26
   0  38   1 7060.84 565.069  26
   0  38   2 362.202 169.300  16
   0  38  -2 241.084 158.230  16
   0  38  -2 233.722 163.875  15
   0  38   2-23.8685 212.491  15
   0  38  -2 186.416 127.958  26
   0  38   2 454.084 171.541  26
   0  38   3 8134.01 575.332  15
   0  38  -3 8286.81 564.045  15
   0  38  -3 8173.96 567.991  26
   0  38  -4 531.226 146.322  15
   0  38  -4 437.895 132.741  26
   0  38   5 1496.65 351.584  15
   0  38   6 1501.14 216.384  15
   0  39   0-178.692 219.569  15
   0  39   0 22.1434 124.646  26
   0  39  -1 12063.6 717.411  15
   0  39   1 11585.2 715.756  15
   0  39   1 12266.6 726.902  26
   0  39  -1 12757.7 739.697  26
   0  39  -2 10415.3 634.017  15
   0  39   2 10765.6 658.224  15
   0  39  -2 11213.8 663.019  26
   0  39   2 10338.1 639.901  26
   0  39  -3 524.024 143.436  15
   0  39   3 810.945 202.770  15
   0  39  -3 779.700 168.733  26
   0  39   4 673.369 328.811  15
   0  39   5 3807.27 348.734  15
   0  40   0 14120.2 736.050  15
   0  40   0 14024.3 749.826  26
   0  40   1 5197.75 425.640  15
   0  40  -1 5269.57 428.798  15
   0  40   1 5650.86 444.600  26
   0  40  -1 5685.11 445.849  26
   0  40   2 3498.45 337.659  15
   0  40  -2 2821.22 306.210  15
   0  40  -2 3837.88 342.745  26
   0  40   3 1400.47 222.088  15
   0  40  -3 860.755 148.823  26
   0  40   4 5093.69 397.601  15
   0  41   0 31.3704 81.3977  26
   0  41   1-54.9735 123.528  15
   0  41  -1-12.4679 119.508  15
   0  41  -1 285.244 111.786  26
   0  41   1 15.1324 83.0207  26
   0  41  -2 8743.40 476.086  26
   0  41   2 8378.71 462.579  15
   0  42   0 6451.93 392.364  26
   0  42   1 267.598 100.366  15
  -1   0  13 78503.6 2178.00   8
  -1   0  13 71306.4 2149.51  27
  -1   0  12 41.4829 116.746  10
  -1   0  12 22.5904 130.292   8
  -1   0  12 22.6703 117.644  27
  -1   0  11 12574.3 810.635   9
  -1   0  11 11384.9 802.935  10
  -1   0  11 11662.2 835.946   8
  -1   0  11 11573.4 825.287  27
  -1   0  10 101.438 159.235  10
  -1   0  10 65.4747 136.660   9
  -1   0  10 35.3316 154.046   8
  -1   0  10 35.2763 166.127  27
  -1   0   9 1664.26 338.122  10
  -1   0   9 1016.11 290.955  27
  -1   0   9 1225.82 328.480  17
  -1   0   9 1750.56 411.235   7
  -1   0   9 1698.62 343.613   8
   1   0  -9 1044.62 321.501   4
  -1   0   8-32.0141 127.417   8
  -1   0   8 41.5344 156.824   7
   1   0  -8 76.1605 151.560   4
  -1   0   8 31.0314 161.031  10
  -1   0   8 87.0381 109.546  20
  -1   0   8 36.8051 153.634  19
  -1   0   8 31.8837 150.147  17
  -1   0   8 59.8628 150.685  13
  -1   0   8-39.6959 149.882  28
  -1   0   8 63.1475 143.279  27
  -1   0   7 154480. 4481.35  27
  -1   0   7 153127. 4648.54  28
  -1   0   7 150396. 4686.79   7
   1   0  -7 150780. 4616.82   4
  -1   0   6 414.116 180.630  28
  -1   0   6 464.194 203.374   7
  -1   0   6 110.541 86.9308   6
   1   0  -6 587.354 279.167   4
  -1   0   5 162709. 4458.01  28
  -1   0   5 155409. 4241.48   6
  -1   0   5 161789. 4496.53   7
   1   0  -5 150633. 4398.56   4
  -1   0   4 16.5425 97.6807  28
  -1   0   4 216.046 93.1479   6
   1   0  -4 82.7626 108.273   4
  -1   0   4 52.7390 93.8971   7
  -1   0   3 91969.2 2587.30  28
  -1   0   3 92741.3 2606.17   7
  -1   0   3 93205.8 2498.84   6
  -1   0   2 7.26845 50.9387  28
  -1   0   2 60.9263 55.8949   7
  -1   0   2 30.9906 49.3421   2
   1   0  -1 45872.4 1266.27  22
  -1   0   1 45745.0 1216.99  24
   1   0  -1 50536.5 1305.07   5
   1   0  -1 53272.8 1256.39   1
  -1   0   1 49915.8 1276.80   3
  -1   0   0 51.5551 24.4879   3
   1   0   0 38.9218 29.9130  22
   1   0   1 705358. 16423.0   1
   1   0   1 644631. 16355.6  28
  -1   0  -1 690332. 16286.8   4
   1   0   1 673272. 16396.4   7
   1   0   2 53.6533 68.5249   1
   1   0   2 37.3094 74.3066  28
   1   0   2 321.599 109.050   7
  -1   0  -2 210.874 73.7093   4
   1   0   3 78235.1 2305.58  28
  -1   0  -3 79296.8 2220.74   4
   1   0   3 78176.0 2369.08   7
   1   0   4 250.201 139.267  28
  -1   0  -4 167.937 94.3058   4
   1   0   4 419.615 152.350   7
   1   0   5 220886. 6063.53  28
   1   0   5 220349. 6165.30   7
  -1   0  -5 219388. 5901.23   4
   1   0   6-51.6426 107.793  23
  -1   0  -6 151.794 123.326   4
   1   0   6 105.693 125.422   7
   1   0   6 75.0485 117.813  27
   1   0   6 31.7831 113.149  28
   1   0   7 22396.4 1236.40   9
   1   0   7 21501.8 1218.36   8
   1   0   7 22655.5 1232.42  10
  -1   0  -7 22709.0 1197.07   4
   1   0   7 24824.3 1333.93  13
   1   0   7 22246.3 1188.51  27
   1   0   7 25524.2 1382.64  28
   1   0   8 70.7602 154.260   9
   1   0   8-35.2163 153.546  10
   1   0   8 169.395 190.695  27
   1   0   8 174.475 197.943  28
   1   0   8 109.666 165.891   8
   1   0   8-37.6492 232.140  13
  -1   0  -9 39109.3 1890.87   3
   1   0   9 35753.4 1858.60  28
   1   0   9 36426.7 1702.92  27
   1   0   9 37030.3 1760.67  13
   1   0   9 38669.5 1767.40  10
   1   0   9 39127.2 1786.85   8
   1   0   9 37473.1 1727.66   9
   1   0  10 30.7384 177.285  27
   1   0  10 96.7345 157.176   8
   1   0  10-59.7496 150.400   9
   1   0  10-91.0923 142.990  10
   1   0  11 5693.29 499.738  27
   1   0  11 6588.36 534.948   8
   1   0  12-12.8101 77.3207  27
   1   0  12 12.9113 68.9419   8
  -1  -1  13 528.282 126.558  27
  -1  -1  13 831.693 156.945   8
  -1   1  12 16078.4 868.845  27
  -1  -1  12 15448.6 862.689  27
  -1  -1  12 16262.6 854.045  10
  -1   1  12 17817.9 910.445   8
  -1  -1  12 17199.6 901.948   8
  -1   1  11 2605.72 397.520  27
  -1  -1  11 3095.13 428.668  27
  -1  -1  11 2936.93 413.796   8
  -1  -1  11 3184.92 407.143   9
  -1   1  11 2804.35 395.547  10
  -1  -1  11 2626.46 390.261  10
  -1   1  11 2944.12 412.389   8
  -1  -1  10 14283.6 981.485  27
  -1   1  10 14432.9 981.406  27
   1   1 -10 12978.5 1038.12   4
  -1  -1  10 13823.0 950.547  10
  -1   1  10 14658.6 974.000  10
  -1  -1  10 15921.4 1024.73   8
  -1   1  10 13212.1 949.663   8
  -1   1  10 14020.0 930.085   9
  -1  -1  10 15307.3 988.705   9
  -1  -1   9 63256.5 2675.57   7
   1  -1  -9 62517.9 2587.10   4
   1   1  -9 62865.0 2609.11   4
  -1  -1   9 66585.3 2478.65  10
  -1   1   9 61055.7 2423.77   8
  -1   1   9 67813.1 2479.01  10
  -1  -1   9 63764.7 2469.35   8
  -1   1   9 61600.1 2429.83  27
  -1  -1   9 67525.3 2508.48  27
  -1   1   9 64202.2 2457.94  17
  -1   1   9 64228.9 2407.35  13
   1  -1  -8 606.329 282.235   4
   1   1  -8 538.382 237.192   4
  -1   1   8 414.485 227.474   7
  -1  -1   8 250.861 189.834   7
  -1  -1   8 192.919 181.084   8
  -1   1   8 551.911 228.389  10
  -1  -1   8 377.718 198.178  10
  -1   1   8-27.9278 145.061  20
  -1  -1   8 332.118 170.056  20
  -1  -1   8 486.637 215.991  19
  -1   1   8 95.1520 222.347  17
  -1  -1   8 224.456 161.549  17
  -1   1   8 212.316 209.181  13
  -1  -1   8 206.969 182.411  13
  -1  -1   8 800.099 275.846  28
  -1  -1   8 349.995 192.153  27
  -1   1   8 315.115 198.398  28
   1  -1  -7 52590.9 2088.13   4
   1   1  -7 51104.8 2079.14   4
  -1   1   7 50905.8 2117.32   7
  -1  -1   7 52164.2 2146.22   7
  -1  -1   7 55643.4 2005.87  27
  -1  -1   7 51967.7 2104.28  28
  -1   1   7 48853.1 2055.51  28
   1  -1  -6 173774. 4981.70   4
  -1  -1   6 173759. 5051.74   7
   1   1  -6 163819. 4931.00   4
  -1   1   6 169038. 5013.58   7
  -1  -1   6 177470. 4785.09   6
  -1  -1   6 182730. 5036.86  28
  -1   1   6 170864. 4966.91  28
   1   1  -5 2071.77 297.948   4
  -1   1   5 1617.89 210.754   6
  -1  -1   5 2574.01 329.969   7
   1  -1  -5 1576.43 263.869   4
  -1  -1   5 2048.05 252.267   6
  -1   1   5 2474.58 320.029  28
  -1  -1   5 1922.76 282.445  28
  -1   1   4 18168.3 876.318   7
   1   1  -4 18942.6 855.437   4
  -1   1   4 21600.7 785.422   6
  -1  -1   4 19079.5 888.513   7
  -1  -1   4 20441.6 816.949   6
  -1  -1   4 19838.7 876.468  28
  -1   1   4 19135.5 862.291  28
   1   1  -3 136811. 3515.39   4
   1  -1  -3 133607. 3340.88   5
  -1   1   3 124463. 3359.41   6
  -1  -1   3 129403. 3515.77   7
  -1   1   3 118368. 3477.81   7
  -1  -1   3 136555. 3446.52   6
  -1  -1   3 135859. 3516.13  28
  -1  -1   2 2209.58 177.508  28
  -1   1   2 2371.14 173.378   2
  -1  -1   2 2352.59 188.914   7
   1  -1  -2 2579.15 172.213   5
   1  -1  -1 279644. 6966.63  22
  -1   1   1 266670. 6940.98  24
   1  -1  -1 299450. 7020.30   5
   1  -1  -1 293141. 6947.63   1
  -1   1   1 285379. 6913.79   2
  -1  -1   1 314315. 6983.23   3
  -1   1   0 906.006 65.2142   4
  -1  -1   0 884.245 73.1848   3
   1  -1   0 1069.45 100.308   1
   1  -1   0 941.505 80.3151  22
   1  -1   1 124307. 3267.50   1
  -1   1  -1 125416. 3178.47   4
  -1  -1  -1 127240. 3154.63   4
   1  -1   1 132056. 3277.08   7
   1  -1   1 133752. 3245.08  28
   1  -1   2 213581. 5339.96   1
  -1   1  -2 208243. 5276.12   4
   1  -1   2 212564. 5409.01   7
  -1  -1  -2 209538. 5270.65   4
   1  -1   2 215385. 5361.67  28
   1  -1   3 14606.6 623.934   1
   1   1   3 13359.1 654.007  28
   1  -1   3 15082.2 687.113  28
  -1  -1  -3 15162.1 624.234   4
  -1   1  -3 14280.0 620.097   4
   1  -1   3 14126.7 708.369   7
   1   1   3 13412.2 692.547   7
   1   1   4 52216.0 1783.93  28
   1  -1   4 53519.9 1810.90  28
  -1  -1  -4 54129.8 1702.57   4
   1   1   4 47143.1 1811.58   7
   1  -1   4 52494.3 1864.38   7
  -1   1  -4 51664.3 1699.82   4
   1  -1   5 94317.5 2876.63  28
   1   1   5 86299.2 2810.91  28
  -1   1  -5 88865.2 2711.43   4
   1  -1   5 85404.7 2890.06   7
   1   1   5 82165.0 2860.64   7
  -1  -1  -5 85815.5 2669.77   4
   1   1   6 442.051 194.713  28
   1  -1   6 256.136 166.179  28
   1  -1   6-25.1995 100.351  27
   1  -1   6 211.963 147.502   7
  -1   1  -6 181.043 126.114   4
  -1  -1  -6 49.8364 140.293   4
   1   1   6 280.962 182.278   7
  -1   1  -7 98069.8 3392.11   4
  -1  -1  -7 104734. 3402.66   4
   1   1   7 112874. 3546.14   9
   1   1   7 112105. 3521.29  10
   1  -1   7 114024. 3582.17   9
   1  -1   7 99870.5 3459.55   8
   1   1   7 109360. 3475.78  17
   1   1   7 108166. 3583.82  13
   1  -1   7 109018. 3585.05  13
   1   1   7 101769. 3587.91  28
   1  -1   7 109216. 3458.60  27
   1  -1   7 109359. 3664.73  28
   1  -1   8 19336.0 1189.57   9
   1  -1   8 20946.4 1227.81   8
   1   1   8 21031.1 1208.92  10
   1   1   8 20948.9 1209.20   9
   1  -1   8 19745.5 1167.66  27
   1  -1   8 17402.7 1225.97  28
   1   1   8 21554.9 1203.70  27
   1   1   8 18472.2 1249.81  28
   1   1   8 20702.1 1250.78  13
   1  -1   8 21462.0 1271.18  13
   1   1   9 994.635 300.014  27
   1  -1   9 1072.95 283.311  27
   1  -1   9 1251.10 338.256  28
  -1  -1  -9 750.079 273.560   3
   1   1   9 1099.40 299.858   8
   1  -1   9 886.992 280.103   8
   1  -1   9 1483.66 327.579   9
   1   1   9 718.959 252.378   9
   1  -1   9 747.152 280.656  10
   1   1   9 1247.29 321.321  10
   1  -1   9 1278.73 347.976  13
   1   1   9 921.225 315.448  13
   1   1  10 2628.47 392.658  27
   1  -1  10 1970.65 346.979  27
   1   1  10 2450.52 384.118  10
   1  -1  10 2983.99 410.056  10
   1  -1  10 2213.78 360.540   9
   1   1  10 2106.35 352.006   9
   1  -1  10 2844.27 432.355   8
   1   1  10 2307.46 388.974   8
   1  -1  11 582.345 176.850   9
   1   1  11 844.203 213.594   8
   1  -1  11 898.280 231.163   8
   1  -1  11 868.677 208.258  27
   1   1  11 704.615 207.079  27
   1  -1  12 2195.91 234.901   8
   1  -1  12 2283.01 236.493  27
  -1  -2  13 5531.69 352.021   8
  -1  -2  13 4262.86 321.449  27
  -1  -2  12 1579.35 279.244  27
  -1  -2  12 1498.94 266.650  10
  -1  -2  12 1595.52 278.150   8
  -1  -2  11 432.891 202.747  27
  -1  -2  11 633.859 224.014   9
  -1   2  11 921.176 243.847  10
  -1  -2  11 626.576 222.645  10
  -1  -2  11 555.387 220.163   8
  -1  -2  10 22846.2 1293.86  27
   1   2 -10 21154.0 1353.52   4
  -1  -2  10 23988.5 1295.13   9
  -1   2  10 25552.3 1272.84   9
  -1   2  10 23716.2 1271.41  10
  -1  -2  10 22739.2 1291.71   8
  -1   2   9 384.128 201.482   9
  -1   2   9 65.7316 137.253  10
  -1  -2   9 212.702 204.503  27
  -1  -2   9 231.018 171.309  20
  -1   2   9 261.700 225.542  13
  -1  -2   9 185.451 175.103   7
  -1  -2   9 106.852 179.357   8
   1  -2  -9 82.1213 219.290   4
   1   2  -9 171.292 222.257   4
   1   2  -8 132053. 4270.32   4
  -1  -2   8 138523. 4399.63   7
   1  -2  -8 140207. 4299.82   4
  -1   2   8 134795. 4061.40  10
  -1  -2   8 136748. 4133.43   8
  -1  -2   8 123756. 4025.56  20
  -1  -2   8 119009. 4157.67  19
  -1   2   8 117635. 3868.29  20
  -1  -2   8 129255. 4074.90  17
  -1  -2   8 136331. 4036.58  13
  -1   2   8 136664. 4091.64  13
  -1  -2   8 133533. 4104.55  27
  -1  -2   8 128848. 4284.90  28
   1  -2  -7 4704.68 529.626   4
  -1  -2   7 4376.82 529.854   7
   1   2  -7 4318.70 509.511   4
  -1  -2   7 3896.41 442.479  27
  -1  -2   7 3844.65 493.247  28
  -1  -2   6 27215.2 1174.41   6
   1   2  -6 25825.6 1258.84   4
   1  -2  -6 28521.4 1313.03   4
  -1  -2   6 28210.7 1343.78   7
  -1  -2   6 26097.0 1282.33  28
  -1  -2   5 38061.6 1549.60   7
  -1  -2   5 41677.5 1463.38   6
   1   2  -5 38746.1 1507.25   4
  -1   2   5 40254.9 1329.83   6
   1  -2  -5 39624.5 1538.99   4
  -1  -2   5 41282.8 1563.34  28
  -1  -2   4 1139.26 179.723   6
  -1  -2   4 817.807 183.563   7
   1   2  -4 547.533 160.344   4
  -1  -2   4 611.847 157.804  28
   1  -2  -3 114452. 2874.70   1
  -1  -2   3 125721. 2897.54   1
   1  -2  -3 122406. 3082.98   5
  -1  -2   3 116562. 3174.90   6
   1   2  -3 121260. 3214.18   4
  -1  -2   3 121841. 3245.87   7
  -1   2   3 111218. 3046.96   6
  -1  -2   3 117910. 3212.93  28
   1  -2  -2 125838. 3047.01   1
  -1  -2   2 116996. 3202.07  28
   1  -2  -2 128273. 3202.55   5
   1   2  -2 124344. 3223.28   4
  -1  -2   2 126267. 3235.57   7
   1  -2  -1 6317.44 237.032   1
  -1  -2   1 6357.57 243.951   3
  -1   2   1 6126.62 196.203   2
   1  -2  -1 5841.22 236.432  22
  -1   2   0 394554. 9367.60   4
   1  -2   0 387605. 9421.07   1
  -1  -2   0 393006. 9353.83   3
   1  -2   0 376113. 9366.74  22
  -1   2  -1 3560.02 186.045   4
   1  -2   1 3272.79 157.036   5
   1  -2   1 3471.03 199.823  28
   1  -2   2 6480.60 359.308   1
   1  -2   2 6230.79 381.575   7
  -1  -2  -2 6957.11 333.887   4
   1  -2   2 6336.19 364.456  28
   1  -2   3 29317.8 1016.53   1
   1  -2   3 30520.6 1101.33  28
  -1   2  -3 28250.2 1011.00   4
   1  -2   3 28559.3 1130.43   7
  -1  -2  -3 30100.6 1018.47   4
  -1   2  -4 6246.99 451.599   4
  -1  -2  -4 6172.50 441.999   4
   1  -2   5 1589.79 286.694  28
  -1   2  -5 1194.35 221.234   4
  -1  -2  -5 1325.13 231.572   4
   1  -2   5 1172.91 258.981   7
   1  -2   6 163167. 4855.98  28
   1  -2   6 167357. 4678.95  27
  -1  -2  -6 160851. 4616.09   4
  -1   2  -6 158244. 4659.01   4
   1  -2   6 156538. 4910.92   7
  -1   2  -7 17252.7 1054.69   4
  -1  -2  -7 18418.9 1040.23   4
   1  -2   7 19363.5 1130.36   8
   1   2   7 19424.7 1101.49  10
   1   2   7 19375.4 1110.73   9
   1   2   7 19186.7 1084.42  17
   1  -2   7 18930.7 1159.25  13
   1   2   7 19188.3 1162.53  13
   1   2   7 19366.6 1036.72  14
   1  -2   7 18441.2 1064.92  27
   1  -2   7 18560.9 1183.41  28
   1  -2   8 3199.29 476.206   8
   1   2   8 3325.19 469.264   9
   1   2   8 3529.37 467.083  10
   1  -2   8 3167.36 471.583   9
   1  -2   8 3080.86 504.659  28
   1  -2   8 3280.74 451.760  27
   1  -2   8 3604.11 536.145  13
   1   2   8 3143.66 503.813  13
  -1  -2  -9 12426.4 981.644   3
   1   2   9 12021.4 881.797  10
   1   2   9 10765.2 830.033   9
   1  -2   9 12319.3 907.308   9
   1  -2   9 11689.1 902.537   8
   1   2   9 12604.7 941.859  13
   1  -2   9 12101.3 918.302  13
   1  -2   9 9977.56 922.700  28
   1  -2   9 11675.7 877.351  27
   1  -2  10 1566.83 318.206  27
   1  -2  10 1229.29 291.314   9
   1   2  10 1257.44 282.222  10
   1   2  10 1515.41 298.570   9
   1  -2  10 1387.85 316.371   8
   1  -2  11 87.6150 113.704   9
   1  -2  11 235.229 138.894   8
   1  -2  11 91.4418 122.105  27
   1  -2  12 3942.78 307.767   8
   1  -2  12 3411.34 289.985  27
  -1   3  13 691.741 128.455   8
  -1  -3  13 610.053 126.273   8
  -1  -3  13 514.876 119.597  27
  -1  -3  12 21868.0 1036.41   8
  -1  -3  12 20081.7 1003.60  27
  -1  -3  11 216.732 182.809  27
  -1   3  11 54.1720 136.406  10
  -1  -3  11 204.735 172.694   9
  -1  -3  11 184.951 164.635   8
  -1  -3  10 14746.9 997.778  27
   1   3 -10 12805.9 1029.33   4
  -1  -3  10 14408.3 988.710   8
  -1   3  10 14129.3 947.567  10
  -1  -3  10 15992.1 1028.55   9
  -1   3  10 15664.3 950.268   9
  -1  -3   9 34346.9 1654.86   8
  -1   3   9 37575.0 1650.34  10
  -1   3   9 34713.1 1578.04   9
  -1  -3   9 36670.4 1689.28  27
  -1  -3   9 30952.3 1575.04  20
  -1   3   9 35885.0 1638.43  13
   1  -3  -9 35159.9 1756.11   4
  -1  -3   9 34870.7 1837.65   7
  -1   3   9 34341.7 1808.46   7
   1   3  -9 34400.2 1780.34   4
  -1  -3   8 195.340 200.766   8
   1   3  -8 354.187 221.532   4
  -1  -3   8 42.1304 191.214   7
   1  -3  -8 37.7853 171.500   4
  -1   3   8 126.752 154.500   8
  -1   3   8 118.789 139.893  10
  -1  -3   8 256.888 171.498  20
  -1  -3   8 553.624 245.946  17
  -1  -3   8 115.451 162.492  13
  -1   3   8 250.407 215.801  13
  -1  -3   8-32.2998 146.613  27
  -1  -3   8 243.743 204.542  28
  -1   3   8 123.351 164.701  27
  -1  -3   7 8046.76 724.587   7
   1   3  -7 8806.39 731.828   4
   1  -3  -7 8072.01 699.086   4
  -1  -3   7 7714.70 640.343  27
  -1   3   7 7296.39 604.167  27
  -1  -3   7 8907.21 747.233  28
  -1  -3   6 173979. 4974.03   6
   1   3  -6 175312. 5100.17   4
  -1  -3   6 177187. 5178.89   7
   1  -3  -6 184496. 5161.56   4
  -1  -3   6 185169. 5189.43  28
   1   3  -5 61002.1 2084.16   4
  -1  -3   5 61505.7 2141.66   7
  -1  -3   5 58722.9 2010.97   6
  -1   3   5 63337.0 1844.26   6
  -1  -3   5 65152.9 2148.43  28
  -1  -3   4 22332.3 645.218   1
  -1   3   4 24362.6 810.502   6
  -1  -3   4 22829.0 936.325   6
   1  -3  -4 23012.7 797.421   5
  -1  -3   4 21692.7 978.645   7
   1   3  -4 22101.2 938.566   4
  -1  -3   4 22996.7 973.856  28
  -1  -3   3 39577.8 1055.62   1
   1   3  -3 40849.5 1301.59   4
   1  -3  -3 41162.8 1218.21   5
  -1  -3   3 38149.4 1283.93   6
  -1  -3   3 39219.4 1321.59   7
  -1   3   3 41551.9 1149.57   6
  -1  -3   3 39195.3 1298.73  28
   1  -3  -2 53188.9 1347.24   1
  -1  -3   2 49912.5 1456.47  28
  -1   3   2 51565.9 1463.10  28
  -1   3   2 51103.5 1476.18   7
  -1  -3   2 51766.4 1486.63   7
  -1  -3   1 73731.9 1832.56   3
  -1   3   1 73127.0 1829.68   3
  -1  -3   1 72209.0 1850.09   2
   1  -3  -1 73383.4 1849.67   1
   1   3  -1 69321.6 1819.98  22
   1  -3  -1 69206.7 1822.90  22
  -1   3   0 157423. 4117.59   4
   1  -3   0 158315. 4151.85   1
  -1   3   0 163097. 4075.17   3
  -1  -3   0 161447. 4077.36   3
   1   3   0 159506. 4089.17  22
   1  -3   0 149429. 4083.70  22
  -1   3  -1 276055. 6610.00   4
   1   3   1 260741. 6601.42  28
   1  -3   1 271827. 6616.03  28
   1  -3   2 579909. 13736.4   1
  -1   3  -2 577032. 13693.8   4
   1  -3   2 550885. 13484.1   5
   1  -3   2 559619. 13782.5   7
   1  -3   2 582058. 13748.6  28
   1  -3   3 10919.3 526.372   1
   1  -3   3 11265.3 618.035   7
  -1   3  -3 11274.0 541.163   4
  -1  -3  -3 10695.2 525.517   4
   1  -3   3 10615.4 570.855  28
   1  -3   4 8530.98 484.780   1
   1  -3   4 8346.35 566.371  28
  -1  -3  -4 8059.80 499.956   4
  -1   3  -4 8680.36 528.695   4
   1  -3   4 7708.15 575.635   7
   1  -3   5 6326.12 555.245  28
  -1   3  -5 6648.80 517.213   4
   1  -3   5 6339.21 585.523   7
  -1  -3  -5 7688.30 531.393   4
   1  -3   6 7750.91 678.774  28
   1  -3   6 8021.39 625.688  27
   1   3   6 8158.55 620.351  27
  -1   3  -6 7998.45 637.317   4
  -1  -3  -6 7363.17 587.781   4
   1  -3   6 8533.36 753.899   7
  -1   3  -7 968.370 267.148   4
   1  -3   7 829.874 251.465   8
   1   3   7 681.964 235.638   8
   1   3   7 864.346 261.389  10
   1   3   7 967.354 258.309   9
   1  -3   7 858.170 253.474  10
   1   3   7 967.958 250.441  17
   1   3   7 732.439 225.179  27
   1  -3   7 857.873 273.979  28
   1  -3   7 638.754 224.112  27
   1   3   7 912.277 319.208  14
   1   3   7 774.427 277.395  13
   1  -3   7 1039.21 299.557  13
   1  -3   8 47149.0 2199.07  28
   1   3   8 44723.5 2133.53  28
   1  -3   8 50511.9 2063.74  27
   1   3   8 51227.3 2158.52  13
   1  -3   8 52001.0 2148.50  13
   1  -3   8 46800.1 2059.09   8
   1  -3   8 50106.5 2101.01  10
   1   3   8 49965.4 2054.84  10
   1   3   8 51143.4 2061.70   9
   1   3   9 10301.1 914.469  28
   1  -3   9 8359.63 842.704  28
   1  -3   9 10621.5 834.500  27
  -1   3  -9 10723.5 921.923   3
  -1  -3  -9 10105.0 883.283   3
   1   3   9 10580.6 808.218   9
   1  -3   9 11450.8 886.131   8
   1   3   9 10112.9 800.164  10
   1   3   9 11521.3 895.828  13
   1  -3  10 5819.59 582.343   9
   1   3  10 5496.69 538.394   9
   1  -3  10 5669.93 576.934   8
   1   3  10 5780.81 550.218  10
   1  -3  10 6105.95 591.247  27
   1  -3  11 221.119 147.390   9
   1  -3  11 396.834 149.933   8
   1  -3  11 180.583 136.389  27
   1   3  12 1066.52 165.890   8
   1  -3  12 938.797 154.057   8
   1  -3  12 924.714 152.569  27
   1   3  12 951.639 154.840  27
  -1  -4  13 7119.87 394.654   8
  -1  -4  13 6199.82 378.895  27
  -1  -4  12 902.183 217.261  27
  -1   4  12 896.918 209.188  27
  -1  -4  12 806.051 208.008   8
  -1   4  12 825.317 210.707   8
  -1   4  11 50494.8 1998.69   8
  -1  -4  11 52754.3 2013.73   9
  -1  -4  11 50494.5 2003.25   8
  -1   4  11 50051.1 1972.55  27
  -1  -4  11 49336.0 1992.92  27
  -1  -4  10 1169.86 307.876  27
  -1   4  10 1420.39 311.839  27
   1   4 -10 1511.76 362.291   4
  -1  -4  10 1416.71 320.256   8
  -1   4  10 1710.48 348.885   8
  -1  -4  10 1734.82 369.109   9
  -1   4  10 1462.93 300.393  10
  -1   4   9 634.031 225.075   9
  -1   4   9 602.460 229.517  10
  -1  -4   9 285.071 195.800  10
  -1   4   9 270.456 175.780  27
  -1  -4   9 571.382 246.424  27
  -1  -4   9 600.851 239.804  20
   1   4  -9 440.910 248.413   4
  -1  -4   9 325.102 202.785   7
  -1   4   9 447.372 237.485   8
  -1  -4   9 642.007 250.179   8
  -1   4   9 583.171 258.963   7
   1  -4  -9 522.871 243.021   4
  -1   4   9 404.313 251.113  13
  -1  -4   8 12087.9 870.221  10
  -1   4   8 13117.8 854.554  10
  -1   4   8 11780.4 849.133   8
  -1  -4   8 12704.5 887.149   8
  -1  -4   8 11037.9 842.057  20
   1   4  -8 11729.7 942.823   4
   1  -4  -8 12841.3 953.654   4
  -1   4   8 13100.8 993.133   7
  -1  -4   8 12933.7 1008.68   7
  -1   4   8 13848.6 916.837  13
  -1  -4   8 13402.4 907.432  27
  -1   4   8 12040.4 935.133  28
  -1  -4   8 12522.9 972.698  28
  -1   4   8 12814.8 862.642  27
  -1  -4   7 33143.8 1619.62   7
   1  -4  -7 34337.1 1585.15   4
   1   4  -7 33493.9 1580.39   4
  -1   4   7 34995.7 1633.70   7
  -1   4   7 33171.1 1448.15  27
  -1   4   7 31735.4 1537.53  28
  -1  -4   7 33374.8 1489.64  27
  -1  -4   7 33735.2 1611.08  28
  -1  -4   6 9037.13 639.357   6
   1  -4  -6 8699.91 680.370   4
  -1   4   6 10803.8 752.009   7
  -1  -4   6 8718.16 698.647   7
   1   4  -6 8368.85 659.526   4
  -1  -4   6 8891.92 686.639  28
  -1   4   6 8340.33 655.916  28
  -1  -4   5 161330. 4528.35   6
  -1  -4   5 160783. 4634.90   7
   1   4  -5 162724. 4570.75   4
  -1   4   5 162154. 4617.62   7
  -1   4   5 165044. 4569.66  28
  -1  -4   5 166406. 4629.08  28
  -1   4   4 2274.55 262.829  28
  -1  -4   4 2421.31 283.379  28
  -1  -4   4 2091.86 257.543   6
   1   4  -4 1924.08 245.555   4
  -1   4   4 2235.11 179.765   6
   1  -4  -4 1995.12 197.261   5
  -1   4   4 1888.74 258.905   7
  -1  -4   4 1879.63 258.376   7
  -1  -4   4 2272.19 144.630   1
  -1   4   3 80310.8 2240.70  28
  -1  -4   3 78157.8 2245.29  28
  -1   4   3 77478.2 2257.46   7
   1   4  -3 77662.7 2229.98   4
  -1  -4   3 76277.1 2261.23   7
  -1   4   3 81402.9 2039.29   6
  -1  -4   3 75784.5 2227.83   2
  -1  -4   3 77148.2 2002.41   1
  -1  -4   2 82729.4 2279.01  28
  -1   4   2 85872.3 2287.28  28
  -1  -4   2 86408.7 2289.15   2
   1  -4  -2 83015.2 2197.83   1
  -1   4   2 90442.0 2320.02   7
  -1  -4   2 91355.2 2328.37   7
   1  -4  -1 1483.38 103.078  22
   1   4  -1 1399.58 98.3973  22
   1   4  -1 1544.95 83.2764  24
  -1   4   1 1395.28 108.574   7
  -1  -4   1 1469.58 110.999   7
  -1  -4   1 1440.76 119.627   2
  -1   4   1 1419.04 100.941   3
  -1  -4   1 1604.84 108.870   3
   1  -4  -1 1482.22 123.372   1
  -1   4   0 10334.4 406.926   4
  -1   4   0 10803.5 351.280   3
   1  -4   0 10495.7 420.915   1
  -1  -4   0 11293.9 357.932   3
   1  -4   0 9896.39 359.237  22
   1   4   0 10805.7 364.485  22
  -1   4  -1 55620.0 1562.12   4
   1   4   1 57283.0 1540.49  28
   1  -4   1 58052.5 1550.43  28
   1  -4   2 6213.74 355.946   1
   1  -4   2 6779.95 383.607   7
   1   4   2 5803.90 363.066   7
  -1   4  -2 5802.31 334.110   4
   1  -4   2 6521.57 360.628  28
   1   4   2 5900.02 340.137  28
   1  -4   3 209291. 5323.05   1
   1  -4   3 202676. 5448.96   7
  -1   4  -3 207246. 5340.59   4
   1   4   3 203186. 5445.47   7
   1  -4   3 197791. 5384.35  28
   1   4   3 215511. 5391.20  28
   1  -4   4 3246.31 294.080   1
   1   4   4 3941.23 366.080  28
   1  -4   4 3636.53 374.041  28
   1  -4   4 3579.63 386.070   7
  -1   4  -4 3077.26 315.582   4
   1   4   4 3615.86 384.992   7
  -1  -4  -4 3069.20 307.114   4
   1   4   5 9662.03 661.676  28
   1  -4   5 7738.41 623.411  28
   1   4   5 7638.65 635.490   7
  -1   4  -5 7469.75 566.111   4
  -1  -4  -5 8359.85 562.129   4
   1  -4   5 7221.46 626.750   7
   1  -4   6 22455.2 1131.65  27
   1   4   6 26196.3 1281.26  28
   1  -4   6 24824.8 1285.56  28
   1   4   6 24843.9 1149.51  27
   1  -4   6 21473.2 1265.36   7
  -1   4  -6 22526.0 1162.45   4
   1   4   6 22617.2 1268.63   7
  -1  -4  -6 21059.5 1074.14   4
  -1   4  -7 2985.48 439.473   4
   1  -4   7 3139.06 480.628  28
   1   4   7 3580.86 494.625  28
   1  -4   7 3671.92 443.255  27
   1   4   7 4218.96 471.738  27
   1   4   7 3423.00 440.133  17
   1  -4   7 3054.38 465.341  13
   1   4   7 3880.33 504.849  14
   1   4   7 3473.19 493.349  13
   1   4   7 3012.77 427.398  10
   1  -4   7 3750.56 479.575  10
   1   4   7 3263.71 449.229   8
   1  -4   7 3161.04 440.779   8
   1   4   7 3499.17 449.595   9
   1  -4   8 1716.15 350.583  27
   1  -4   8 1548.24 379.727  28
   1   4   8 1608.04 367.328  28
   1   4   8 2069.45 360.281  27
   1   4   8 1863.45 352.690  10
   1  -4   8 1530.66 342.529  10
   1   4   8 1223.49 288.131   9
   1  -4   8 1877.97 378.641   8
   1   4   8 1604.10 338.126   8
   1   4   8 2364.64 436.523  13
   1  -4   8 1645.45 375.732  13
  -1   4  -9 42309.8 1985.73   3
  -1  -4  -9 41408.9 1951.45   3
   1  -4   9 41688.1 1878.72   8
   1   4   9 44950.2 1843.13   9
   1  -4   9 40931.7 1863.59  10
   1   4   9 42621.4 1818.49  10
   1   4   9 42205.4 1861.61   8
   1   4   9 43946.1 1933.87  13
   1  -4   9 40388.6 1991.69  28
   1   4   9 36347.8 1900.41  28
   1  -4   9 41633.8 1838.41  27
   1   4   9 41918.3 1817.16  27
   1   4  10 12280.0 816.515  10
   1  -4  10 12242.9 872.471  10
   1  -4  10 13755.6 915.175   8
   1   4  10 13166.8 886.876   8
   1   4  10 13654.0 879.589  27
   1  -4  10 12238.1 847.134  27
   1   4  11 4462.55 428.435   8
   1  -4  11 4181.09 422.403   9
   1  -4  11 4151.30 424.688   8
   1   4  11 3264.96 366.765  27
   1  -4  11 3011.29 365.631  27
   1  -4  12 5195.20 347.250   8
   1  -4  12 4667.75 326.931  27
  -1  -5  13 6932.98 381.690   8
  -1  -5  12 1980.27 284.463   8
  -1   5  12 1943.44 278.371   8
  -1  -5  12 1876.71 276.947   9
  -1  -5  12 1715.86 274.801  27
  -1   5  12 1693.58 269.936  27
  -1  -5  11 2435.04 384.655   8
  -1   5  11 2826.99 398.639   8
  -1  -5  11 1923.78 359.615  10
  -1  -5  11 2810.79 395.396   9
  -1   5  11 2104.14 345.232  27
  -1  -5  11 2754.53 398.333  27
  -1  -5  10 3068.46 453.931  27
  -1   5  10 3091.78 438.627  27
   1   5 -10 2620.82 475.072   4
  -1  -5  10 3482.70 476.006  10
  -1   5  10 2986.59 420.259  10
  -1   5  10 3096.25 451.906   8
  -1  -5  10 2637.03 428.100   8
  -1   5   9 29866.2 1428.65  10
  -1   5   9 28424.9 1357.95   9
  -1  -5   9 28810.1 1480.75   8
  -1   5   9 28120.3 1444.32   8
  -1  -5   9 29144.0 1486.56  10
  -1  -5   9 30511.4 1518.97  27
  -1   5   9 27988.4 1420.62  27
  -1  -5   9 26482.0 1445.39  20
  -1   5   9 30645.5 1492.93  13
  -1  -5   9 27285.2 1607.21   7
  -1   5   9 29362.4 1623.98   7
   1  -5  -9 28415.6 1537.15   4
   1   5  -9 26907.9 1579.09   4
   1   5  -8 8957.61 820.589   4
  -1  -5   8 8899.61 824.980   7
  -1   5   8 8151.95 776.713   7
   1  -5  -8 8354.02 759.557   4
  -1  -5   8 7760.68 698.764  10
  -1  -5   8 8643.54 717.101   8
  -1   5   8 8330.86 669.585  10
  -1   5   8 8503.34 661.602   9
  -1   5   8 8353.53 697.887   8
  -1  -5   8 7400.62 693.413  20
  -1  -5   8 8201.92 776.512  19
  -1   5   8 8369.15 764.514  16
  -1   5   8 9272.49 799.798  14
  -1   5   8 9333.00 751.326  13
  -1  -5   8 9472.34 760.819  27
  -1   5   8 7852.73 668.400  27
   1   5  -7 104616. 3568.15   4
   1  -5  -7 108557. 3579.95   4
  -1   5   7 113961. 3650.77   7
  -1  -5   7 108231. 3659.44   7
  -1  -5   7 112985. 3481.60  27
  -1   5   7 109346. 3404.46  27
  -1   5   7 106509. 3538.60  28
  -1  -5   7 111160. 3649.85  28
  -1  -5   6 2925.02 408.423   7
   1   5  -6 3032.66 397.476   4
   1  -5  -6 3572.86 432.570   4
  -1   5   6 3175.03 412.959   7
  -1  -5   6 3134.22 391.572   6
  -1  -5   6 3829.84 445.188  28
  -1   5   6 3134.98 393.601  28
  -1   5   5 29243.6 1184.64  28
  -1  -5   5 25235.3 1164.05  28
  -1  -5   5 24966.2 1130.80   6
   1  -5  -5 27043.2 934.786   5
   1   5  -5 26130.6 1152.09   4
  -1  -5   5 25079.9 1180.58   7
  -1   5   5 26813.6 1184.71   7
  -1  -5   5 25340.4 775.957   1
  -1  -5   4 134227. 3676.57  28
  -1   5   4 129732. 3619.51  28
  -1  -5   4 124943. 3648.38   6
  -1   5   4 137353. 3328.75   6
   1  -5  -4 132603. 3483.38   5
  -1  -5   4 125516. 3667.79   7
  -1   5   4 134971. 3685.43   7
   1   5  -4 128862. 3632.61   4
  -1  -5   4 126038. 3295.62   1
  -1  -5   4 125422. 3654.21   2
  -1  -5   3 1242.66 173.441  28
  -1   5   3 1620.34 187.425  28
  -1  -5   3 1290.62 178.639   2
  -1  -5   3 1492.45 121.659   1
  -1  -5   3 1589.47 197.336   7
   1   5  -3 1023.06 164.198   4
  -1   5   3 1127.73 169.959   7
  -1   5   3 1353.69 101.994   6
  -1  -5   2 2637.55 200.101   2
  -1   5   2 2711.24 202.658   7
  -1  -5   2 2459.55 197.518   7
   1  -5  -1 48931.1 1311.53  22
   1   5  -1 50663.7 1308.41  22
  -1   5   1 46073.4 1394.76  24
   1   5  -1 47062.2 1293.89  24
  -1  -5   1 51182.9 1338.76   7
  -1   5   1 50374.8 1333.87   7
   1   5  -1 50000.8 1367.38   4
   1  -5  -1 48378.0 1387.03   1
  -1  -5   1 52599.8 1329.22   3
  -1   5   1 52136.4 1320.19   3
  -1  -5   1 51220.9 1380.29   2
   1  -5  -1 50909.8 1242.35   2
  -1  -5   0 82727.1 2084.83   2
  -1  -5   0 80884.0 1998.14   3
   1  -5   0 75766.7 2008.53   2
  -1   5   0 82179.7 1992.56   3
   1  -5   0 77784.8 2112.98   1
   1  -5   0 79293.9 1986.64  28
   1   5   0 78336.8 1985.20  28
  -1   5   0 77913.1 2105.94   4
   1   5   0 87693.4 2051.21   4
   1   5   0 76896.5 2004.95  22
   1  -5   0 73989.2 2005.28  22
  -1   5  -1 3774.71 240.600   4
   1   5   1 3837.30 211.748  28
   1  -5   1 3716.09 215.756  28
   1  -5   2 53309.3 1606.52   1
   1   5   2 51092.0 1618.12   7
  -1   5  -2 55985.4 1605.27   4
   1  -5   2 55616.8 1631.97   7
   1  -5   2 54530.0 1608.56  28
   1   5   2 54345.1 1584.78  28
   1  -5   3 2931.91 261.420   1
   1  -5   3 2839.24 291.760   7
   1  -5   3 2244.97 98.8997   5
   1   5   3 2785.91 292.928   7
  -1   5  -3 2707.84 260.119   4
   1   5   3 2763.82 263.436  28
   1  -5   3 3095.38 291.581  28
   1  -5   4 79146.0 2335.45   1
   1   5   4 79024.2 2460.68  28
   1  -5   4 84689.2 2541.42  28
   1  -5   4 72864.6 2513.34   7
  -1  -5  -4 81463.6 2408.12   4
  -1   5  -4 79421.6 2436.59   4
   1   5   4 78569.1 2538.18   7
   1   5   5 176508. 4897.20  28
  -1  -5  -5 170151. 4737.14   4
   1  -5   5 162316. 4956.98   7
   1   5   5 174130. 4990.29   7
  -1   5  -5 162696. 4794.65   4
   1  -5   6 166.075 144.839  28
   1   5   6 146.024 133.545  27
   1   5   6 185.601 145.698  28
   1  -5   6 52.2558 113.948  27
   1  -5   6 71.5516 127.386   7
   1   5   6 347.569 180.384   7
  -1  -5  -6 145.755 126.091   4
  -1   5  -6 28.8650 131.016   4
  -1   5  -7 49519.6 2106.44   4
   1   5   7 53124.5 2054.60  27
   1   5   7 53327.8 2225.39  28
   1  -5   7 57483.6 2327.58  28
   1  -5   7 55801.5 2133.42  27
   1  -5   7 44593.7 2087.46  20
   1   5   7 54825.7 2088.02  17
   1  -5   7 54250.7 2156.74   8
   1   5   7 55400.6 2104.60   9
   1  -5   7 53771.7 2157.80  10
   1   5   7 54559.8 2145.83   8
   1   5   7 51660.1 2059.67  10
   1   5   7 60845.5 2133.43  14
   1  -5   7 54984.8 2210.24  13
   1   5   7 55497.6 2126.89  15
   1   5   7 54455.8 2221.68  13
   1  -5   8 5024.76 585.295   9
   1  -5   8 4044.75 529.326   8
   1  -5   8 5430.11 607.102  10
   1   5   8 4089.69 506.080   9
   1   5   8 5218.47 564.933  10
   1   5   8 4942.27 566.062   8
   1   5   8 5164.05 550.644  27
   1  -5   8 4515.54 602.721  28
   1   5   8 4478.73 575.872  28
   1  -5   8 4875.06 549.417  27
   1   5   8 4846.95 545.369  17
   1  -5   8 3541.47 521.755  13
   1   5   8 5433.52 626.761  13
   1   5   9 344.181 200.838   9
   1  -5   9 255.022 224.664  10
   1   5   9 159.565 170.451  10
   1  -5   9 88.8519 147.987  28
   1   5   9 169.366 159.919  28
   1  -5   9 207.139 173.846  27
   1   5   9 98.7911 149.486  27
  -1  -5  -9 40.1289 142.906   3
  -1   5  -9 329.336 193.903   3
   1  -5   9 36.7291 160.182   8
   1   5   9 350.123 201.973   8
   1   5   9 296.694 247.021  13
   1   5  10 8862.63 712.635   8
   1  -5  10 8625.79 713.735   8
   1  -5  10 8750.04 718.449  10
   1   5  10 8394.44 673.741  27
   1  -5  10 7528.03 656.086  27
   1   5  11 20167.6 958.649   8
   1  -5  11 18705.5 951.290   8
   1   5  11 17490.4 896.745  27
   1  -5  11 17359.5 904.486  27
   1  -5  12 366.080 110.278   8
   1  -5  12 379.347 103.554   9
   1  -5  12 349.858 98.6495  27
  -1  -6  13 1163.61 148.706   8
  -1  -6  12 5010.08 438.472   9
  -1  -6  12 4299.40 412.308   8
  -1   6  12 4604.59 414.593   8
  -1  -6  12 4783.91 432.409  10
  -1  -6  12 4189.03 406.295  27
  -1  -6  11 567.580 212.813  10
  -1  -6  11 389.788 185.024   9
  -1  -6  11 294.751 196.440   8
  -1   6  11 308.382 169.382   8
  -1  -6  11 208.032 163.210  27
  -1   6  11 224.090 176.431  27
  -1   6  10 38424.8 1725.09  27
  -1  -6  10 39747.0 1790.30  27
  -1   6  10 41969.6 1789.62  17
  -1   6  10 40658.9 1692.45  10
  -1  -6  10 37231.4 1741.95   8
  -1  -6  10 41080.4 1814.62  10
  -1   6  10 38046.8 1730.41   8
   1  -6  -9 3853.70 536.510   4
  -1  -6   9 2729.88 491.741   7
   1   6  -9 3491.09 551.479   4
  -1   6   9 4345.16 591.253   7
  -1   6   9 3870.72 447.235   9
  -1   6   9 3785.42 461.140  10
  -1   6   9 3443.64 462.222   8
  -1  -6   9 4161.01 530.623  10
  -1  -6   9 3529.39 489.226   8
  -1   6   9 3717.41 471.658  27
  -1  -6   9 4432.92 542.041  27
  -1  -6   9 3739.80 523.137  20
  -1   6   9 3631.30 481.894  17
  -1   6   9 3602.25 506.727  13
   1   6  -8 23541.2 1406.54   4
  -1  -6   8 25388.9 1464.65   7
  -1   6   8 27502.0 1476.34   7
   1  -6  -8 25697.7 1403.00   4
  -1  -6   8 23545.2 1278.77   8
  -1   6   8 24264.5 1193.13   9
  -1   6   8 23076.9 1200.07  10
  -1  -6   8 24730.8 1318.04  10
  -1   6   8 23967.0 1259.54   8
  -1  -6   8 23262.0 1383.48  19
  -1  -6   8 22470.1 1299.44  20
  -1   6   8 23671.5 1310.71  16
  -1   6   8 23798.5 1265.44  17
  -1   6   8 26280.7 1357.39  14
  -1   6   8 24542.3 1362.97  15
  -1   6   8 25887.8 1332.63  13
  -1   6   8 25249.7 1276.13  27
  -1  -6   8 25726.1 1329.17  27
   1  -6  -7 14442.9 973.669   4
  -1   6   7 14828.6 989.390   7
  -1  -6   7 15041.1 1019.55   7
   1   6  -7 14831.8 1000.03   4
  -1  -6   7 13868.2 975.374  28
  -1   6   7 14725.1 959.151  28
  -1  -6   7 14195.1 900.501  27
  -1   6   7 15928.4 903.983  27
   1   6  -6 14342.2 914.127   4
  -1   6   6 16636.9 970.336   7
  -1  -6   6 16570.0 942.111   6
  -1  -6   6 17533.0 1014.40   7
  -1   6   6 16370.2 938.241  28
  -1  -6   6 16286.5 972.262  28
  -1   6   5 719.306 188.388  28
  -1  -6   5 1286.06 247.742  28
  -1  -6   5 1176.83 245.234   7
  -1   6   5 1189.51 235.492   7
   1   6  -5 869.331 217.223   4
  -1  -6   5 1638.50 263.398   6
  -1  -6   5 952.017 120.461   1
  -1   6   4 33764.5 1234.25  28
  -1  -6   4 32798.7 1254.56  28
  -1  -6   4 33505.6 1287.97   6
  -1  -6   4 31702.6 1259.07   7
  -1   6   4 34614.7 1277.23   7
   1   6  -4 32780.4 1241.90   4
  -1  -6   4 33737.0 1002.59   1
  -1  -6   4 30595.2 1248.83   2
  -1   6   3 6724.95 394.046  28
  -1  -6   3 6680.40 401.299  28
  -1  -6   3 6392.33 399.082   2
  -1  -6   3 5894.73 297.339   1
  -1   6   3 7104.48 226.531   6
   1   6  -3 6282.31 399.220   4
  -1   6   3 6068.74 394.964   7
  -1  -6   3 6637.66 415.608   7
  -1  -6   2 596333. 14372.6   2
  -1  -6   2 608204. 14373.2   7
  -1   6   2 570121. 14348.7   7
   1  -6  -1 2831.08 146.691  22
   1   6  -1 2695.88 139.536  22
   1   6  -1 2771.47 156.534  24
  -1   6   1 2697.05 203.770  24
  -1  -6   1 2732.50 156.041   7
   1   6  -1 2933.54 194.727   4
  -1   6   1 2834.99 158.890   7
  -1  -6   1 2444.19 176.726   2
  -1   6   1 2844.55 149.557   3
  -1  -6   1 2823.65 154.592   3
   1  -6  -1 2813.76 116.730   2
   1  -6  -1 2629.79 193.311   1
   1  -6   0 1591.60 109.908   2
  -1  -6   0 1225.25 124.544   2
  -1   6   0 1446.06 92.1444   3
   1  -6   0 1327.33 144.836   1
  -1  -6   0 1252.53 88.7352   3
   1   6   0 1110.60 82.5693  28
   1  -6   0 1156.10 84.5710  28
   1   6   0 1229.29 117.830   4
   1  -6   0 1249.52 97.3968  22
   1   6   0 1283.25 95.7818  22
   1  -6   1 94742.1 2653.93   2
  -1   6  -1 101095. 2652.21   4
   1   6   1 102390. 2563.21  28
   1  -6   1 98196.0 2573.83  28
   1  -6   2 3559.34 280.010   1
   1  -6   2 3733.30 279.163   7
  -1   6  -2 3812.02 280.973   4
   1   6   2 3973.80 289.764   7
   1   6   2 3845.68 265.406  28
   1  -6   2 3809.06 278.307  28
   1  -6   3 749.190 159.007   1
  -1   6  -3 766.925 159.252   4
   1   6   3 861.377 169.974   7
   1  -6   3 710.372 161.364   7
   1  -6   3 838.752 176.102  28
   1  -6   4 93109.1 2702.00   1
  -1   6  -4 90924.5 2791.88   4
   1  -6   4 87955.9 2876.64   7
   1   6   4 93889.1 2890.82   7
   1   6   4 94179.9 2814.76  28
   1  -6   4 101327. 2914.11  28
   1  -6   5 4102.04 363.556   1
   1   6   5 3981.46 425.532  28
   1  -6   5 4100.67 451.150  28
  -1  -6  -5 4322.22 403.926   4
  -1   6  -5 4039.22 429.544   4
   1   6   5 4824.27 495.356   7
   1  -6   5 3554.32 444.342   7
   1  -6   6 47203.7 1971.68  28
   1  -6   6 47640.4 1833.73  27
   1   6   6 44987.4 1751.72  27
   1   6   6 47867.1 1918.21  28
  -1  -6  -6 46664.0 1760.61   4
   1   6   6 49623.8 2016.23   7
  -1   6  -6 42519.7 1831.22   4
  -1   6  -7 16420.3 1071.44   4
   1  -6   7 17698.4 1068.59  27
   1   6   7 18872.2 1048.67  27
   1  -6   7 18279.9 1184.59  28
   1   6   7 18958.0 1160.80  28
   1  -6   7 15520.3 1077.17  20
   1   6   7 18204.3 1118.06  16
   1   6   7 18837.8 1059.54  17
   1  -6   7 15416.7 1025.89   8
   1   6   7 18510.4 1047.79   9
   1  -6   7 17206.3 1076.46  10
   1   6   7 16261.2 1030.55   8
   1   6   7 19012.0 1061.25  10
   1   6   7 17268.2 1111.28  13
   1  -6   7 18414.3 1137.71  13
   1   6   7 19077.8 1075.50  14
   1   6   7 18381.6 1119.44  15
   1  -6   8 16946.5 1102.43   8
   1   6   8 17388.8 1043.97   9
   1   6   8 16765.1 1073.42   8
   1  -6   8 17561.8 1140.11   9
   1   6   8 17736.0 1058.71  10
   1  -6   8 16892.1 1103.52  10
   1   6   8 17357.9 1171.71  28
   1   6   8 17499.6 1049.70  27
   1  -6   8 15440.0 1148.72  28
   1  -6   8 17005.6 1066.87  27
   1   6   8 17332.1 1050.29  17
   1  -6   8 17936.4 1147.01  13
   1   6   8 16373.7 1116.86  13
  -1   6  -9 10945.5 910.441   3
  -1  -6  -9 9475.08 839.291   3
   1   6   9 10135.8 781.341  27
   1  -6   9 9266.17 772.712  27
   1   6   9 9486.77 816.120  13
   1   6   9 9534.53 737.120   9
   1  -6   9 9431.21 805.682  10
   1  -6   9 8548.97 759.403   8
   1  -6   9 9815.23 822.141   9
   1   6   9 9338.86 740.226  10
   1   6   9 10429.0 818.729   8
   1   6  10 3813.22 449.700  27
   1  -6  10 4587.40 498.918  27
   1   6  10 3958.61 491.842  13
   1  -6  10 3864.48 478.267  10
   1  -6  10 4635.67 516.140   8
   1   6  10 3548.14 444.043   8
   1  -6  11 86.6213 124.927   8
   1   6  11 164.875 151.270   8
   1  -6  11 104.838 129.309  27
   1  -6  12 24731.3 875.582   8
  -1  -7  13 23.8439 49.0082   8
  -1  -7  12 8209.55 567.354   9
  -1  -7  12 8337.28 576.121  10
  -1  -7  12 7578.98 537.740   8
  -1  -7  12 7180.55 525.747  27
  -1  -7  11 945.613 255.667  10
  -1  -7  11 693.046 230.629   8
  -1   7  11 625.985 209.211   8
  -1  -7  11 905.048 247.207  27
  -1   7  11 866.245 234.330  27
  -1   7  10 23485.6 1250.94  27
  -1  -7  10 22673.9 1276.43  27
  -1   7  10 23603.1 1269.17  17
  -1  -7  10 24304.9 1310.51   8
  -1   7  10 24061.3 1279.35   8
  -1  -7  10 22334.3 1281.92  10
   1   7  -9 28422.3 1698.40   4
  -1  -7   9 35038.2 1837.50   7
  -1   7   9 34314.3 1775.83   7
   1  -7  -9 35182.3 1731.86   4
  -1   7   9 36538.9 1569.75  10
  -1  -7   9 33566.2 1650.63  10
  -1   7   9 36480.2 1645.20   8
  -1  -7   9 33575.1 1641.03   8
  -1   7   9 36096.2 1617.20  27
  -1  -7   9 37291.2 1711.47  27
  -1  -7   9 31610.5 1648.53  20
  -1   7   9 34233.1 1615.54  17
  -1   7   9 37296.3 1698.64  13
  -1   7   8 8728.69 795.022   7
  -1  -7   8 8051.83 784.652   7
   1   7  -8 7010.83 737.273   4
   1  -7  -8 8130.14 754.064   4
  -1   7   8 7946.33 643.475  10
  -1  -7   8 8447.21 724.268  10
  -1   7   8 7226.11 596.391   9
  -1  -7   8 7650.28 685.674   8
  -1   7   8 8102.53 686.366   8
  -1  -7   8 9170.24 746.613  27
  -1   7   8 7820.76 663.566  27
  -1  -7   8 8972.76 771.974  20
  -1  -7   8 7818.18 769.748  19
  -1   7   8 8750.98 798.723  16
  -1   7   8 8868.80 714.974  17
  -1   7   8 9616.99 816.501  14
  -1   7   8 9347.92 858.940  15
  -1   7   8 7103.43 676.695  13
  -1  -7   7 109.708 138.148   7
   1  -7  -7 103.162 143.609   4
  -1   7   7 172.051 150.089   7
   1   7  -7 179.769 169.370   4
  -1  -7   7 537.617 195.378  10
  -1  -7   7 35.8331 119.403  19
  -1   7   7 637.872 209.476  17
  -1   7   7 348.852 297.276  16
  -1  -7   7 145.252 136.876  27
  -1   7   7 362.584 163.039  27
  -1   7   7 129.223 134.925  28
  -1  -7   7 108.750 158.107  28
   1   7  -6 38142.1 1678.63   4
  -1   7   6 41323.4 1704.79   7
  -1  -7   6 41948.4 1754.80   7
  -1  -7   6 44413.6 1737.84   6
  -1   7   6 39084.6 1632.52  28
  -1  -7   6 42534.9 1750.28  28
  -1  -7   5 4051.10 419.542  28
  -1   7   5 4062.87 396.837  28
  -1   7   5 4596.38 437.299   7
  -1  -7   5 4282.97 432.816   6
  -1  -7   5 4351.93 442.542   7
   1   7  -5 4061.70 419.300   4
   1  -7  -5 4469.30 342.658   5
  -1  -7   5 4490.84 274.542   1
  -1   7   4 129873. 3565.56  28
  -1  -7   4 123880. 3592.26  28
   1   7  -4 126525. 3596.32   4
  -1  -7   4 127814. 3636.38   7
  -1   7   4 129895. 3614.60   7
  -1  -7   4 129934. 3319.15   1
  -1  -7   4 124875. 3643.17   2
  -1  -7   3 78176.9 2264.56  28
  -1   7   3 82630.4 2268.34  28
  -1  -7   3 78170.6 2133.84   1
  -1  -7   3 79161.0 2302.01   2
   1   7  -3 77567.1 2292.79   4
  -1   7   3 80922.1 2298.83   7
  -1  -7   3 80528.6 2397.98   6
  -1  -7   3 79587.7 2308.55   7
  -1  -7   2 460.770 97.4250   2
  -1  -7   2 468.587 127.750   6
  -1   7   2 617.063 105.200   7
  -1  -7   2 723.185 112.319   7
   1  -7  -1 147182. 3755.54  22
   1   7  -1 148818. 3746.13  22
   1   7  -1 152750. 3821.78  24
  -1   7   1 154120. 3936.82  24
   1  -7  -1 152604. 3727.70   2
   1  -7  -1 150659. 3919.88   1
  -1  -7   1 154535. 3877.77   2
   1   7  -1 155031. 3892.43   4
  -1   7   1 155554. 3786.40   7
  -1  -7   1 153268. 3781.54   3
  -1  -7   1 160712. 3793.79   7
   1  -7   0 900520. 21986.3  28
   1   7   0 893797. 21983.1  28
   1  -7   0 931847. 22205.4   1
  -1  -7   0 973003. 22000.3   3
   1  -7   0 898572. 22038.6   2
  -1  -7   0 920846. 22132.3   2
  -1   7   0 932165. 22206.2   4
   1   7   0 999999. 22130.6   4
   1   7   0 908749. 22004.5  22
   1  -7   0 885399. 22011.2  22
   1  -7   1 16432.1 583.676  28
   1   7   1 17258.5 571.418  28
  -1   7  -1 17411.9 663.822   4
   1  -7   1 16657.3 651.095   2
  -1  -7  -1 16912.3 568.881   3
  -1   7  -1 16370.3 551.686   3
   1  -7   2 234239. 6071.34  28
   1   7   2 242111. 6034.87  28
   1  -7   2 250240. 6086.23   7
   1   7   2 236327. 6081.34   7
  -1   7  -2 236915. 6100.70   4
   1  -7   2 237262. 6106.81   1
   1   7   3 13156.1 630.750  28
   1  -7   3 11894.0 643.908  28
   1  -7   3 11804.7 642.616   7
   1   7   3 12506.9 657.879   7
  -1   7  -3 12826.6 643.339   4
   1  -7   3 13209.2 634.952   1
   1   7   4 1420.19 228.569  28
   1  -7   4 1293.91 232.253  28
   1  -7   4 1112.67 209.033   1
   1   7   4 1669.35 259.597   7
  -1   7  -4 1612.38 244.329   4
   1  -7   4 777.037 199.848   7
   1   7   5 31587.1 1351.59  28
   1  -7   5 30876.5 1396.95  28
   1  -7   5 31016.5 1210.52   1
   1   7   5 29372.8 1273.36  25
   1   7   5 30542.8 1402.93   7
  -1  -7  -5 31714.2 1278.62   4
   1  -7   5 29990.3 1411.83   7
  -1   7  -5 30882.3 1350.96   4
   1  -7   6 18325.7 1004.61  27
   1   7   6 18492.9 1062.17  28
   1  -7   6 17391.7 1083.97  28
   1   7   6 18409.4 966.955  27
  -1   7  -6 17344.4 1037.50   4
  -1  -7  -6 16962.9 933.825   4
  -1   7  -7 181.580 151.696   4
   1   7   7 222.781 165.248   8
   1  -7   7 66.9995 146.162   8
   1  -7   7 201.416 209.114  28
   1   7   7 147.066 138.934  28
   1   7   7 171.779 134.939  27
   1  -7   7 156.752 185.154  27
   1  -7   7 191.420 159.905  20
   1   7   7 236.264 162.115  17
   1  -7   7 171.474 149.625  10
   1   7   7 381.510 173.333   9
   1   7   7 379.424 168.427  10
   1   7   7 1227.43 499.115  15
   1   7   7 395.446 348.834  14
   1  -7   7 209.842 191.948  13
   1   7   7 546.128 246.828  13
   1   7   8 80314.5 2737.32   9
   1  -7   8 79224.1 2907.49   9
   1   7   8 74759.0 2773.83   8
   1   7   8 75685.2 2699.00  10
   1  -7   8 75085.2 2830.90  10
   1  -7   8 75932.0 2824.03   8
   1   7   8 73669.5 2893.51  28
   1  -7   8 80290.6 2824.96  27
   1  -7   8 76345.8 2995.85  28
   1   7   8 72325.6 2683.08  27
   1   7   8 79639.2 2747.25  17
   1  -7   8 75901.5 2853.15  13
   1   7   8 81104.3 2744.90  14
   1   7   8 78880.7 2902.54  13
   1   7   9 179.115 163.809  10
   1  -7   9 73.9393 154.360   9
   1  -7   9 362.899 219.071  10
   1   7   9 126.090 148.486  27
   1  -7   9 270.007 185.191  27
  -1   7  -9 40.0779 159.548   3
  -1  -7  -9 154.861 137.863   3
   1  -7   9 71.8166 162.985   8
   1   7   9 202.648 170.069   8
   1   7   9 147.931 213.327  13
   1  -7  10 29060.2 1410.77  10
   1  -7  10 30204.4 1421.75   8
   1   7  10 30385.3 1399.16   8
   1  -7  10 31523.8 1461.12   9
   1   7  10 29562.8 1413.60  13
   1  -7  10 27962.1 1355.17  27
   1   7  10 27963.6 1321.69  27
   1  -7  11 1271.27 226.194   8
   1  -7  11 1305.02 233.615  27
   1  -7  12 44.3390 55.8139   8
  -1  -8  12 1764.84 259.686  10
  -1  -8  12 2000.55 267.553   8
  -1  -8  12 1624.77 250.754  27
  -1   8  11 9824.42 697.349   8
  -1  -8  11 9525.58 732.116  10
  -1  -8  11 8898.94 688.096   8
  -1  -8  11 9491.99 712.054  27
  -1   8  10 13117.4 888.405  27
  -1  -8  10 13544.0 939.254  27
  -1   8  10 12949.2 897.286  17
  -1   8  10 13071.0 895.066   8
  -1  -8  10 13950.3 949.184   8
  -1  -8  10 13894.7 963.713  10
   1  -8  -9 10835.0 899.189   4
   1   8  -9 8865.19 885.555   4
  -1  -8   9 10143.5 924.113   7
  -1   8   9 11315.1 938.585   7
  -1   8   9 11138.6 826.929   8
  -1   8   9 10800.0 762.513  10
  -1  -8   9 12765.7 907.251   8
  -1  -8   9 10651.2 858.571  10
  -1  -8   9 11094.4 856.974  27
  -1   8   9 10711.3 802.263  27
  -1  -8   9 10687.0 888.989  20
  -1   8   9 10922.3 827.130  17
  -1   8   9 11291.0 873.994  13
  -1  -8   8 1276.98 328.341   7
   1  -8  -8 1608.49 353.200   4
   1   8  -8 1895.72 404.150   4
  -1   8   8 1621.59 317.753   8
  -1   8   8 1228.94 314.173   7
  -1  -8   8 1976.04 351.571   8
  -1   8   8 1862.55 308.394  10
  -1   8   8 1810.02 297.841   9
  -1  -8   8 1507.53 328.034  10
  -1   8   8 2162.12 348.020  27
  -1  -8   8 1449.12 319.938  27
  -1  -8   8 1298.91 312.424  20
  -1  -8   8 1657.95 388.961  19
  -1   8   8 1520.41 311.406  17
  -1   8   8 3421.57 595.657  16
  -1   8   8 1819.28 378.767  13
  -1   8   8 2601.76 546.082  14
   1   8  -7 7301.25 711.895   4
  -1   8   7 8144.70 722.726   7
  -1  -8   7 9429.24 798.011   7
   1  -8  -7 10106.4 799.019   4
  -1  -8   7 8699.67 699.883  10
  -1  -8   7 7841.67 726.850  19
  -1  -8   7 7975.85 693.817  20
  -1   8   7 9466.33 751.424  16
  -1   8   7 8262.61 658.963  17
  -1   8   7 9320.33 761.048  14
  -1  -8   7 9130.25 708.098  27
  -1  -8   7 8657.85 757.796  28
  -1   8   7 9206.69 729.521  28
  -1   8   7 7481.43 608.530  27
  -1  -8   6 78866.6 2688.43  28
  -1   8   6 73524.0 2553.94  28
  -1  -8   6 79662.5 2687.44   6
  -1  -8   6 74962.7 2670.35   7
  -1   8   6 78483.7 2638.08   7
   1   8  -6 72452.2 2631.61   4
  -1   8   5 105078. 3128.86  28
  -1  -8   5 103704. 3200.39  28
  -1  -8   5 103082. 2787.82   1
  -1  -8   5 100978. 3201.12   7
   1  -8  -5 108352. 2981.85   5
  -1   8   5 105719. 3192.50   7
   1   8  -5 102226. 3184.96   4
  -1  -8   5 103593. 3258.00   6
  -1   8   4 256.476 119.922  28
  -1  -8   4 530.648 153.064  28
  -1  -8   4 645.350 169.138   2
  -1  -8   4 506.738 101.095   1
   1   8  -4 384.497 146.206   4
  -1   8   4 475.479 140.660   7
  -1   8   3 58628.5 1724.85  28
  -1  -8   3 53886.5 1711.92  28
  -1  -8   3 57470.6 1774.13   7
  -1   8   3 59317.6 1768.06   7
  -1  -8   3 59007.9 1886.37   6
   1   8  -3 54161.1 1768.82   4
  -1  -8   3 60535.9 1656.51   1
  -1  -8   3 56882.9 1783.37   2
   1  -8  -2 194948. 4832.23  22
   1   8  -2 198248. 4812.17  22
   1   8  -2 184564. 4792.23  24
  -1   8   2 199696. 5007.07  24
  -1   8   2 196972. 4877.30   7
  -1  -8   2 191168. 5050.36   6
  -1  -8   2 188848. 4880.27   7
  -1  -8   2 192984. 4929.38   2
   1  -8  -1 253062. 6373.77  22
   1   8  -1 254657. 6361.80  22
  -1   8   1 271074. 6406.56   7
  -1  -8   1 271852. 6410.96   7
   1   8  -1 267511. 6549.14   4
  -1   8   1 265777. 6604.79  24
   1   8  -1 260988. 6479.15  24
  -1  -8   1 267449. 6529.06   2
   1  -8  -1 262653. 6369.65   2
   1  -8  -1 265899. 6593.48   1
  -1   8   0 866.007 127.677  24
  -1   8   0 696.023 136.926   4
   1   8   0 852.762 117.784   4
   1  -8   0 897.952 93.2899   2
  -1  -8   0 689.742 66.4410   3
   1  -8   0 780.591 133.389   1
  -1   8   0 778.828 65.3315   3
  -1  -8   0 666.532 107.384   2
   1  -8   0 852.583 72.0698  28
   1   8   0 984.243 73.2966  28
  -1   8  -1 385727. 9294.19   4
  -1  -8  -1 382867. 9116.17   3
  -1   8  -1 380454. 9089.64   3
   1  -8   1 363336. 9241.98   2
   1  -8   1 355372. 9139.11  28
   1   8   1 375038. 9119.45  28
   1  -8   2 697.772 149.899   1
   1  -8   2 887.838 144.049  28
   1   8   2 950.877 136.592  28
  -1   8  -3 29845.4 1141.54   4
   1   8   3 29626.5 1134.53   7
   1  -8   3 27619.2 1115.93   7
   1  -8   3 28442.9 1090.77   1
   1  -8   3 31784.0 1167.21  28
   1   8   3 30259.9 1100.39  28
  -1   8  -4 239020. 6493.55   4
   1   8   4 238908. 6527.66   7
   1  -8   4 233350. 6524.18   7
   1  -8   4 241273. 6387.45   1
   1   8   4 248843. 6467.51  28
   1   8   5 543.039 180.550  25
   1   8   5 819.371 193.051  28
   1  -8   5 732.735 219.013  28
   1   8   5 393.071 158.535   7
  -1   8  -5 313.290 147.490   4
  -1  -8  -5 561.242 167.951   4
   1  -8   5 607.250 192.993   7
   1  -8   5 533.795 160.998   1
   1  -8   6 1030.96 247.284  27
   1   8   6 1304.01 242.311  27
   1  -8   6 1311.46 301.798  28
   1   8   6 1289.63 274.214  28
   1   8   6 1433.94 288.402  25
   1   8   6 2272.98 378.405  13
   1   8   6 1304.70 418.273  16
  -1  -8  -6 568.302 182.762   4
  -1   8  -6 352.273 172.520   4
   1  -8   6 955.733 241.770  10
  -1   8  -7 44804.6 2040.45   4
   1   8   7 48413.1 1911.01  10
   1  -8   7 48473.3 2044.19  10
   1  -8   7 46165.5 1985.82   8
   1   8   7 50856.8 1956.95   9
   1   8   7 50006.8 2004.02   8
   1   8   7 49325.6 1930.53  27
   1  -8   7 50809.6 2012.70  27
   1   8   7 46611.6 2051.93  28
   1  -8   7 50696.7 2188.12  28
   1  -8   7 42416.5 2039.43  20
  -1   8  -7 47179.6 1856.46  21
   1   8   7 50557.5 2062.84  16
   1   8   7 49277.5 1937.97  17
   1  -8   7 50311.0 2083.51  13
   1   8   7 52029.9 2039.24  14
   1   8   7 51687.7 2133.57  13
   1   8   7 52219.0 2047.72  15
  -1   8  -8 7938.98 786.609   4
   1  -8   8 9620.83 892.077  28
   1   8   8 9846.17 760.579  27
   1   8   8 9889.02 855.071  28
   1  -8   8 10215.7 805.726  27
   1   8   8 10100.6 773.163  17
   1  -8   8 8326.77 758.133   8
   1   8   8 9903.41 793.477   8
   1  -8   8 11091.3 884.287   9
   1   8   8 11332.4 800.143  10
   1   8   8 10810.4 779.183   9
   1  -8   8 9428.05 819.322  10
   1   8   8 10661.8 880.019  13
   1  -8   8 8765.46 797.180  13
   1   8   8 10934.3 868.556  14
   1  -8   9 13860.6 968.340   8
   1  -8   9 13554.7 971.359  10
   1  -8   9 14366.6 1002.30   9
   1   8   9 13092.7 915.050   8
   1   8   9 13001.1 964.823  13
   1   8   9 13192.0 885.443  27
   1  -8   9 13680.7 927.582  27
   1  -8  10 7670.18 657.492   9
   1  -8  10 8055.63 667.078  10
   1  -8  10 7291.95 642.962   8
   1   8  10 6706.69 586.948   8
   1   8  10 8148.02 682.105  13
   1  -8  10 6275.10 578.374  27
   1  -8  11 9889.50 618.166  27
   1  -8  11 11167.8 661.277   8
   1  -8  11 11154.4 685.938   9
  -1  -9  12 265.532 122.445  27
  -1  -9  12 575.353 165.973   8
  -1  -9  12 599.112 185.516  10
  -1  -9  11 1097.83 268.086  27
  -1  -9  11 1974.90 325.286   8
  -1  -9  11 2031.27 334.179  10
  -1  -9  10 139.034 169.429  10
  -1   9  10 121.397 137.722  27
  -1  -9  10-67.6234 153.434  27
  -1  -9  10 221.248 173.649  20
  -1   9  10 189.565 198.819  17
  -1  -9  10-66.5345 150.963   8
  -1   9  10-30.4814 127.237   8
   1   9  -9 25647.3 1567.55   4
  -1   9   9 24145.0 1440.20   7
  -1  -9   9 25370.3 1522.13   7
   1  -9  -9 24789.5 1414.02   4
  -1  -9   9 26455.5 1389.45   8
  -1   9   9 26708.3 1350.71   8
  -1  -9   9 26937.9 1425.18  10
  -1  -9   9 28225.2 1432.91  27
  -1   9   9 24796.9 1301.90  27
  -1  -9   9 23242.5 1397.15  20
  -1   9   9 26982.3 1371.42  17
  -1   9   9 28514.4 1453.69  13
  -1  -9   8 295.403 160.192   8
  -1   9   8 241.644 156.948   8
  -1  -9   8 297.735 200.457   7
   1  -9  -8 541.051 217.669   4
   1   9  -8 308.017 207.369   4
  -1   9   8 353.298 197.785   7
  -1   9   8 473.577 172.245  10
  -1  -9   8 346.553 174.648  10
  -1  -9   8 640.693 216.550  27
  -1   9   8 176.698 148.474  27
  -1  -9   8 305.445 198.289  20
  -1  -9   8 419.212 223.989  19
  -1   9   8 253.973 174.345  17
  -1   9   8 722.368 435.163  14
  -1   9   8 139.957 176.328  13
   1  -9  -7 6046.04 630.827   4
  -1  -9   7 6344.71 649.330   7
   1   9  -7 5523.06 620.944   4
  -1   9   7 6690.51 639.249   7
  -1  -9   7 6702.22 601.170  27
  -1   9   7 6960.79 567.938  27
  -1   9   7 6449.19 563.414   8
  -1  -9   7 5696.59 554.443   8
  -1  -9   7 7194.36 632.618  10
  -1  -9   7 5823.92 604.777  20
  -1  -9   7 5974.88 637.837  19
  -1   9   7 6251.25 577.402  17
  -1   9   7 5976.33 621.728  16
  -1   9   7 6138.42 608.764  13
  -1   9   7 7959.95 724.360  14
   1   9  -6 15811.8 985.801   4
  -1   9   6 17469.1 984.956   7
  -1  -9   6 17534.7 1040.70   6
  -1  -9   6 15018.3 964.472   7
  -1  -9   6 16176.2 985.673  28
  -1   9   6 14972.8 898.414  28
  -1   9   6 17518.9 924.124  25
  -1   9   5 113591. 3311.91  28
  -1  -9   5 115059. 3403.59  28
  -1  -9   5 106241. 3436.93   2
  -1  -9   5 111105. 3004.77   1
   1  -9  -5 115582. 3207.00   5
  -1  -9   5 102503. 3404.20   6
  -1  -9   5 108178. 3378.50   7
   1   9  -5 111677. 3407.56   4
  -1   9   5 115281. 3379.19   7
  -1  -9   4 4251.34 378.453  28
  -1   9   4 4951.77 382.417  28
  -1   9   4 5258.70 416.909   7
   1   9  -4 4316.66 395.399   4
  -1  -9   4 5362.39 433.265   7
  -1  -9   4 5255.83 450.654   2
  -1  -9   4 5450.95 329.069   1
  -1   9   3 547372. 13497.6   7
  -1  -9   3 520981. 13496.8   7
  -1  -9   3 539709. 13681.7   6
  -1  -9   3 567145. 13410.1   1
  -1  -9   3 560066. 13572.4   2
   1   9  -2 3227.65 198.449  22
   1  -9  -2 3434.98 212.652  22
  -1   9   2 3666.21 302.220  24
   1   9  -2 3186.03 214.691  24
  -1   9   2 3705.11 241.576   7
  -1  -9   2 3455.50 309.070   6
  -1  -9   2 4002.92 250.950   7
  -1  -9   2 3383.62 263.319   2
   1   9  -1 183172. 4563.62  22
   1  -9  -1 178809. 4573.91  22
   1   9  -1 188692. 4794.24   4
  -1  -9   1 189641. 4611.66   7
  -1   9   1 196848. 4612.18   7
   1  -9  -1 186899. 4834.90   1
   1  -9  -1 187475. 4599.83   2
  -1  -9   1 188943. 4759.30   2
  -1   9   1 196093. 4847.18  24
   1   9  -1 191737. 4728.15  24
   1   9   0 347249. 8395.32  28
   1  -9   0 344360. 8404.19  28
   1   9   0 359875. 8621.03   4
  -1   9   0 348153. 8691.00   4
   1  -9   0 335794. 8486.36   2
  -1  -9   0 349562. 8590.92   2
  -1   9   0 358920. 8394.90   3
  -1  -9   0 350601. 8403.45   3
   1  -9   0 339203. 8685.44   1
  -1   9   0 335852. 8635.44  24
   1  -9   1 24844.7 808.983  28
   1   9   1 25630.2 786.399  28
  -1  -9  -1 24742.5 773.303   3
  -1   9  -1 25820.2 759.202   3
   1  -9   1 25084.3 893.221   2
  -1   9  -1 25512.3 935.257   4
   1  -9   2 571.941 121.284  28
   1   9   2 566.545 111.610  28
  -1   9  -2 677.588 147.360   4
   1  -9   3 156149. 4243.48  28
   1   9   3 163709. 4187.51  28
   1  -9   3 148050. 4198.09   1
  -1   9  -3 157837. 4272.38   4
   1   9   3 149654. 4200.42   7
   1   9   4 4043.57 381.277  28
   1  -9   4 4398.63 423.980   7
   1   9   4 3881.76 399.518   7
  -1   9  -4 3970.24 406.392   4
   1  -9   4 4619.22 401.011   1
   1  -9   5 103571. 3270.56  28
   1   9   5 96699.1 3128.30  28
   1   9   5 103816. 3125.74  25
  -1  -9  -5 104379. 3114.96   4
  -1   9  -5 96877.2 3196.23   4
   1  -9   5 100811. 3010.70   1
   1  -9   6 3641.99 433.591  27
   1   9   6 3845.25 417.768  27
   1   9   6 3691.95 451.482  28
   1  -9   6 2985.20 446.475  28
   1   9   6 3466.52 428.571  25
   1  -9   6 3574.01 493.284  20
   1   9   6 3237.59 533.364  16
   1   9   6 3125.85 506.664  15
  -1  -9  -6 2945.51 375.684   4
  -1   9  -6 3040.37 439.713   4
   1  -9   6 2382.96 376.028  10
   1   9   7 939.937 250.396   8
   1  -9   7 736.055 239.249   8
  -1   9  -7 582.301 235.381   4
   1  -9   7 940.755 278.123  28
   1   9   7 959.202 239.235  27
   1  -9   7 921.556 253.937  27
   1   9   7 1015.88 274.890  28
   1   9   7 895.158 226.543  10
   1  -9   7 868.932 256.053  10
   1   9   7 1188.59 260.263   9
  -1   9  -7 664.500 201.427  21
   1   9   7 1317.20 286.237  17
   1   9   7 1065.07 432.380  14
   1   9   7 820.363 262.259  13
   1  -9   8 72.2702 143.820   8
  -1   9  -8-41.3134 137.572   4
   1   9   8 100.588 168.800   8
   1  -9   8-38.9915 176.941   9
   1  -9   8 74.4699 148.197  10
   1   9   8 588.430 199.410  10
   1   9   8-29.3241 133.072   9
   1  -9   8-43.9786 146.446  28
   1   9   8 39.5371 111.272  28
   1  -9   8 68.5735 143.124  27
   1   9   8-91.7800 127.707  27
  -1   9  -8 39.0243 120.311   3
  -1  -9  -8 154.698 153.926   3
   1   9   8-30.9425 165.226  17
   1   9   8 482.202 441.358  14
   1   9   8 116.786 213.565  13
   1   9   9 6115.28 601.151   8
   1  -9   9 5932.24 615.684   8
   1  -9   9 5744.76 616.250  10
   1  -9   9 5983.86 634.839   9
   1   9   9 5017.53 600.702  13
   1   9   9 5410.71 545.545  27
   1  -9   9 6155.07 608.464  27
   1  -9  10 206.155 161.753  10
   1  -9  10 391.338 204.174   9
   1  -9  10 511.926 199.445   8
   1   9  10 414.759 235.946  13
   1  -9  10 242.711 159.387  27
   1  -9  11 41385.0 1490.06   9
   1  -9  11 38558.1 1407.94   8
   1  -9  12 908.234 131.159   9
  -1 -10  12 2391.11 273.676  27
  -1 -10  12 2272.85 267.248   8
  -1 -10  12 3176.85 332.633  10
  -1 -10  11 18327.4 1002.97  27
  -1 -10  11 18908.9 1040.66  10
  -1 -10  11 19919.6 1089.39   9
  -1 -10  11 18734.2 1002.51   8
  -1 -10  10 6479.31 671.570  20
  -1 -10  10 7115.75 652.624  27
  -1  10  10 6509.61 621.530  17
  -1  10  10 6367.12 592.067   8
  -1 -10  10 7406.91 681.771  10
  -1 -10  10 7826.07 679.060   8
  -1  10   9 1755.08 327.590   8
  -1  10   9 1669.94 364.563   7
   1  10  -9 865.154 316.729   4
  -1 -10   9 2065.33 372.193   8
  -1 -10   9 1966.95 390.940  10
  -1  10   9 1326.31 295.659  27
  -1 -10   9 1413.84 335.169  27
  -1 -10   9 1263.87 353.925  20
  -1  10   9 2123.81 375.582  17
  -1  10   9 2390.87 607.991  14
  -1  10   9 1451.04 358.703  13
  -1 -10   8 2791.65 470.282   7
  -1  10   8 1895.80 374.800   7
  -1 -10   8 2227.98 370.522   8
   1 -10  -8 2133.63 409.188   4
   1  10  -8 2292.81 452.379   4
  -1  10   8 2285.07 327.269  10
  -1 -10   8 2547.32 408.530  10
  -1  10   8 2150.68 352.844   8
  -1 -10   8 2271.10 385.429  27
  -1  10   8 2290.29 361.607  27
  -1 -10   8 2314.17 413.643  20
  -1  10   8 3709.31 599.656  16
  -1 -10   8 1608.73 369.301  19
  -1  10   8 2454.76 384.502  17
  -1  10   8 2104.05 395.037  13
  -1  10   8 2905.52 590.312  14
  -1  10   7 7802.79 690.215   7
  -1 -10   7 8276.57 742.466   7
   1  10  -7 6299.46 673.989   4
  -1  10   7 6362.90 555.943  27
  -1 -10   7 8088.43 664.178  27
  -1 -10   7 6498.12 592.972   8
  -1 -10   7 7234.92 642.679  10
  -1  10   7 7292.16 592.282   8
  -1 -10   7 6037.81 648.391  19
  -1  10   7 5565.65 612.147  16
  -1  10   7 7473.68 625.772  17
  -1  10   7 7253.62 670.074  13
  -1  10   7 8173.19 749.082  14
  -1 -10   6 30356.8 1444.31  28
  -1  10   6 29596.6 1258.34  27
  -1  10   6 31142.3 1371.07  28
  -1 -10   6 30261.7 1333.36  27
  -1  10   6 32097.9 1423.55   7
  -1 -10   6 31040.9 1493.35   6
   1  10  -6 29745.2 1459.65   4
  -1 -10   6 31079.5 1464.74   7
  -1  10   6 31185.9 1344.52  25
  -1  10   5 154781. 4330.05  28
  -1 -10   5 151087. 4407.22  28
   1  10  -5 151286. 4449.88   4
  -1 -10   5 155735. 4410.32   7
  -1  10   5 162656. 4415.73   7
   1 -10  -5 150866. 4038.67   1
  -1 -10   5 155250. 4073.05   1
  -1 -10   5 150285. 4523.57   2
  -1 -10   4 11975.1 665.379  28
  -1  10   4 13389.9 666.597  28
  -1 -10   4 13528.7 597.343   1
  -1 -10   4 13204.0 751.504   2
   1  10  -4 12484.0 718.281   4
  -1 -10   4 13143.7 791.024   6
  -1  10   4 13214.1 695.290   7
  -1 -10   4 12210.8 690.828   7
  -1 -10   3 74526.4 2094.30   1
  -1 -10   3 73409.9 2204.54   2
  -1 -10   3 69736.3 2306.83   6
  -1  10   3 76132.2 2142.72   7
  -1 -10   3 69061.7 2125.85   7
   1 -10  -2 250451. 6296.51  22
   1  10  -2 255120. 6272.05  22
  -1  10   2 259130. 6568.33  24
   1  10  -2 247048. 6351.46  24
  -1 -10   2 255362. 6467.21   2
   1 -10  -2 256060. 6297.25   2
  -1 -10   2 275184. 6659.52   6
  -1  10   2 263384. 6362.98   7
  -1 -10   2 249625. 6351.30   7
   1 -10  -1 63323.0 1686.83  22
   1  10  -1 65574.0 1676.59  22
  -1 -10   1 70429.0 1905.73   2
   1 -10  -1 68493.1 1746.76   2
   1 -10  -1 68297.7 1984.55   1
   1  10  -1 70246.1 1944.57   4
  -1 -10   1 66502.2 1980.70   6
  -1 -10   1 66043.1 1718.09   7
  -1  10   1 70339.9 1726.02   7
  -1  10   1 69326.2 1983.45  24
   1  10  -1 64320.8 1868.22  24
   1 -10   0 7066.08 249.952  28
   1  10   0 6941.88 242.489  28
   1 -10   0 6780.69 316.056   2
  -1  10   0 7400.45 237.826   3
   1 -10   0 6681.52 416.679   1
  -1 -10   0 7425.25 380.729   2
  -1 -10   0 7058.65 245.909   3
   1  10   0 6830.73 383.348   4
  -1  10   0 6385.80 412.931   4
  -1  10   0 6672.59 396.676  24
   1  10   1 151584. 3847.63  28
   1 -10   1 148805. 3879.47  28
  -1  10  -1 152655. 4090.67   4
  -1 -10  -1 154443. 4018.38   2
  -1 -10  -1 158236. 3837.51   3
  -1  10  -1 154456. 3808.53   3
   1 -10   1 148341. 3996.28   2
   1 -10   2 95552.4 2634.83  28
   1  10   2 94652.6 2573.48  28
  -1  10  -2 94224.9 2731.52   4
   1 -10   2 89917.4 2738.51   2
   1 -10   2 95587.8 2725.27   1
   1 -10   3 162536. 4442.36  28
   1  10   3 166458. 4364.91  28
  -1  10  -3 162588. 4488.69   4
   1 -10   3 159731. 4422.78   1
   1 -10   4 123278. 3624.30  28
   1  10   4 120953. 3504.38  28
   1 -10   4 123110. 3505.48   1
  -1  10  -4 119626. 3614.83   4
   1 -10   5 8421.73 671.722  28
   1  10   5 8203.35 614.947  28
   1  10   5 7799.05 593.154  25
  -1  10  -5 7089.07 624.031   4
   1 -10   5 8087.44 564.797   1
  -1  10  -6 3727.47 490.045   4
   1  10   6 3265.63 433.588  28
   1  10   6 4052.88 425.128  27
   1 -10   6 4680.75 484.462  27
   1 -10   6 4572.65 537.063  28
   1  10   6 4980.03 503.168  25
   1 -10   6 4018.65 523.737  20
   1  10   6 2708.21 497.555  16
   1  10   6 4335.70 501.023  14
   1  10   6 4106.27 568.879  15
   1  10   6 4332.90 454.682  17
   1 -10   6 4769.54 515.389  10
   1  10   6 3978.26 448.209   8
   1 -10   6 4011.79 462.254   8
  -1  10  -7 7859.25 773.800   4
   1 -10   7 10251.1 783.343  27
   1  10   7 8719.92 683.452  27
   1  10   7 9152.42 781.217  28
   1 -10   7 9441.61 841.327  28
   1  10   7 9391.27 701.760   9
   1 -10   7 9318.94 774.077  10
   1  10   7 9484.91 741.716   8
   1  10   7 9323.36 691.745  10
   1 -10   7 8214.24 719.337   8
  -1  10  -7 10384.0 756.317  21
   1  10   7 10652.8 924.176  16
   1  10   7 9358.23 719.027  17
   1  10   7 10826.2 910.515  15
   1  10   7 11212.0 888.462  13
   1  10   7 10146.4 835.051  14
  -1  10  -8 9780.61 883.959   4
   1 -10   8 11143.0 840.957  27
   1 -10   8 10181.5 903.043  28
   1  10   8 9417.87 822.794  28
   1  10   8 11434.0 796.953  27
   1  10   8 10873.8 822.069   8
   1 -10   8 12429.0 923.536  10
   1 -10   8 11303.9 910.573   9
   1 -10   8 10325.6 827.218   8
  -1  10  -8 10768.3 884.449   3
  -1 -10  -8 10288.5 861.153   3
  -1  10  -8 10039.8 731.838  21
   1  10   8 9901.75 760.877  17
   1  10   8 11355.6 909.254  14
   1  10   8 10858.6 887.906  13
   1  10   8 14332.2 1049.62  15
   1 -10   9 7245.71 693.676  10
   1 -10   9 7225.33 669.126   8
   1  10   9 7652.88 663.080   8
   1 -10   9 8669.16 760.818   9
   1  10   9 7303.46 712.145  13
   1 -10   9 7451.45 662.794  27
   1 -10  10 9321.33 699.235   8
   1 -10  10 9795.09 748.316   9
   1 -10  10 10227.6 749.809  10
   1  10  10 9855.01 744.702  13
   1 -10  10 9102.30 675.504  27
   1 -10  11 19513.6 864.776   8
   1 -10  11 20286.8 932.368   9
   1 -10  12 6064.43 327.233   9
  -1 -11  12 12967.5 654.535  27
  -1 -11  12 15198.2 751.598  10
  -1 -11  12 14010.5 672.029   8
  -1 -11  11-24.9100 143.671  27
  -1 -11  11 73.3607 130.576   8
  -1 -11  11 114.129 172.220   9
  -1 -11  11 107.720 162.548  10
  -1 -11  10 3401.03 463.530  10
  -1 -11  10 3012.99 418.359   8
  -1 -11  10 3400.41 453.189  27
  -1 -11  10 2770.61 456.699  20
   1  11 -10 4081.27 422.124  21
  -1  11  10 3305.16 445.824  17
  -1  11  10 3704.50 487.890  13
   1  11  -9 43470.4 2209.31   4
  -1 -11   9 47614.0 1981.65   8
  -1 -11   9 47283.3 2038.83  10
  -1  11   9 48022.3 1927.58   8
  -1  11   9 44972.4 1876.54  27
  -1 -11   9 48443.4 2017.27  27
  -1 -11   9 46814.8 2125.53  20
   1 -11  -9 44105.2 2009.94  22
   1  11  -9 48063.0 2117.28  22
  -1  11   9 49234.1 2086.70  16
  -1  11   9 47084.7 1966.97  17
  -1  11   9 50238.0 2098.78  14
  -1  11   9 49613.3 2070.83  13
  -1  11   8 2243.37 401.797   7
   1  11  -8 1926.08 432.021   4
  -1 -11   8 2515.97 445.412   7
   1 -11  -8 3050.34 470.584   4
  -1  11   8 2608.56 377.121   8
  -1 -11   8 2346.50 382.660   8
  -1 -11   8 2068.55 386.595  10
  -1  11   8 2637.85 370.879  27
  -1 -11   8 2189.38 388.312  27
  -1 -11   8 2212.56 427.626  20
  -1  11   8 2938.78 421.879  17
  -1 -11   8 2176.26 440.213  19
  -1  11   8 2434.97 430.629  13
  -1  11   8 3206.14 606.867  16
  -1  11   8 3167.78 598.844  14
   1  11  -7 1800.85 379.394   4
  -1  11   7 1946.04 355.956   7
  -1 -11   7 1402.61 328.060   7
  -1 -11   7 1668.24 303.808   8
  -1  11   7 2103.93 318.783  27
  -1 -11   7 2185.59 356.128  27
  -1 -11   7 1893.27 332.721  10
  -1  11   7 2088.71 323.198   8
  -1 -11   7 1464.06 342.188  19
  -1  11   7 1882.73 328.929  17
  -1  11   7 2014.18 373.265  13
  -1  11   7 2594.00 517.849  14
  -1  11   7 1078.36 343.798  16
  -1 -11   6 47291.9 1800.43  27
  -1  11   6 47178.0 1722.05  27
  -1  11   6 50226.4 1903.70   7
  -1 -11   6 49248.2 2036.84   6
  -1 -11   6 46334.4 1916.90   7
   1  11  -6 44957.4 1942.98   4
  -1  11   6 48241.1 1811.28  25
  -1 -11   5 79394.5 2306.46   1
   1 -11  -5 77148.7 2270.83   1
  -1 -11   5 75022.8 2672.86   2
   1  11  -5 78945.6 2646.03   4
  -1  11   5 83843.7 2570.36   7
  -1 -11   5 76616.1 2565.83   7
  -1 -11   4 144263. 3854.82   1
  -1 -11   4 148158. 4148.68   2
  -1 -11   4 138672. 4207.05   6
   1  11  -4 141945. 4091.71   4
  -1 -11   4 138308. 3998.50   7
  -1  11   4 151870. 4017.27   7
  -1 -11   3 36208.6 1320.05   2
  -1 -11   3 37955.8 1249.86   1
  -1  11   3 39029.4 1250.67   7
  -1 -11   3 36612.8 1439.09   6
  -1 -11   3 34317.6 1225.65   7
   1 -11  -2 39421.3 1183.03  22
   1  11  -2 41100.4 1165.19  22
   1  11  -2 41053.4 1281.47  24
  -1  11   2 42227.0 1444.99  24
  -1 -11   2 41800.2 1360.01   2
   1 -11  -2 40943.7 1399.34   1
   1 -11  -2 42819.3 1216.04   2
  -1 -11   2 42203.8 1489.70   6
  -1 -11   2 43144.0 1245.05   7
  -1  11   2 45963.0 1257.99   7
   1  11  -1 244.881 35.1671  22
   1 -11  -1 260.605 37.9860  22
  -1 -11   1 298.755 92.9029   2
   1 -11  -1 390.543 123.115   1
   1 -11  -1 320.740 60.4019   2
  -1 -11   1 244.597 108.430   6
   1  11  -1 226.666 92.8651   4
  -1 -11   1 391.786 49.9869   7
   1  11  -1 159.839 78.8834  24
  -1  11   1 379.207 119.555  24
   1 -11   0 190209. 5080.03  28
   1  11   0 212846. 5085.44  28
  -1  11   0 218366. 5067.85   3
   1 -11   0 213677. 5489.15   1
  -1 -11   0 214849. 5085.45   3
   1 -11   0 209363. 5245.58   2
  -1 -11   0 211693. 5351.57   2
   1  11   0 217249. 5407.20   4
  -1  11   0 214639. 5482.03   4
  -1  11   0 210859. 5425.93  24
   1  11   1 38857.2 1124.44  28
   1 -11   1 37918.7 1147.88  28
  -1  11  -1 37688.4 1340.99   4
   1 -11   1 37038.1 1257.61   2
  -1  11  -1 41029.9 1083.57   3
  -1 -11  -1 39929.2 1104.82   3
  -1 -11  -1 38834.7 1278.75   2
   1  11   2 87767.9 2391.04  28
   1 -11   2 84219.3 2441.31  28
  -1  11  -2 84191.5 2579.51   4
  -1  11  -2 88756.4 2330.39   3
   1 -11   2 87961.4 2598.97   2
  -1 -11  -2 85392.0 2369.21   3
   1 -11   2 86262.6 2560.73   1
   1 -11   3 39153.2 1424.65  28
   1  11   3 39409.7 1353.99  28
  -1  11  -3 39613.8 1490.21   4
   1 -11   3 40160.9 1448.52   1
   1  11   4 39848.1 1453.50  28
   1 -11   4 38594.5 1524.10  28
   1 -11   4 37083.9 1443.42   1
  -1  11  -4 37665.1 1548.81   4
   1 -11   5 44231.8 1783.18  28
   1  11   5 43129.2 1667.66  28
   1 -11   5 41747.6 1631.44  27
   1  11   5 41941.8 1550.49  27
   1  11   5 42395.7 1658.51  25
  -1  11  -5 42521.7 1779.44   4
   1 -11   5 41678.1 1591.88   1
  -1  11  -6 13980.6 988.876   4
   1  11   6 14940.0 851.487  27
   1 -11   6 14998.1 914.773  27
   1 -11   6 15933.9 1031.47  28
   1  11   6 14277.1 922.268  28
   1  11   6 14133.4 896.124  25
   1 -11   6 14177.7 1018.20  20
   1  11   6 16043.8 982.640  14
   1  11   6 13787.6 959.009  15
   1  11   6 14238.8 861.348  17
   1  11   6 13891.5 959.369  16
   1  11   6 15230.0 897.987   8
   1 -11   6 14068.9 918.959  10
   1 -11   6 13589.3 883.512   8
  -1  11  -7 3607.06 538.960   4
   1  11   7 3935.51 444.052  27
   1 -11   7 4049.71 493.523  27
   1  11   7 3878.54 496.324  28
   1 -11   7 3926.97 544.314  28
   1  11   7 4194.46 460.280   9
   1  11   7 4272.59 494.567   8
   1 -11   7 4287.23 530.963  10
   1 -11   7 3634.30 484.564   8
   1  11   7 4725.75 479.303  10
   1 -11   7 3761.39 532.852  20
  -1  11  -7 4337.79 492.825  21
   1  11   7 6223.29 758.235  16
   1  11   7 4579.77 499.577  17
   1  11   7 4666.27 694.348  15
   1  11   7 4503.44 601.811  14
  -1  11  -8 10800.1 956.653   4
   1 -11   8 13903.3 939.641  27
   1  11   8 12279.0 838.445  27
   1 -11   8 12806.7 1012.94  28
   1  11   8 11134.0 899.516  28
   1 -11   8 12658.2 946.068  10
   1 -11   8 15026.1 1045.51   9
   1  11   8 13342.4 902.114   8
   1 -11   8 13473.1 946.684   8
  -1 -11  -8 11737.8 923.407   3
  -1  11  -8 13697.9 978.423   3
  -1  11  -8 14189.8 882.779  21
   1  11   8 13207.1 877.058  17
   1  11   8 16631.4 1148.86  15
   1  11   8 13893.8 1019.84  13
   1  11   8 14502.8 1027.42  14
   1 -11   9 11431.1 850.193   8
   1 -11   9 13088.4 924.396  10
   1 -11   9 13030.9 947.634   9
   1  11   9 11728.3 899.408  13
  -1  11  -9 12826.2 810.363  26
   1 -11   9 12394.3 857.516  27
   1 -11  10 35103.4 1530.66  10
   1 -11  10 36384.1 1504.75   8
   1 -11  10 37639.4 1597.64   9
   1  11  10 36123.7 1564.95  13
   1 -11  10 32985.1 1429.98  27
   1 -11  11 712.779 153.659  27
   1 -11  11 530.343 167.493   9
   1 -11  11 566.591 143.660   8
  -1 -12  12 2153.66 228.799  27
  -1 -12  12 2846.53 258.019   8
  -1 -12  12 3100.84 321.419   9
  -1 -12  12 2904.12 299.801  10
  -1 -12  11 1161.41 244.042  27
  -1 -12  11 936.621 227.677   8
  -1 -12  11 1111.39 271.948   9
  -1 -12  11 882.415 241.247  10
  -1 -12  10 14668.3 925.085   8
  -1 -12  10 14941.3 976.381  10
  -1 -12  10 13750.0 912.600  27
   1  12 -10 14409.4 835.931  21
  -1 -12  10 13452.8 989.008  20
  -1  12  10 14275.9 911.788  17
  -1  12  10 15142.8 972.460  13
   1  12  -9 2619.01 503.844   4
  -1 -12   9 3254.01 453.211   8
  -1 -12   9 3137.78 458.581  10
  -1  12   9 3421.16 443.224   8
  -1 -12   9 4164.66 515.040  27
  -1 -12   9 3315.20 510.051  20
   1 -12  -9 2179.01 401.134  22
  -1  12   9 3613.40 468.499  17
  -1  12   9 4531.27 720.063  14
  -1  12   9 3168.07 488.327  13
  -1 -12   8 47660.7 2162.17   7
   1  12  -8 48695.4 2271.30   4
  -1  12   8 50151.1 2115.48   7
   1 -12  -8 49211.5 2151.00   4
  -1 -12   8 50399.0 2036.08  27
  -1  12   8 45845.9 1866.67  27
  -1 -12   8 47351.9 1977.60   8
  -1  12   8 49790.6 1928.51   8
  -1 -12   8 51010.8 2078.35  10
  -1 -12   8 42737.1 2101.45  19
  -1  12   8 50410.0 2001.88  17
  -1  12   8 47848.6 2050.74  16
  -1  12   8 51697.5 2145.06  14
  -1  12   8 51031.2 2125.56  13
   1  12  -7 4279.69 577.848   4
  -1 -12   7 4211.60 534.349   7
  -1  12   7 4112.67 494.546   7
  -1 -12   7 3629.76 452.356  27
  -1  12   7 4696.66 461.515  27
  -1  12   7 4633.25 501.089  25
  -1  12   7 3644.48 421.434   8
  -1 -12   7 4174.35 500.602  10
  -1 -12   7 3699.34 443.762   8
  -1  12   7 4014.05 459.188  12
  -1 -12   7 4007.76 522.761  20
  -1 -12   7 3204.68 489.062  19
  -1  12   7 4197.83 478.654  17
  -1  12   7 5102.25 646.562  14
  -1  12   7 3531.39 526.335  16
  -1  12   7 4658.00 550.931  13
  -1  12   6 93297.2 2875.73  27
  -1 -12   6 93704.4 2980.00  27
   1  12  -6 92064.5 3207.07   4
  -1  12   6 100051. 3098.54   7
  -1 -12   6 87591.2 3206.05   6
  -1 -12   6 91917.9 3116.85   7
  -1  12   6 97269.9 3022.72  25
  -1 -12   5 26290.3 1020.14   1
  -1 -12   5 25699.9 1302.55   2
   1 -12  -5 26402.5 1007.74   1
   1  12  -5 25642.5 1251.07   4
  -1 -12   5 22934.6 1140.22   7
  -1  12   5 27942.1 1184.68   7
  -1 -12   4 46916.4 1752.11   2
  -1 -12   4 47407.6 1557.89   1
   1  12  -4 46759.5 1742.53   4
  -1 -12   4 47802.4 1858.28   6
  -1  12   4 52706.8 1668.06   7
  -1 -12   4 44835.1 1623.59   7
   1 -12  -3 1917.44 195.738  22
   1  12  -3 1752.41 177.512  22
   1  12  -3 1416.49 174.621  24
  -1 -12   3 1636.30 237.555   2
  -1 -12   3 1895.62 218.702   1
  -1 -12   3 2122.19 219.588   7
  -1  12   3 1813.16 200.847   7
   1 -12  -2 359416. 9108.04  22
   1  12  -2 360102. 9076.36  22
  -1 -12   2 387029. 9389.68   2
   1 -12  -2 356364. 9426.21   1
   1 -12  -2 376191. 9169.19   2
  -1 -12   2 388847. 9160.30   7
  -1 -12   2 359726. 9537.21   6
   1  12  -2 370126. 9426.49   4
  -1  12   2 404642. 9182.55   7
   1  12  -2 369347. 9270.51  24
  -1  12   2 397879. 9509.65  24
  -1 -12   1 76565.1 2187.80   2
   1 -12  -1 78109.7 2312.50   1
   1 -12  -1 77825.0 2032.36   2
  -1 -12   1 73051.5 2266.14   6
   1  12  -1 75596.8 2240.25   4
   1  12  -1 76178.5 2182.37  24
  -1  12   1 79102.9 2296.25  24
   1 -12   0 65294.8 1814.71   2
   1 -12   0 66853.6 2046.09   1
  -1 -12   0 65258.8 1908.68   2
  -1 -12   0 65016.1 1907.36   6
  -1  12   0 64662.9 2037.55   4
   1  12   0 65541.2 1960.74   4
  -1  12   0 65632.5 1983.19  24
   1  12   1 109158. 2813.89  28
   1 -12   1 102070. 2826.18  28
   1 -12   1 105874. 2999.81   2
  -1 -12  -1 112909. 2787.93   3
  -1 -12  -1 112086. 3032.79   2
  -1  12  -1 112678. 2757.61   3
  -1  12  -1 113448. 3143.10   4
  -1 -12  -1 110093. 2861.77   6
  -1  12  -1 109292. 3061.49  24
   1 -12   2 13040.6 609.012  28
   1  12   2 13538.3 575.997  28
  -1  12  -2 13489.1 727.828   4
   1 -12   2 14551.2 733.894   1
  -1  12  -2 14273.2 536.449   3
  -1 -12  -2 13653.4 566.054   3
   1 -12   2 12815.1 703.507   2
   1  12   3 5409.44 386.731  28
   1 -12   3 5285.40 421.029  28
  -1  12  -3 4947.08 444.507   4
   1 -12   3 5354.66 448.997   1
   1 -12   4 94086.2 2894.02  28
   1  12   4 90807.7 2764.01  28
   1 -12   4 90439.8 2821.37   1
  -1  12  -4 88883.7 2930.29   4
   1 -12   5 33458.8 1501.55  28
   1  12   5 30762.8 1264.11  27
   1 -12   5 31806.8 1359.06  27
   1  12   5 31590.3 1370.29  28
   1  12   5 30926.8 1375.05  25
  -1  12  -5 31647.9 1503.73   4
   1 -12   5 34175.9 1382.87   1
  -1  12  -6 33790.3 1702.23   4
   1  12   6 36107.3 1472.99  27
   1 -12   6 40022.9 1765.10  28
   1 -12   6 39297.8 1619.62  27
   1  12   6 36168.0 1594.47  28
   1  12   6 37003.9 1593.92  25
   1  12   6 38365.0 1552.66   8
   1  12   6 37984.4 1597.23  12
   1 -12   6 34280.1 1582.34  10
   1 -12   6 32490.5 1506.34   8
   1 -12   6 33026.5 1699.57  20
   1  12   6 36004.9 1638.45  16
   1  12   6 36317.5 1516.15  17
   1  12   6 32625.8 1598.45  15
   1  12   6 36925.1 1711.06  13
   1  12   6 37385.6 1663.73  14
  -1  12  -7 12290.1 1003.37   4
   1  12   7 14031.6 859.127  27
   1 -12   7 15203.8 960.143  27
   1 -12   7 14881.5 1060.93  28
   1  12   7 12062.4 899.749  28
   1 -12   7 15024.3 1003.53  10
   1 -12   7 13666.5 929.726   8
   1  12   7 13293.5 881.327   8
  -1 -12  -7 13013.5 943.063   3
  -1  12  -7 14580.5 969.258   3
  -1  12  -7 14073.7 921.841  21
   1 -12   7 12356.4 1004.64  20
   1  12   7 13834.0 884.047  17
   1  12   7 15810.6 1079.76  16
   1  12   7 14295.9 1021.72  14
   1  12   7 14516.0 1052.57  15
  -1  12  -8 2345.20 461.454   4
   1 -12   8 2724.73 411.119  27
   1 -12   8 2965.76 461.070   9
   1  12   8 3000.00 425.323   8
   1 -12   8 2713.45 425.208   8
   1 -12   8 2672.64 430.830  10
  -1  12  -8 2981.83 449.479   3
  -1 -12  -8 2927.79 442.195   3
  -1  12  -8 2723.18 393.734  21
   1  12   8 2789.30 397.593  17
   1  12   8 2661.58 477.911  13
   1  12   8 4922.77 700.565  14
   1  12   8 5402.27 809.863  15
  -1  12  -9 13770.0 807.899  21
   1 -12   9 13663.6 895.628  27
  -1  12  -9 14750.3 867.759  26
   1  12   9 13668.7 985.701  13
   1 -12   9 15432.3 1021.81   9
   1 -12   9 14851.5 947.523   8
   1 -12   9 13819.7 948.650  10
   1 -12  10 368.071 169.080  27
   1  12  10 333.146 223.924  13
   1 -12  10 417.760 213.418   9
   1 -12  10 384.966 174.205   8
   1 -12  10 451.499 192.245  10
   1 -12  11 1832.80 214.600  27
   1 -12  11 1595.08 247.683   9
   1 -12  11 1897.76 227.187   8
  -1 -13  12 14850.1 699.155   9
  -1 -13  12 10212.8 481.900   8
  -1 -13  11 7644.97 557.656  27
  -1 -13  11 8519.33 582.226   8
  -1 -13  11 7753.71 608.834  10
  -1 -13  11 8197.54 649.696   9
  -1 -13  10 2824.04 418.285  10
  -1 -13  10 2776.66 387.743   8
  -1 -13  10 2146.64 352.436  27
  -1 -13  10 2537.98 439.819  20
   1  13 -10 2620.91 358.606  21
  -1  13  10 2438.64 373.193  17
  -1  13  10 2589.52 401.675  13
   1  13  -9 14078.9 1185.93   4
  -1 -13   9 15871.4 1060.32  10
  -1 -13   9 15899.0 1007.52   8
  -1 -13   9 16584.1 1039.83  27
   1 -13  -9 14248.8 1005.54  22
  -1  13   9 22089.2 1288.70  16
  -1  13   9 18358.3 1065.99  17
  -1  13   9 18652.2 1224.24  14
  -1  13   9 17331.6 1118.72  13
   1 -13  -8 5003.61 605.312   4
  -1 -13   8 4260.36 567.906   7
  -1  13   8 5250.02 589.108   7
   1  13  -8 4865.13 653.026   4
  -1 -13   8 4647.64 535.843  27
  -1 -13   8 5346.73 555.079   8
  -1 -13   8 5526.89 593.663  10
  -1  13   8 6433.29 572.128   8
   1 -13  -8 4692.54 545.938  22
  -1 -13   8 4821.90 620.272  19
  -1  13   8 4463.59 527.048  17
  -1  13   8 6521.53 743.136  16
  -1  13   8 4805.71 697.072  14
  -1  13   8 5566.51 636.157  13
   1  13  -7 86244.0 3294.39   4
  -1  13   7 99345.5 3189.52   7
  -1 -13   7 86567.0 3167.46   7
  -1  13   7 91102.7 2923.51  27
  -1 -13   7 90324.2 3043.94  27
  -1  13   7 93021.1 3059.53  25
  -1  13   7 94927.7 2970.67   8
  -1 -13   7 95294.7 3140.35  10
  -1 -13   7 87806.8 2979.62   8
  -1  13   7 91033.4 3021.88  12
  -1 -13   7 83004.1 3207.72  19
  -1 -13   7 90042.8 3248.72  20
  -1  13   7 94246.3 3068.90  17
  -1  13   7 92471.2 3153.13  16
  -1  13   7 99411.3 3267.27  13
  -1  13   7 94228.6 3179.35  15
  -1  13   6 1568.56 245.741  27
  -1  13   6 1018.14 241.612   7
   1  13  -6 855.879 278.126   4
  -1 -13   6 1235.05 277.457   7
  -1  13   6 1194.90 263.076  25
  -1  13   5 18316.3 922.251  25
   1 -13  -5 16778.3 790.735   1
  -1 -13   5 18061.8 1068.88   2
  -1 -13   5 18107.7 821.600   1
   1  13  -5 15816.0 972.479   4
  -1  13   5 19880.4 945.513   7
  -1 -13   5 17072.7 1077.37   6
  -1 -13   5 15793.3 896.528   7
  -1 -13   4 166826. 4457.50   1
   1 -13  -4 165378. 4490.26   1
  -1 -13   4 159950. 4694.69   2
  -1 -13   4 168539. 4855.48   6
   1  13  -4 162202. 4684.64   4
  -1  13   4 177177. 4516.51   7
  -1 -13   4 156778. 4480.34   7
   1  13  -3 36069.9 1128.83  22
   1 -13  -3 35194.5 1165.85  22
   1  13  -3 35023.8 1213.32  24
  -1 -13   3 38181.4 1315.14   1
   1 -13  -3 35485.7 1187.76   2
  -1 -13   3 35998.7 1366.02   2
  -1 -13   3 36304.7 1200.21   7
  -1  13   3 39562.0 1222.81   7
  -1 -13   3 36810.5 1501.51   6
   1  13  -2 11705.2 404.887  22
   1 -13  -2 11590.9 426.108  22
  -1 -13   2 12260.4 618.820   2
   1 -13  -2 12028.7 654.454   1
   1 -13  -2 11517.4 488.115   2
   1  13  -2 13169.9 668.772   4
  -1 -13   2 12450.4 711.443   6
  -1  13   2 13336.5 469.141   7
  -1 -13   2 12833.8 448.237   7
   1  13  -2 12229.0 571.762  24
  -1  13   2 12748.5 684.297  24
   1 -13  -1 195172. 5093.07   1
   1 -13  -1 185228. 4753.06   2
  -1 -13   1 189432. 4931.94   2
  -1 -13   1 180356. 5021.02   6
   1  13  -1 197734. 5021.40   4
   1  13  -1 191041. 4937.50  24
  -1  13   1 194589. 5065.37  24
   1 -13   0 207.105 117.083   1
  -1 -13   0 227.103 92.8720   2
   1 -13   0 174.280 69.5470   2
  -1 -13   0 142.372 77.7544   6
   1  13   0 85.0899 94.5817   4
  -1  13   0 237.584 124.642   4
   1 -13   1 491.924 79.8526  28
   1  13   1 1003.98 101.232  28
  -1 -13  -1 556.747 71.2268   3
   1 -13   1 804.150 147.759   2
  -1 -13  -1 466.894 122.091   2
  -1  13  -1 855.162 75.8619   3
  -1  13  -1 547.462 159.510   4
  -1 -13  -1 636.996 101.783   6
  -1  13  -1 520.815 143.844  24
   1 -13   2 43620.2 1421.19  28
   1  13   2 44829.1 1373.61  28
  -1  13  -2 45051.6 1628.78   4
  -1 -13  -2 45048.7 1550.09   2
   1 -13   2 43610.6 1589.86   2
  -1 -13  -2 45367.7 1351.51   3
   1 -13   2 46020.0 1611.65   1
  -1  13  -2 46017.7 1306.56   3
   1  13   3 37244.0 1267.87  28
   1 -13   3 34822.5 1323.04  28
  -1 -13  -3 33542.7 1233.56   3
  -1  13  -3 36184.2 1192.87   3
   1 -13   3 35676.1 1395.39   1
  -1  13  -3 35353.8 1439.18   4
   1 -13   4 20218.5 1016.16  28
   1  13   4 21075.0 954.568  28
   1  13   4 20057.9 993.038  26
   1 -13   4 20075.3 1005.34   1
  -1  13  -4 19273.6 1064.20   4
   1  13   4 20260.5 993.872  25
   1  13   5 81673.5 2519.32  27
   1  13   5 81864.4 2654.61  28
   1 -13   5 84572.3 2813.77  28
   1  13   5 79460.6 2671.68  25
  -1  13  -5 75865.6 2812.97   4
   1 -13   5 80310.8 2643.96   1
  -1  13  -6 4186.54 559.096   4
   1 -13   6 4131.86 472.720  27
   1  13   6 4612.62 443.971  27
   1  13   6 4092.94 468.319  28
   1 -13   6 4020.41 512.041  28
   1  13   6 5084.07 520.099  25
   1 -13   6 3220.86 415.548   8
   1 -13   6 3517.44 461.299  10
   1  13   6 3770.09 428.340   8
   1  13   6 3773.21 472.399  12
   1 -13   6 4116.69 552.011  20
   1  13   6 3785.79 432.578  17
   1  13   6 3024.84 504.681  16
   1  13   6 3716.71 488.754  14
   1  13   6 4701.79 571.326  13
   1  13   6 3355.74 539.143  15
  -1  13  -7 17205.0 1243.60   4
   1 -13   7 20837.5 1158.24  27
   1 -13   7 20752.4 1280.61  28
   1 -13   7 19001.0 1162.90  10
   1 -13   7 18562.8 1107.35   8
   1  13   7 21258.0 1133.68  12
   1  13   7 20214.0 1101.20   8
  -1  13  -7 22241.2 1208.64   3
  -1 -13  -7 19453.9 1166.25   3
   1 -13   7 20156.9 1300.46  20
  -1  13  -7 20974.3 1169.54  21
   1  13   7 22343.5 1140.05  17
   1  13   7 21049.0 1273.22  16
   1  13   7 18565.4 1215.37  15
   1  13   7 20981.5 1263.62  14
  -1  13  -8 1441.52 359.716   4
   1 -13   8 731.323 238.396   8
  -1  13  -8 1054.43 258.753  26
   1 -13   8 1316.33 301.034  27
   1 -13   8 1357.00 328.590   9
   1 -13   8 1153.37 305.647  10
  -1 -13  -8 1013.13 268.984   3
  -1  13  -8 914.066 247.208  21
   1  13   8 1924.07 579.257  14
   1 -13   9 173.620 190.608   9
   1 -13   9 294.882 189.084  10
  -1  13  -9 178.991 136.693  26
   1 -13   9 373.576 184.533  27
  -1  13  -9 336.402 173.849  21
   1 -13   9 359.150 172.741   8
   1  13   9 244.610 232.812  13
   1  13  10 11727.6 773.084  13
   1 -13  10 10379.2 667.376   8
   1 -13  10 10342.1 723.239   9
   1 -13  11 8052.70 434.260   8
   1 -13  11 11639.6 614.830   9
  -1 -14  12 1297.68 205.336   9
  -1 -14  11 45044.4 1684.00  10
  -1 -14  11 44583.4 1561.81   8
  -1 -14  11 47821.0 1773.95   9
  -1 -14  10 4896.29 498.398   8
  -1 -14  10 4882.01 535.872  10
  -1 -14  10 4873.29 507.362  27
   1  14 -10 5696.72 512.768  21
  -1 -14  10 4955.43 588.189  20
  -1  14  10 4711.15 506.570  17
  -1  14  10 5451.52 574.517  13
  -1 -14   9 2381.99 379.445   8
   1  14  -9 1965.43 473.568   4
  -1 -14   9 2033.77 383.572  10
  -1 -14   9 1837.27 346.193  27
  -1  14   9 2057.35 371.336  17
  -1  14   9 2074.82 410.194  13
   1 -14  -8 13154.9 992.436   4
   1  14  -8 11125.1 1013.98   4
  -1 -14   8 12643.9 881.020  27
  -1 -14   8 14481.2 974.984  10
  -1 -14   8 12492.2 861.462   8
  -1 -14   8 13328.6 1025.97  20
   1 -14  -8 11896.9 878.718  22
  -1  14   8 13286.0 1018.80  16
  -1  14   8 13233.4 899.757  17
  -1  14   8 14370.1 1081.64  14
  -1  14   8 13303.4 987.455  13
   1  14  -7 43225.8 2064.37   4
  -1 -14   7 42080.8 1897.42   7
  -1  14   7 47757.9 1900.95   7
  -1 -14   7 43454.9 1797.89  27
  -1  14   7 42646.7 1675.22  27
  -1  14   7 46498.3 1851.96  25
  -1 -14   7 46240.8 1893.73  10
  -1  14   7 43029.5 1699.73   8
  -1  14   7 44745.2 1824.80  12
  -1 -14   7 39977.6 1947.27  19
  -1 -14   7 43309.2 1986.43  20
  -1  14   7 44527.1 1824.40  17
  -1  14   7 40721.7 1865.13  16
  -1  14   7 47004.8 1992.40  13
  -1  14   7 45024.9 1941.26  15
  -1  14   6 5001.57 494.895   7
   1  14  -6 6441.81 651.292   4
  -1 -14   6 4764.33 513.781   7
  -1  14   6 4612.71 429.460  27
  -1  14   6 6351.23 555.847  25
  -1 -14   6 5048.03 572.825  20
  -1  14   6 5260.00 542.870  16
  -1  14   6 6116.81 602.030  14
  -1  14   6 5140.42 554.360  15
  -1  14   6 4955.89 557.991  13
  -1  14   5 170172. 4772.91  25
  -1 -14   5 175228. 4641.55   1
   1 -14  -5 168710. 4599.65   1
  -1 -14   5 166460. 5036.38   2
  -1  14   5 160435. 4679.47  26
  -1  14   5 180060. 4768.60   7
   1  14  -5 168976. 4984.36   4
  -1 -14   5 177130. 5148.53   6
  -1 -14   5 158833. 4730.21   7
   1 -14  -4 37289.7 1305.04  22
   1  14  -4 36919.2 1254.13  22
  -1 -14   4 35992.4 1331.57   1
  -1 -14   4 36163.7 1503.07   2
   1 -14  -4 36215.5 1369.88   1
  -1 -14   4 35101.4 1596.00   6
   1  14  -4 35650.9 1500.51   4
  -1  14   4 40312.9 1345.59   7
  -1 -14   4 34829.8 1305.62   7
   1  14  -4 32915.3 1251.16  24
   1 -14  -3 19598.3 750.541  22
   1  14  -3 20540.4 719.664  22
   1 -14  -3 19238.9 927.871   1
  -1 -14   3 20265.8 949.895   2
  -1 -14   3 21919.7 928.062   1
   1 -14  -3 20150.6 793.546   2
  -1 -14   3 20702.2 1067.17   6
  -1  14   3 22502.8 805.059   7
  -1 -14   3 22476.0 792.313   7
   1  14  -3 19387.3 826.213  24
   1 -14  -2 705.389 76.1737  22
   1  14  -2 631.337 62.5748  22
  -1 -14   2 1452.59 244.045   6
   1  14  -2 550.912 155.885   4
  -1  14   2 744.796 84.9803   7
  -1  14   2 1367.86 230.020  24
   1  14  -2 800.128 147.708  24
  -1 -14   2 916.654 182.391   1
   1 -14  -2 626.588 161.202   1
   1 -14  -2 669.212 106.639   2
  -1 -14   2 666.222 149.471   2
   1  14  -1 8434.91 513.590   4
  -1 -14   1 7656.98 504.158   6
   1  14  -1 7667.65 465.406  24
  -1  14   1 8262.14 528.929  24
   1 -14  -1 7639.86 523.546   1
   1 -14  -1 7397.10 364.199   2
  -1 -14   1 7685.08 452.610   2
  -1 -14   0 44666.9 1428.90   6
   1  14   0 44558.9 1511.22   4
  -1  14   0 44717.5 1586.26   4
  -1  14   0 44320.2 1524.32  24
   1 -14   0 46778.3 1598.20   1
   1 -14   0 41378.8 1331.98   2
  -1 -14   0 44502.5 1438.21   2
  -1  14  -1 108273. 3141.54  24
   1  14   1 105214. 2759.70  28
  -1 -14  -1 111987. 2888.37   6
  -1  14  -1 111921. 3240.96   4
  -1 -14  -1 107311. 2738.53   3
   1 -14   1 110753. 3068.74   2
  -1  14  -1 113899. 2709.55   3
  -1 -14  -1 112400. 3089.04   2
   1  14   2 11614.9 523.706  28
   1 -14   2 11444.6 546.523  28
  -1  14  -2 12894.4 742.751   4
   1 -14   2 13057.7 735.421   1
  -1  14  -2 13253.0 486.051   3
  -1 -14  -2 13338.9 690.030   2
  -1 -14  -2 12127.0 510.965   3
   1 -14   2 12275.6 703.152   2
   1  14   3 224058. 5828.73  28
   1 -14   3 227076. 5929.36  28
  -1  14  -3 222640. 6155.88   4
   1 -14   3 225746. 6088.62   1
  -1  14  -3 236260. 5747.81   3
  -1 -14  -3 210766. 5796.16   3
   1  14   4 13891.1 810.974  25
  -1 -14  -4 13763.1 755.261   3
   1 -14   4 14991.5 862.995   1
  -1  14  -4 15127.0 725.592   3
   1  14   4 14145.2 823.361  26
   1  14   4 14409.8 762.055  28
   1 -14   4 15084.2 839.107  28
  -1  14  -4 13595.4 892.886   4
  -1  14  -5 10211.3 819.067   4
   1 -14   5 9823.02 707.070   1
  -1 -14  -5 9505.24 679.559   3
  -1  14  -5 10618.1 664.770   3
   1  14   5 9276.86 599.032  27
   1  14   5 9448.55 662.734  28
   1 -14   5 10435.0 764.480  28
   1  14   5 10406.4 728.475  25
   1 -14   5 9151.99 779.147  20
   1  14   5 10039.0 745.335  16
   1  14   5 8998.46 734.549  14
   1  14   5 9667.68 747.473  15
   1  14   5 9301.82 771.210  13
  -1  14  -6 17633.4 1207.39   4
  -1 -14  -6 18735.2 1097.08   3
  -1  14  -6 22294.7 1120.24   3
   1  14   6 21086.0 1123.81  28
   1 -14   6 21671.2 1133.54  27
   1 -14   6 20594.2 1216.47  28
   1  14   6 20367.7 1008.86  27
   1  14   6 21139.0 1153.38  25
   1  14   6 20879.2 1073.74   8
   1  14   6 20976.2 1154.21  12
   1 -14   6 19944.2 1129.94  10
   1 -14   6 18101.8 1226.56  20
   1  14   6 21361.1 1082.45  17
   1  14   6 19134.1 1177.46  16
   1  14   6 22397.8 1240.96  14
   1  14   6 21397.5 1252.64  13
   1  14   6 21276.3 1198.12  15
  -1  14  -7 637.110 268.818   4
   1 -14   7 281.439 167.257   8
  -1 -14  -7 540.042 208.334   3
   1 -14   7 198.158 165.714  28
   1 -14   7 436.838 184.451  27
   1  14   7 749.480 293.044  25
   1 -14   7 395.907 253.895  20
  -1  14  -7 333.867 183.415  21
   1  14   7-345.770 548.822  15
   1  14   7-36.5567 460.195  14
   1  14   7 481.648 198.772  17
   1 -14   7 730.757 236.046  10
   1  14   7 305.819 192.691  12
  -1  14  -8 1923.89 435.489   4
   1 -14   8 2110.88 373.672   8
   1 -14   8 2408.89 410.503  10
   1 -14   8 1917.67 378.586   9
  -1  14  -8 2501.36 383.913  26
   1 -14   8 2332.00 369.808  27
  -1  14  -8 2277.76 375.202  21
   1  14   8 3257.12 634.749  14
  -1  14  -9 58005.8 2062.57  21
   1 -14   9 54881.1 2093.61  27
  -1  14  -9 58686.4 2080.64  26
   1  14   9 61174.8 2327.07  13
   1 -14   9 56904.8 2227.33  10
   1 -14   9 57403.9 2137.41   8
   1 -14   9 62276.0 2323.96   9
   1 -14  10 2060.69 276.871  27
   1  14  10 2418.04 374.814  13
   1 -14  10 3024.47 379.346   9
   1 -14  10 2619.96 318.419   8
   1 -14  11 4975.74 386.612   9
  -1 -15  12 23409.9 929.859   9
  -1 -15  11 4224.77 363.019   8
  -1 -15  11 5062.16 481.783   9
  -1 -15  11 4877.51 446.040  10
  -1 -15  10 8945.37 703.833  10
  -1 -15  10 9031.77 650.928   8
  -1 -15  10 8624.76 646.318  27
   1  15 -10 9202.28 663.413  21
  -1  15  10 8863.21 676.022  17
  -1  15  10 9687.22 756.640  13
   1  15  -9 25864.5 1666.59   4
  -1 -15   9 31199.2 1429.54   8
  -1 -15   9 30013.1 1502.89  10
  -1 -15   9 28856.1 1410.58  27
  -1  15   9 34225.6 1653.70  16
  -1  15   9 33148.1 1493.17  17
  -1  15   9 32266.5 1596.89  13
  -1  15   9 29584.0 1590.54  14
   1  15  -8 2713.87 522.365   4
   1 -15  -8 2753.57 477.343   4
  -1 -15   8 2822.60 416.024  27
  -1 -15   8 3441.86 470.275  10
  -1 -15   8 2960.27 497.964  20
  -1  15   8 2884.43 436.223  17
  -1  15   8 2515.27 576.227  16
  -1  15   8 3063.32 488.076  13
  -1  15   7 8544.22 858.475  15
  -1  15   7 11505.3 883.969  13
  -1  15   7 10245.4 762.688  25
  -1 -15   7 8665.18 726.114  10
  -1  15   7 9955.33 766.864  12
  -1 -15   7 7422.82 752.391  19
  -1 -15   7 9317.37 843.110  20
   1 -15  -7 8862.25 707.530  22
  -1  15   7 9289.94 727.218  17
  -1  15   7 6918.98 733.131  16
   1  15  -7 9224.38 880.187   4
  -1 -15   7 8378.00 732.666   7
  -1  15   6 91383.2 3146.73  14
  -1  15   6 98866.3 3235.03  13
  -1  15   6 93822.7 3136.95  15
  -1  15   6 94308.3 3028.39  25
  -1  15   6 94142.4 3096.64  12
   1 -15  -6 94307.9 2997.76  22
  -1 -15   6 88083.9 3179.71  20
   1  15  -6 96290.0 2964.54  22
  -1  15   6 87370.0 3083.35  16
  -1  15   6 94738.4 3031.26  17
   1  15  -6 89025.6 3247.90   4
  -1  15   6 92959.3 2979.18   7
  -1 -15   6 85667.2 2997.19   7
   1  15  -5 563.575 155.820  22
   1 -15  -5 687.848 176.668  22
  -1  15   5 379.943 164.435  25
   1  15  -5 524.066 146.043  24
  -1  15   5 678.323 187.429  26
   1 -15  -5 674.751 165.298   1
  -1 -15   5 1226.25 239.192   1
  -1 -15   5 857.403 255.837   2
  -1 -15   5 733.570 179.818   7
  -1  15   5 821.221 186.164   7
  -1 -15   5 663.658 237.124   6
   1  15  -5 484.518 230.497   4
   1 -15  -4 16949.6 776.619  22
   1  15  -4 18544.9 754.525  22
   1  15  -4 17285.4 807.265  24
   1 -15  -4 16820.5 865.226   1
  -1 -15   4 17833.2 983.415   2
   1 -15  -4 17207.6 795.739   2
  -1 -15   4 18428.3 872.919   1
  -1 -15   4 17118.3 789.911   7
  -1  15   4 19126.5 818.213   7
  -1 -15   4 18767.3 1090.81   6
   1 -15  -3 9554.50 447.047  22
   1  15  -3 9838.43 414.734  22
   1 -15  -3 10972.3 664.390   1
   1 -15  -3 9836.44 503.921   2
  -1 -15   3 10668.2 626.231   1
  -1 -15   3 9580.79 621.269   2
  -1 -15   3 9484.68 705.193   6
  -1  15   3 11027.4 489.959   7
   1  15  -3 9529.28 542.803  24
   1 -15  -2 152651. 3917.88   2
  -1 -15   2 152441. 4160.94   2
  -1 -15   2 164727. 4281.32   1
   1 -15  -2 143869. 4244.33   1
  -1 -15   2 147237. 4319.21   6
   1  15  -2 156769. 4263.53   4
  -1  15   2 152363. 4293.67  24
   1  15  -2 145072. 4064.57  24
  -1 -15   1 51124.5 1652.76   2
   1 -15  -1 53714.5 1830.09   1
   1 -15  -1 50564.5 1494.25   2
   1  15  -1 50824.0 1742.06   4
  -1 -15   1 50579.4 1741.88   6
  -1  15   1 52687.3 1774.28  24
   1  15  -1 52555.5 1685.11  24
   1 -15   0 7126.41 527.432   1
   1 -15   0 6999.85 393.127   2
  -1 -15   0 7006.11 439.811   2
  -1 -15   0 7597.32 446.659   6
   1  15   0 7155.47 495.811   4
  -1  15   0 6140.07 495.112   4
  -1  15   0 7009.34 494.591  24
  -1 -15  -1 86717.5 2528.61   2
   1 -15   1 83720.1 2503.06   2
  -1 -15  -1 87399.5 2310.45   6
  -1  15  -1 84106.6 2686.34   4
  -1  15  -1 84936.4 2596.31  24
   1  15   2 81232.6 2155.35  28
  -1 -15  -2 80992.1 2430.51   2
  -1 -15  -2 79499.1 2116.96   3
   1 -15   2 80298.3 2491.16   2
  -1  15  -2 79700.8 2062.64   3
   1 -15   2 80309.8 2528.95   1
  -1  15  -2 77268.2 2529.94   4
  -1  15  -2 78187.7 2441.19  24
   1  15   3 22971.6 902.425  28
   1 -15   3 20990.3 931.377  28
  -1  15  -3 23273.6 830.568   3
  -1 -15  -3 21792.3 878.682   3
   1 -15   3 22279.9 1098.26   1
  -1 -15  -3 21948.6 1057.14   2
  -1  15  -3 21877.1 1130.52   4
  -1  15  -4 35178.9 1435.70  26
   1  15   4 36992.7 1390.34  28
   1 -15   4 36023.6 1469.31  28
   1  15   4 36371.8 1500.04  26
   1  15   4 37674.9 1509.54  25
  -1  15  -4 38394.6 1663.16   4
  -1 -15  -4 34115.1 1367.42   3
   1 -15   4 36854.8 1543.43   1
  -1  15  -4 39073.7 1332.73   3
  -1  15  -5 10063.2 842.698   4
   1 -15   5 12135.6 807.688   1
  -1  15  -5 11275.2 679.314   3
  -1 -15  -5 10448.2 712.681   3
   1  15   5 10706.9 705.040  28
   1 -15   5 10671.0 772.251  28
   1  15   5 10565.3 754.622  25
   1  15   5 11296.1 811.659  12
   1 -15   5 9244.65 808.173  20
   1  15   5 10533.0 782.630  16
   1  15   5 10425.1 791.837  15
   1  15   5 10982.9 828.641  14
   1  15   5 11603.2 867.800  13
  -1  15  -6 28614.4 1602.34   4
  -1 -15  -6 28124.5 1382.47   3
   1 -15   6 31047.2 1519.16  28
  -1  15  -6 29590.1 1398.34  26
   1  15   6 32394.7 1479.28  25
   1 -15   6 29190.9 1418.63  10
   1  15   6 30973.3 1473.13  12
   1 -15   6 27307.1 1550.69  20
   1  15   6 31677.8 1378.19  17
   1  15   6 28442.5 1484.41  16
   1  15   6 29489.6 1537.01  13
   1  15   6 31357.9 1539.52  14
   1  15   6 31006.2 1505.35  15
  -1  15  -7 11516.2 1030.93   4
  -1  15  -7 15179.6 949.900  26
   1 -15   7 14565.2 935.058  27
   1  15   7 14897.5 980.685  25
  -1  15  -7 14926.5 989.139  21
   1 -15   7 13718.9 1066.37  20
   1  15   7 14502.8 1052.06  13
   1  15   7 14912.1 1121.15  15
   1  15   7 15025.3 1097.88  14
   1  15   7 15386.0 1106.23  16
   1  15   7 14522.0 900.234  17
   1 -15   7 13499.8 944.771  10
   1  15   7 15248.9 960.146  12
  -1  15  -8 43377.6 2231.07   4
   1 -15   8 50098.4 2036.53   8
   1 -15   8 53203.8 2168.92  10
   1 -15   8 55674.9 2256.12   9
  -1  15  -8 51779.9 2051.16  26
   1 -15   8 52426.4 2049.29  27
  -1  15  -8 54315.8 2111.99  21
   1  15   8 58933.2 2254.56  16
   1  15   8 57071.8 2236.95  15
   1  15   8 61277.1 2308.49  14
   1 -15   9 7005.08 633.616  10
   1 -15   9 6651.50 570.167   8
   1 -15   9 7643.45 681.850   9
  -1  15  -9 6831.08 558.071  26
   1 -15   9 6912.69 573.715  27
  -1  15  -9 8026.95 609.185  21
   1 -15  10 8649.66 627.130   9
   1 -15  10 7078.92 494.208   8
   1  15  10 9047.14 660.253  13
   1 -15  11 2142.50 240.403   9
  -1 -16  12 846.326 154.635   9
   1  16 -11 1406.03 199.016  21
  -1 -16  11 1625.08 280.385   9
  -1 -16  11 953.030 206.799  10
   1  16 -10 30836.3 1343.35  21
  -1 -16  10 28436.6 1364.41  10
  -1  16  10 31355.6 1458.26  13
  -1 -16   9 382.321 256.651  20
  -1 -16   9 564.419 240.304  10
  -1  16   9 181.753 170.868  17
  -1  16   9 405.884 267.010  13
  -1  16   8 130371. 4262.38  15
  -1  16   8 140855. 4376.47  13
  -1 -16   8 132283. 4182.89  10
  -1  16   8 131426. 4067.57  12
  -1 -16   8 127304. 4378.88  20
  -1  16   8 139109. 4159.12  17
  -1  16   8 134192. 4249.97  16
   1  16  -8 123612. 4547.83   4
  -1  16   7 7357.82 805.772  15
  -1  16   7 7506.25 730.087  13
  -1  16   7 6288.91 761.246  14
  -1  16   7 7745.49 680.176  25
  -1  16   7 7702.26 685.109  12
  -1 -16   7 6672.11 638.271  10
  -1 -16   7 6684.52 714.029  19
  -1 -16   7 6669.54 722.638  20
  -1  16   7 7167.28 638.821  17
  -1  16   7 8049.89 724.755  16
   1  16  -7 6517.93 758.755   4
  -1 -16   6 16772.8 1199.13   6
   1  16  -6 16760.4 1145.09   4
   1  16  -6 17007.4 928.634  26
  -1  16   6 18938.8 1040.58  25
  -1  16   6 17388.4 1048.90  12
  -1 -16   6 18072.2 1152.92  20
  -1 -16   6 14998.0 1050.60  19
  -1  16   6 18139.8 1087.25  16
  -1  16   6 18826.7 1030.87  17
  -1  16   6 18380.9 1098.13  15
  -1  16   6 20808.6 1170.58  14
  -1  16   5 3819.29 408.203  26
   1  16  -5 3395.87 365.889  26
   1 -16  -5 4145.84 390.521  22
   1  16  -5 4068.79 360.785  22
  -1  16   5 3817.75 417.611  25
  -1 -16   5 3816.21 393.297   1
   1 -16  -5 3235.32 356.165   1
  -1 -16   5 3688.29 489.590   2
   1  16  -5 4148.01 508.936   4
  -1  16   5 4215.42 391.330   7
  -1 -16   5 3446.55 493.276   6
   1  16  -4 37024.5 1231.52  22
   1  16  -4 36287.0 1362.44  24
   1 -16  -4 36543.9 1327.40   2
  -1 -16   4 35975.1 1575.00   2
   1 -16  -4 38688.8 1491.21   1
  -1 -16   4 36579.4 1435.94   1
  -1 -16   4 38362.2 1721.66   6
  -1  16   4 40711.2 1330.57   7
   1  16  -3 2064.15 152.720  22
   1 -16  -3 2153.48 303.857   1
  -1 -16   3 3123.87 351.155   2
  -1 -16   3 2277.90 290.139   1
   1 -16  -3 2212.29 224.170   2
  -1  16   3 2269.63 191.900   7
  -1 -16   3 2000.28 334.595   6
   1  16  -3 2278.52 258.013  24
  -1 -16   2 58761.4 1882.95   2
  -1 -16   2 61958.0 1987.94   1
   1 -16  -2 54733.9 1969.44   1
   1 -16  -2 53964.0 1637.63   2
  -1 -16   2 54646.1 1998.60   6
   1  16  -2 56335.5 1938.68   4
   1  16  -2 56131.7 1812.39  24
  -1 -16   1 3563.78 324.266   2
   1 -16  -1 3387.83 251.015   2
   1 -16  -1 4063.90 404.198   1
   1  16  -1 3815.97 366.769   4
  -1 -16   1 3908.87 368.878   6
   1  16  -1 3587.61 333.691  24
  -1  16   1 3648.92 368.037  24
   1 -16   0 225914. 5848.29   2
   1 -16   0 234578. 6206.53   1
  -1 -16   0 222526. 5946.88   2
  -1 -16   0 233125. 5931.06   6
  -1  16   0 232282. 6102.03  24
  -1 -16  -1 6277.66 439.031   2
   1 -16   1 5616.91 420.783   2
  -1 -16  -1 5550.48 307.744   6
  -1  16  -1 6394.66 516.515   4
  -1  16  -1 5769.06 461.104  24
   1  16   2 2359.65 187.190  28
  -1 -16  -2 2750.69 312.791   2
   1 -16   2 2950.76 358.778   1
   1 -16   2 2347.89 308.462   2
  -1  16  -2 2586.55 350.943   4
  -1  16  -2 2651.97 317.829  24
  -1  16  -3 5344.70 454.015  26
   1  16   3 5574.52 381.257  28
  -1 -16  -3 6054.00 511.126   2
   1 -16   3 5823.02 533.825   1
  -1  16  -3 5851.28 341.327   3
  -1  16  -3 6157.00 563.483   4
   1  16   3 5874.15 479.804  25
  -1  16  -4 47419.5 1808.82  26
   1  16   4 50006.2 1719.66  28
   1  16   4 50385.9 1891.46  26
   1  16   4 50048.5 1870.69  25
  -1  16  -4 52554.2 2086.55   4
  -1  16  -4 54867.4 1661.45   3
   1 -16   4 49578.7 1931.41   1
  -1 -16  -4 45315.2 1682.59   3
  -1  16  -5 13292.8 989.400   4
   1 -16   5 14725.5 924.960   1
  -1  16  -5 14244.5 875.579  26
   1  16   5 14362.7 902.546  25
   1  16   5 14443.4 951.229  12
   1 -16   5 13901.9 1011.87  20
   1  16   5 13759.6 917.738  16
   1  16   5 14070.7 945.146  15
   1  16   5 15117.3 1010.02  13
  -1  16  -6 84778.7 3362.22   4
  -1  16  -6 93463.0 3116.45  26
   1  16   6 97650.2 3199.20  25
   1  16   6 96364.9 3212.68  12
   1 -16   6 88125.6 3090.99  10
   1 -16   6 87150.4 3360.22  20
   1  16   6 97190.9 3270.15  16
   1  16   6 96607.6 3042.34  17
   1  16   6 99653.8 3379.75  13
   1  16   6 96493.5 3298.27  14
   1  16   6 98304.5 3280.74  15
  -1  16  -7 6137.95 737.505   4
  -1  16  -7 6937.08 633.714  26
   1  16   7 6618.71 651.400  25
  -1  16  -7 6217.61 646.440  21
   1 -16   7 5270.63 680.764  20
   1  16   7 6448.27 770.014  14
   1  16   7 6087.88 674.554  13
   1  16   7 6613.44 814.785  15
   1  16   7 7759.27 793.133  16
   1 -16   7 5929.91 611.307  10
   1  16   7 6500.83 626.244  12
   1 -16   8 25344.9 1354.46  10
   1 -16   8 28749.1 1480.87   9
  -1  16  -8 24244.9 1271.05  26
  -1  16  -8 25982.5 1347.02  21
   1  16   8 28207.0 1512.65  14
   1  16   8 27684.6 1498.32  15
   1 -16   9 6893.13 606.766  10
   1 -16   9 7426.07 652.472   9
  -1  16  -9 6970.24 555.952  26
  -1  16  -9 6712.28 559.871  21
   1 -16  10 249.124 156.176   9
   1  16  10 95.4994 159.054  13
   1 -16  11 2139.81 225.464   9
  -1 -17  12 7398.69 407.586   9
   1  17 -11 4523.94 350.001  21
  -1 -17  11 5303.27 420.620  10
  -1 -17  11 5367.63 466.141   9
   1  17 -10 5667.51 518.293  21
  -1 -17  10 6672.74 574.846  10
  -1  17  10 5810.14 570.738  13
  -1 -17   9 49128.6 2218.29  20
  -1 -17   9 50736.1 2058.02  10
  -1  17   9 56632.6 2209.44  16
  -1  17   9 51303.9 1996.27  17
  -1  17   9 49695.3 2149.86  14
  -1  17   9 50465.3 2138.54  13
  -1  17   8 1062.98 601.905  15
  -1  17   8 620.547 431.546  16
  -1  17   8 1544.96 390.040  13
  -1 -17   8 568.777 215.869  10
  -1  17   8 2138.45 407.843  12
  -1 -17   8 799.583 321.938  20
  -1  17   8 1040.76 278.745  17
   1  17  -8 728.705 328.305   4
  -1  17   7 25446.4 1427.55  13
  -1  17   7 24656.3 1425.55  15
  -1  17   7 24240.3 1425.68  14
  -1  17   7 25730.5 1310.33  25
  -1  17   7 26470.3 1342.66  12
  -1 -17   7 24318.3 1276.73  10
  -1 -17   7 21017.3 1346.13  19
  -1 -17   7 23895.6 1429.90  20
  -1  17   7 26104.8 1394.73  16
  -1  17   7 25379.6 1287.47  17
   1  17  -7 25067.6 1535.63   4
  -1 -17   6 77307.5 2983.21   6
   1  17  -6 68947.4 2811.03   4
   1  17  -6 67223.8 2414.52  26
  -1  17   6 77450.3 2605.54  25
  -1  17   6 77511.3 2694.78  12
  -1 -17   6 68166.1 2689.52  19
  -1 -17   6 73861.8 2785.70  20
  -1  17   6 76327.5 2716.65  16
  -1  17   6 73088.0 2558.28  17
  -1  17   6 74108.2 2688.35  15
  -1  17   6 77810.7 2749.44  14
  -1 -17   5 6206.95 656.020   2
   1 -17  -5 6806.84 530.079   1
  -1 -17   5 6165.51 526.651   1
   1  17  -5 6025.40 513.059  26
  -1  17   5 7299.36 567.566  26
  -1  17   5 7048.49 633.073  16
  -1 -17   5 6917.48 718.013   6
   1  17  -5 6726.06 677.478   4
  -1  17   5 6950.48 573.738  25
  -1  17   4 34749.2 1399.33  26
  -1 -17   4 38555.2 1464.09   1
  -1 -17   4 34520.7 1553.56   2
   1 -17  -4 34512.0 1277.43   2
   1 -17  -4 35296.9 1459.89   1
  -1 -17   4 38219.8 1727.80   6
  -1  17   4 36837.4 1434.22  25
   1  17  -4 32639.1 1312.85  24
  -1 -17   3 21006.7 1010.73   1
   1 -17  -3 19637.2 1028.14   1
  -1 -17   3 20703.6 1028.58   2
   1 -17  -3 19956.6 814.552   2
  -1 -17   3 20869.9 1137.34   6
   1  17  -3 19930.3 901.672  24
   1 -17  -2 39135.3 1259.17   2
   1 -17  -2 37443.1 1563.45   1
  -1 -17   2 41461.9 1496.70   2
  -1 -17   2 43680.1 1601.30   1
  -1 -17   2 38201.4 1587.87   6
   1  17  -2 38131.7 1533.20   4
   1  17  -2 42546.5 1462.32  24
   1 -17  -1 306435. 8040.23   1
   1 -17  -1 298048. 7580.46   2
  -1 -17   1 295004. 7784.83   2
   1  17  -1 298510. 7919.89   4
  -1 -17   1 321568. 7905.95   6
   1  17  -1 306295. 7846.96  24
  -1  17   1 304631. 7958.48  24
  -1 -17   0 632.563 146.360   2
   1 -17   0 434.044 120.935   2
   1 -17   0 540.848 200.940   1
  -1 -17   0 479.556 127.379   6
  -1  17   0 867.331 199.663  24
  -1 -17  -1 696.021 160.119   2
   1 -17   1 551.084 149.328   2
  -1  17  -1 639.503 210.477   4
  -1  17  -1 617.783 172.313  24
   1 -17   2 61264.0 2139.86   2
  -1 -17  -2 62895.5 2077.28   2
   1 -17   2 67802.6 2270.47   1
  -1  17  -2 61232.8 2237.81   4
  -1  17  -2 60716.9 2126.04  24
  -1  17  -3 1478.55 245.930  26
   1  17   3 1338.78 180.210  28
   1 -17   3 1855.12 315.728   1
  -1 -17  -3 1569.68 270.874   2
  -1  17  -3 1730.21 321.691   4
  -1  17  -3 1657.17 277.318  24
   1  17   3 1478.34 253.794  25
  -1  17  -4 47160.8 1814.12  26
   1  17   4 49256.8 1883.96  26
   1  17   4 49568.0 1872.83  25
  -1  17  -4 48250.7 2044.45   4
  -1 -17  -4 47272.6 1901.56   2
   1 -17   4 50173.7 1955.90   1
  -1  17  -5 11955.1 951.395   4
   1 -17   5 13655.6 908.215   1
  -1 -17  -5 11432.0 858.723   2
  -1  17  -5 12602.7 827.327  26
   1  17   5 14360.7 896.219  25
   1  17   5 11669.7 754.187  11
   1  17   5 12072.3 875.981  12
   1 -17   5 11420.7 930.893  20
   1  17   5 12471.8 877.092  16
   1  17   5 11749.7 756.201  17
   1  17   5 13388.4 955.730  13
   1  17   5 12937.2 910.283  15
  -1  17  -6 1615.56 382.891   4
  -1  17  -6 2026.48 353.060  26
   1  17   6 1857.87 350.206  25
   1 -17   6 1692.85 318.369  10
   1  17   6 1164.50 316.169  12
   1 -17   6 1662.94 395.209  20
   1  17   6 1604.80 285.505  17
   1  17   6 626.876 450.787  16
   1  17   6 1455.09 365.749  13
   1  17   6 1665.99 371.126  14
  -1  17  -7 44696.2 2228.30   4
  -1  17  -7 53552.1 2027.36  26
   1  17   7 49051.0 2010.21  25
  -1  17  -7 49984.1 2062.12  21
   1 -17   7 47117.9 2200.67  20
   1  17   7 52502.5 2160.72  15
   1  17   7 51288.2 2176.68  13
   1  17   7 50955.5 2158.30  14
   1  17   7 49883.5 2086.77  16
   1 -17   7 47215.9 1972.54  10
   1  17   7 51747.9 2012.32  12
   1 -17   8 12771.9 914.227  10
   1 -17   8 13962.7 990.656   9
  -1  17  -8 13509.6 890.680  26
  -1  17  -8 13618.9 936.238  21
   1  17   8 16843.1 1158.07  14
   1  17   8 18034.8 1193.81  15
   1 -17   9 3075.89 421.956   9
   1 -17   9 2809.99 383.507  10
  -1  17  -9 3202.97 369.570  26
  -1  17  -9 3638.05 413.088  21
  -1  17 -10 2062.74 229.236  21
   1 -17  10 1862.37 284.096   9
   1  17  10 2172.26 329.512  13
   1 -17  11 2093.29 203.650   9
  -1 -18  12 334.823 84.8309   9
   1  18 -11 11055.4 564.547  21
  -1 -18  11 12984.8 717.534   9
   1  18 -10 1554.80 280.711  21
  -1 -18  10 1860.08 334.787   9
  -1 -18  10 1556.45 285.041  10
  -1  18  10 1895.49 339.533  13
  -1 -18   9 16215.4 1173.11  20
  -1 -18   9 17472.1 1051.82  10
  -1  18   9 21318.5 1106.86  17
  -1  18   9 19486.7 1199.52  13
  -1  18   8 1429.28 371.803  13
  -1  18   8 1282.65 569.447  15
  -1  18   8 1058.74 458.176  16
  -1  18   8 2011.42 482.154  12
  -1 -18   8 811.073 243.446  10
  -1 -18   8 1258.35 372.129  20
  -1  18   8 1741.38 335.746  17
   1  18  -8 1316.03 398.665   4
  -1  18   7 42403.0 1947.91  14
  -1  18   7 40595.5 1899.47  15
  -1  18   7 43191.3 1796.44  25
  -1 -18   7 39892.8 1730.00  10
  -1  18   7 40443.9 1786.27  12
  -1 -18   7 40617.8 1972.14  20
  -1 -18   7 36236.2 1833.68  19
  -1  18   7 41258.8 1751.36  17
  -1  18   7 40685.8 1846.29  16
   1  18  -7 38766.4 2039.57   4
   1  18  -6 43.9129 183.306   4
   1  18  -6 103.808 113.152  26
  -1  18   6 148.757 179.581  25
  -1  18   6-67.6232 153.437  12
  -1 -18   6 79.4010 158.011  20
  -1 -18   6 36.4802 152.281  19
  -1  18   6-29.3447 122.497  17
  -1  18   6 35.2217 165.868  16
  -1  18   6 105.028 206.672  15
  -1  18   6 179.433 225.833  14
  -1 -18   5 113078. 3848.02   6
   1  18  -5 107054. 3684.59   4
  -1 -18   5 114264. 3388.98   1
   1 -18  -5 108620. 3329.96   1
  -1 -18   5 109278. 3717.29   2
   1  18  -5 109520. 3335.02  26
  -1  18   5 105471. 3356.58  26
  -1  18   5 109678. 3409.45  25
  -1  18   5 111632. 3567.85  12
  -1 -18   5 104479. 3583.86  20
  -1  18   5 108312. 3397.36  17
  -1  18   5 105121. 3522.89  16
  -1  18   5 112363. 3585.45  14
  -1  18   5 108161. 3551.71  15
  -1  18   5 111783. 3646.81  13
  -1 -18   4 636.960 235.954   6
  -1  18   4 345.255 142.201  25
   1  18  -4 623.775 162.406  24
   1  18  -4 262.017 116.936  26
  -1  18   4 437.418 156.293  26
  -1 -18   4 270.456 138.679   1
  -1 -18   4 411.428 182.753   2
   1 -18  -4 335.738 152.721   1
   1  18  -3 53662.7 1886.86  25
   1  18  -3 59014.9 1923.25  24
   1  18  -3 54891.1 2097.09   4
  -1 -18   3 56599.3 2206.55   6
  -1 -18   3 61171.4 2075.64   1
  -1 -18   3 59960.6 2083.26   2
   1 -18  -3 55748.0 2080.25   1
  -1  18   3 55682.8 1948.69  26
   1  18  -2 2775.55 358.733   4
  -1 -18   2 2475.80 351.771   6
   1  18  -2 2877.07 314.730  24
  -1 -18   2 2814.33 326.543   2
   1 -18  -2 2711.93 367.337   1
  -1 -18   2 3253.57 384.215   1
   1 -18  -2 3135.72 255.089   2
   1  18  -1 18469.3 950.561   4
  -1 -18   1 18357.2 912.359   6
  -1  18   1 19082.1 971.889  24
   1  18  -1 17906.2 889.013  24
  -1 -18   1 18874.0 879.566   2
   1 -18  -1 19474.5 1031.39   1
   1 -18  -1 17424.4 727.485   2
  -1 -18   0 987.602 170.863   6
  -1  18   0 1256.11 245.574  24
   1 -18   0 1426.59 282.854   1
  -1 -18   0 1014.62 189.000   2
   1 -18   0 1574.47 204.254   2
  -1  18  -1 258612. 6934.22   4
  -1  18  -1 254736. 6803.87  24
  -1 -18  -1 256243. 6672.43   2
   1 -18   1 248712. 6651.05   2
  -1  18  -2 10368.5 700.223  24
  -1  18  -2 10908.5 777.524   4
  -1 -18  -2 11995.4 700.178   2
   1 -18   2 11039.2 724.507   2
   1 -18   2 11107.9 766.658   1
  -1  18  -2 10553.1 657.344  26
   1  18   2 10038.8 668.445  26
  -1  18  -3 49843.5 1742.71  25
  -1  18  -3 51392.6 1936.45  24
  -1  18  -3 49718.7 1844.97  26
  -1  18  -3 51347.7 2067.01   4
  -1 -18  -3 53081.6 1921.87   2
   1 -18   3 54583.7 2053.13   1
  -1 -18  -4 354.756 178.658   2
   1 -18   4 605.154 247.263   1
  -1  18  -4 183.465 114.608  26
   1  18   4 442.880 184.553  26
   1  18   4 356.221 172.661  25
  -1  18  -4 353.866 162.016  24
   1  18   4 425.188 206.008  12
   1  18   4 355.747 207.734  15
   1  18   4 538.703 224.400  13
   1  18   4 831.533 239.102  16
   1  18   4 299.976 196.957  14
  -1  18  -4 334.860 214.771   4
  -1  18  -5 53966.0 2338.81   4
   1 -18   5 58115.2 2180.19   1
  -1 -18  -5 49804.3 2102.30   2
  -1  18  -5 55015.2 2084.08  26
   1  18   5 54371.6 2095.94  25
  -1  18  -5 54876.0 2147.99  24
   1  18   5 52412.5 1954.11  11
   1  18   5 53990.4 2183.78  12
   1 -18   5 47946.5 2212.25  20
   1  18   5 53483.2 2152.43  16
   1  18   5 55672.5 1967.63  17
   1  18   5 54417.2 2196.81  15
   1  18   5 53007.8 2214.94  13
  -1 -18  -6 253.330 170.535   2
  -1  18  -6 288.210 175.787  26
  -1  18  -6 287.609 175.349  24
   1  18   6 199.183 186.951  25
   1  18   6 140.215 187.276  12
   1 -18   6 265.942 208.817  20
   1  18   6 399.384 241.142  13
   1  18   6 366.620 284.504  15
   1  18   6 231.629 257.172  14
  -1  18  -6 238.182 207.777   4
  -1  18  -7 34211.6 1918.85   4
  -1  18  -7 40056.4 1721.43  26
   1  18   7 39877.6 1754.56  25
   1 -18   7 35633.4 1874.32  20
  -1  18  -7 39806.5 1794.21  21
   1  18   7 37401.2 1818.55  13
   1  18   7 39188.9 1849.13  15
   1  18   7 40312.9 1892.55  14
   1  18   7 37324.4 1766.38  16
   1 -18   7 33887.3 1614.08  10
   1  18   7 38874.4 1716.10  12
   1 -18   8 90.0768 146.447  10
   1 -18   8 414.890 234.387   9
  -1  18  -8 86.8536 120.956  26
  -1  18  -8 64.9101 147.365  21
   1  18   8 444.788 228.594  13
   1 -18   9 12272.9 827.075   9
  -1  18  -9 12789.7 734.319  26
  -1  18  -9 13904.5 820.697  21
  -1  18 -10 442.798 114.299  21
   1 -18  10 587.089 172.269   9
   1  19 -11 2448.59 243.936  21
  -1 -19  11 2286.18 285.031   9
   1  19 -10 4744.05 465.987  21
  -1 -19  10 4928.43 450.617  10
  -1 -19  10 4576.33 485.060   9
  -1  19  10 4298.28 488.236  13
  -1 -19   9 33207.5 1704.01  20
  -1 -19   9 32702.7 1476.13  10
  -1  19   9 36870.2 1686.43  16
  -1  19   9 32546.6 1611.98  13
  -1  19   8-36.3541 484.225  16
  -1  19   8 72.9582 575.277  15
  -1  19   8 676.372 620.239  14
  -1  19   8 238.361 229.138  13
  -1  19   8-189.670 465.686  12
  -1 -19   8 93.1844 129.682  10
  -1 -19   8 44.8423 232.711  20
  -1  19   8 60.9682 153.487  17
   1  19  -8 318.262 249.804   4
  -1  19   7 32801.2 1699.08  15
  -1  19   7 34221.2 1725.89  14
  -1  19   7 32874.2 1545.91  25
  -1  19   7 32406.3 1567.00  12
  -1 -19   7 30392.6 1700.34  20
  -1  19   7 35215.9 1671.58  16
  -1  19   7 33134.8 1526.56  17
   1  19  -7 28954.1 1752.57   4
   1  19  -6 50007.6 2343.15   4
   1  19  -6 54472.5 2029.82  26
  -1  19   6 54834.2 2114.53  25
  -1  19   6 55174.9 2212.42  12
  -1 -19   6 51988.8 2289.24  20
  -1  19   6 56388.6 2253.00  16
  -1  19   6 55023.7 2099.33  17
  -1  19   6 54900.7 2243.72  14
  -1  19   6 55912.3 2246.26  15
  -1 -19   5 135.020 159.519   1
  -1 -19   5 244.178 191.735   2
   1 -19  -5 206.560 121.732   1
  -1  19   5 167.347 183.707  15
  -1  19   5 168.143 152.714  16
  -1  19   5 649.612 268.781  13
  -1  19   5 303.917 190.157  14
   1  19  -5 303.807 159.426  26
  -1  19   5 329.369 176.241  25
  -1  19   5 105.965 115.646  26
  -1  19   5 235.356 184.545  12
  -1 -19   5 217.596 164.674  20
  -1  19   5 579.074 180.429  17
   1  19  -5 237.167 205.203   4
  -1 -19   5 355.771 209.505   6
  -1  19   4 41700.8 1632.26  26
   1  19  -4 40242.8 1588.54  26
  -1 -19   4 41227.9 1811.08   2
   1 -19  -4 41417.4 1699.97   1
  -1 -19   4 45672.9 1722.73   1
  -1 -19   4 42927.4 1947.52   6
  -1  19   4 40729.7 1615.12  25
   1  19  -4 38711.9 1568.35  25
   1  19  -3 30174.3 1249.09  26
  -1  19   3 28780.0 1251.12  26
  -1 -19   3 30229.5 1358.00   2
  -1 -19   3 31518.9 1369.35   1
   1 -19  -3 29244.9 1376.92   1
  -1 -19   3 28754.5 1457.48   6
   1  19  -3 29117.9 1389.47   4
  -1  19   3 29944.5 1244.47  25
   1  19  -3 27428.5 1200.78  25
   1  19  -3 29975.6 1227.35  24
  -1  19   2 25201.5 1107.83  26
  -1 -19   2 23536.9 1113.52   2
   1 -19  -2 24955.7 1247.91   1
  -1 -19   2 28500.9 1273.38   1
  -1 -19   2 24496.3 1224.91   6
   1  19  -2 24857.7 1205.03   4
   1  19  -2 25021.5 1072.34  25
   1  19  -2 24191.4 1086.74  24
   1 -19  -1 56871.0 2197.81   1
  -1 -19   1 60191.2 2007.42   2
   1  19  -1 61488.8 2147.89   4
  -1 -19   1 60127.3 2056.13   6
  -1  19   1 62082.6 2159.41  24
   1 -19   0 3147.08 415.781   1
   1 -19   0 2814.96 281.290   2
  -1 -19   0 2656.45 309.567   2
  -1 -19   0 2901.56 286.148   6
  -1  19   0 3159.07 371.345  24
  -1  19  -1 8539.66 583.845  26
   1  19   1 8967.14 610.256  26
   1 -19   1 8260.74 568.364   2
  -1 -19  -1 9361.95 597.470   2
  -1  19  -1 9139.95 697.071   4
   1  19   1 9433.85 602.647  25
  -1  19  -1 8841.70 641.305  24
   1  19   2 30993.4 1332.20  26
  -1  19  -2 30672.8 1288.07  26
   1 -19   2 32195.9 1474.93   1
   1 -19   2 31724.2 1379.71   2
  -1 -19  -2 29883.5 1286.36   2
  -1  19  -2 28943.1 1428.05   4
  -1  19  -2 31466.6 1373.52  24
  -1  19  -3 10390.9 701.859  26
  -1  19  -3 11408.8 769.608  24
  -1  19  -3 10086.9 633.628  25
  -1  19  -3 10257.8 829.982   4
   1 -19   3 10742.3 811.560   1
  -1 -19  -3 10806.1 730.297   2
  -1  19  -4 103364. 3597.22   4
   1 -19   4 108960. 3517.07   1
  -1 -19  -4 100637. 3354.04   2
  -1  19  -4 104614. 3324.21  26
   1  19   4 104515. 3364.79  26
  -1  19  -4 104204. 3413.58  24
  -1  19  -4 103816. 3185.60  25
   1  19   4 109459. 3378.45  25
   1  19   4 105945. 3321.49  11
   1 -19   4 94900.0 3460.03  20
   1  19   4 109481. 3471.94  16
   1  19   4 106257. 3506.06  14
   1  19   4 108448. 3539.65  13
   1  19   4 105128. 3490.53  15
  -1  19  -5 26631.5 1556.24   4
   1 -19   5 30267.8 1464.01   1
  -1 -19  -5 26105.7 1366.10   2
  -1  19  -5 26273.6 1325.44  26
   1  19   5 26938.3 1350.59  25
  -1  19  -5 25427.8 1359.33  24
   1  19   5 26382.3 1414.46  12
   1  19   5 25440.7 1234.31  11
   1 -19   5 24468.7 1448.72  20
   1  19   5 28252.5 1428.46  16
   1  19   5 27601.6 1237.20  17
   1  19   5 26440.2 1424.61  15
   1  19   5 27432.9 1456.66  14
   1  19   5 28598.8 1490.51  13
  -1 -19  -6 5370.85 600.859   2
  -1  19  -6 6421.01 620.931  26
   1  19   6 6301.99 623.655  25
   1  19   6 5944.45 643.777  12
   1 -19   6 6299.58 715.265  20
  -1  19  -6 5044.87 593.157  21
   1  19   6 4002.52 610.224  16
   1  19   6 5660.75 661.729  13
   1  19   6 6674.35 695.005  15
  -1  19  -6 5672.17 719.924   4
  -1  19  -7 28586.7 1736.43   4
  -1  19  -7 33075.8 1535.15  26
   1  19   7 32564.2 1558.40  25
   1 -19   7 28027.0 1641.50  20
  -1  19  -7 33493.8 1618.13  21
   1  19   7 32806.1 1685.57  15
   1  19   7 31927.6 1661.56  14
   1  19   7 35132.1 1704.25  13
   1  19   7 30964.1 1585.45  16
   1 -19   7 29739.8 1437.11  10
   1  19   7 34478.1 1578.14  12
   1 -19   8 1551.62 314.059   9
   1 -19   8 1695.05 310.058  10
  -1  19  -8 1467.72 283.191  26
  -1  19  -8 1968.66 345.102  21
   1  19   8 1377.23 364.746  13
   1  19   8 2552.43 664.434  14
  -1  19  -9 8300.33 618.925  21
   1 -19   9 9302.23 675.263   9
   1  19   9 9395.03 808.397  14
  -1  19 -10 3404.60 282.620  21
   1 -19  10 3966.85 352.963   9
   1  20 -11 11.5162 66.4206  21
  -1 -20  11 15.8751 91.5601   9
   1  20 -10 20796.7 1021.89  21
  -1 -20  10 18748.0 909.403  10
  -1 -20  10 21134.4 1074.07   9
  -1  20  10 21405.5 1082.31  13
  -1 -20   9 4636.44 582.213  20
   1  20  -9 4881.47 538.934  21
  -1 -20   9 3440.18 420.299  10
  -1  20   9 4677.15 559.345  13
  -1  20   8 74774.6 2760.26  14
  -1  20   8 74739.1 2768.17  15
  -1 -20   8 67428.4 2473.57  10
  -1  20   8 70425.0 2598.53  12
  -1 -20   8 71361.2 2853.19  20
  -1  20   8 70226.5 2669.88  16
  -1  20   8 75943.6 2565.07  17
   1  20  -8 62564.9 2905.87   4
  -1  20   7 6035.11 791.204  15
  -1  20   7 6211.18 787.994  14
  -1  20   7 6272.71 614.686  25
  -1  20   7 6464.20 650.004  12
  -1 -20   7 4792.14 638.957  20
  -1  20   7 6066.29 595.910  17
  -1  20   7 6045.20 642.820  16
   1  20  -7 5305.30 721.904   4
  -1  20   6 592.050 276.481  15
  -1  20   6 803.887 316.759  13
  -1  20   6 1380.33 358.322  14
  -1  20   6 779.759 269.445  16
  -1  20   6 1088.60 272.185  25
   1  20  -6 868.490 232.361  26
  -1  20   6 1433.78 350.201  12
  -1 -20   6 1098.14 324.162  20
  -1  20   6 995.455 258.522  17
   1  20  -6 1039.98 337.342   4
   1 -20  -5 220.299 129.767   1
  -1 -20   5 144.115 195.410   1
  -1 -20   5 297.347 207.113   2
  -1  20   5 34.6632 185.153  15
  -1  20   5 34.7345 157.693  14
  -1  20   5 175.372 159.235  16
  -1  20   5 37.4745 163.453  13
  -1  20   5 28.3645 133.659  25
   1  20  -5 479.619 174.321  26
  -1  20   5 304.214 163.329  26
  -1  20   5 343.716 152.567  11
  -1 -20   5 189.635 151.024  20
  -1  20   5 452.014 191.534  17
  -1 -20   5 416.272 232.898   6
   1  20  -5 663.707 261.083   4
  -1 -20   4 17483.7 1107.73   2
   1 -20  -4 19718.3 1084.26   1
  -1 -20   4 20072.5 1084.04   1
  -1  20   4 19002.8 1002.31  25
   1  20  -4 17830.4 960.653  25
   1  20  -4 19262.5 997.585  26
  -1  20   4 18500.0 999.764  26
  -1  20   4 18669.1 1116.34  12
  -1 -20   4 18711.7 1222.89   6
  -1  20   4 19238.4 1144.35  13
  -1  20   4 19803.4 1117.97  15
  -1  20   4 18211.0 1097.40  16
  -1  20   3 1088.53 227.310  26
   1  20  -3 1570.09 254.224  24
   1  20  -3 1351.75 243.080  25
  -1  20   3 1197.33 234.189  25
   1  20  -3 1533.08 316.778   4
  -1 -20   3 1300.56 311.462   6
   1 -20  -3 1202.39 273.654   1
  -1 -20   3 1612.01 293.984   2
  -1 -20   3 1723.85 302.211   1
   1  20  -3 1708.48 271.522  26
  -1  20   2 54832.7 1856.56  25
   1  20  -2 51415.2 1838.42  25
   1  20  -2 51601.9 1886.72  24
   1  20  -2 51466.7 2025.14   4
  -1 -20   2 56783.6 2088.23   6
   1 -20  -2 52410.1 2093.93   1
  -1 -20   2 54497.9 1952.80   2
  -1 -20   2 57263.4 2098.80   1
  -1  20   2 53042.9 1892.43  26
   1  20  -2 55275.9 1913.53  26
  -1  20   1 8181.43 640.917  24
   1  20  -1 7314.94 527.869  25
  -1 -20   1 7980.40 574.518   6
   1  20  -1 6287.77 568.604   4
   1 -20  -1 7374.36 653.082   1
  -1 -20   1 7198.75 540.019   2
   1  20  -1 6915.16 533.525  26
  -1  20   0 123888. 3716.80  24
   1  20   0 121495. 3533.62  25
  -1 -20   0 120182. 3382.05   6
   1 -20   0 128287. 3894.32   1
  -1 -20   0 121358. 3539.85   2
  -1  20   0 116602. 3540.43  26
   1  20   0 124037. 3591.94  26
   1  20   1 80035.8 2499.87  25
  -1  20  -1 78337.6 2599.32  24
  -1  20  -1 75143.1 2685.43   4
   1 -20   1 75165.5 2443.60   2
  -1 -20  -1 77058.7 2462.67   2
  -1  20  -1 77260.5 2483.74  26
   1  20   1 74438.4 2494.15  26
  -1  20  -2 7830.66 540.547  25
  -1  20  -2 10101.7 712.731  24
  -1  20  -2 8269.71 607.901  26
   1  20   2 8981.20 652.159  26
  -1  20  -2 9291.85 753.093   4
   1 -20   2 7460.34 625.391   2
   1 -20   2 10362.1 787.989   1
  -1 -20  -2 8517.84 614.560   2
  -1 -20  -3 11452.0 768.431   2
   1 -20   3 13841.8 932.339   1
  -1  20  -3 11480.8 762.138  26
  -1  20  -3 11814.9 706.911  25
  -1  20  -3 11695.5 813.707  24
   1  20   3 11959.1 869.991  12
   1  20   3 12386.1 875.125  14
  -1  20  -3 12108.7 922.793   4
  -1  20  -4 16382.2 1170.52   4
   1 -20   4 19472.7 1176.26   1
  -1 -20  -4 17265.3 1031.98   2
  -1  20  -4 18926.4 1051.11  26
  -1  20  -4 17579.9 1066.86  24
  -1  20  -4 17901.6 941.392  25
   1  20   4 18644.4 1041.30  11
   1 -20   4 16141.6 1098.51  20
   1  20   4 19779.9 1133.99  16
   1  20   4 19408.8 1166.37  14
   1  20   4 19262.1 1165.56  13
  -1  20  -5 4220.02 613.642   4
   1 -20   5 4701.77 600.296   1
  -1 -20  -5 3502.28 465.869   2
  -1  20  -5 3583.54 462.773  26
  -1  20  -5 3765.26 490.010  24
   1  20   5 4293.42 506.629  25
  -1  20  -5 4088.41 449.796  25
   1  20   5 3551.76 496.504  12
   1  20   5 4058.09 454.872  11
   1 -20   5 3536.28 530.064  20
   1  20   5 3953.79 507.329  16
   1  20   5 4470.94 568.287  13
   1  20   5 3971.76 548.376  14
   1  20   5 3472.48 508.136  15
  -1  20  -6 101715. 3969.94   4
  -1  20  -6 111067. 3637.50  26
   1  20   6 118296. 3727.72  25
   1  20   6 116569. 3759.87  12
   1 -20   6 105948. 3877.54  20
  -1  20  -6 112139. 3763.03  21
   1  20   6 108185. 3705.63  16
   1  20   6 116960. 3802.65  15
   1  20   6 115763. 3861.27  13
  -1  20  -7 13648.0 903.589  26
   1  20   7 12889.6 899.025  25
   1 -20   7 11565.9 978.873  20
  -1  20  -7 12387.6 922.784  21
   1 -20   7 11018.0 854.684   9
   1  20   7 12601.4 890.070  12
   1  20   7 13171.4 990.538  16
   1  20   7 12713.2 1060.65  15
   1  20   7 10883.3 985.391  14
   1  20   7 13095.5 985.669  13
  -1  20  -8 1010.14 240.005  26
   1 -20   8 746.399 246.337   9
   1  20   8 1056.72 327.200  13
   1  20   8 3111.94 666.748  14
   1  20   8 2917.62 755.095  15
  -1  20  -8 1242.59 290.770  21
   1 -20   9 13994.8 824.216   9
   1  20   9 13098.7 862.721  13
  -1  20  -9 15084.4 841.953  21
   1 -20  10 852.244 165.719   9
  -1  20 -10 649.818 128.076  21
  -1 -21  11 1278.09 190.338   9
   1  21 -11 986.380 145.496  21
  -1 -21  10 8398.32 619.484   9
   1  21 -10 9524.58 640.539  21
   1  21  -9 9695.97 756.274  21
  -1 -21   9 9391.16 827.556  20
  -1  21   9 13336.5 1002.68  16
  -1  21   9 12265.2 1016.17  15
  -1  21   9 8683.36 746.447  13
  -1 -21   8 5161.63 649.683  20
  -1  21   8 6483.57 737.518  12
   1  21  -8 5073.48 561.749  25
  -1  21   8 6195.74 830.980  14
  -1  21   8 4007.28 624.219  16
  -1  21   8 4800.08 756.213  15
  -1  21   7 1927.24 618.607  14
  -1  21   7 1287.09 529.747  15
  -1  21   7 1138.75 322.696  16
  -1  21   7 1560.72 321.842  25
  -1  21   7 1951.99 406.245  12
  -1 -21   7 2131.97 440.145  20
  -1  21   7 1835.95 335.652  17
   1  21  -7 1214.04 383.496   4
   1  21  -6 23209.4 1496.90   4
   1  21  -6 22595.6 1189.37  26
  -1  21   6 24265.3 1262.00  25
   1  21  -6 23768.9 1250.05  25
  -1  21   6 23635.6 1327.37  12
  -1 -21   6 20563.6 1347.78  20
  -1  21   6 25259.6 1381.20  16
  -1  21   6 24339.4 1245.41  17
  -1  21   6 24998.4 1382.03  14
  -1  21   6 25926.7 1451.99  13
  -1  21   6 23019.2 1330.40  15
  -1 -21   5 11311.8 993.550   6
   1 -21  -5 10356.2 751.483   1
  -1 -21   5 8778.43 858.334   2
  -1 -21   5 11017.0 789.751   1
   1  21  -5 9521.82 710.700  26
  -1  21   5 10502.4 762.507  26
   1  21  -5 9545.44 716.264  25
  -1  21   5 10385.5 760.804  25
  -1  21   5 8999.03 697.451  11
  -1 -21   5 10327.3 861.111  20
  -1  21   5 9474.60 806.493  16
  -1  21   5 10196.1 750.331  17
  -1  21   5 9363.66 793.366  14
  -1  21   5 8987.25 784.875  15
  -1  21   5 10396.1 876.483  13
  -1 -21   4 36443.4 1838.90   6
  -1 -21   4 37893.4 1641.51   1
  -1 -21   4 37207.9 1749.85   2
   1 -21  -4 37947.1 1655.77   1
  -1  21   4 35746.8 1543.19  26
   1  21  -4 35605.2 1520.53  26
   1  21  -4 35584.0 1503.34  25
  -1  21   4 36558.7 1539.68  25
  -1  21   4 37343.8 1696.63  12
  -1  21   4 37072.7 1592.26  11
  -1 -21   4 34843.6 1659.62  20
  -1  21   4 36391.0 1546.01  17
  -1  21   4 36909.7 1677.90  15
  -1  21   4 35967.0 1651.54  14
  -1  21   4 36708.1 1678.72  16
  -1  21   4 36772.3 1712.60  13
  -1  21   3 33424.4 1393.22  25
   1  21  -3 33199.2 1386.69  25
   1  21  -3 31553.7 1364.63  24
   1  21  -3 33928.4 1421.32  26
  -1  21   3 32258.1 1403.52  26
   1  21  -3 33563.3 1584.92   4
  -1 -21   3 32716.7 1621.78   6
   1 -21  -3 33882.6 1573.59   1
  -1 -21   3 33670.3 1530.56   2
  -1 -21   3 37483.3 1595.67   1
   1  21  -2 1997.96 347.073   4
  -1 -21   2 1552.93 298.360   6
  -1  21   2 1441.19 255.130  26
   1  21  -2 1502.48 260.959  24
  -1  21   2 1933.38 273.647  25
   1  21  -2 1391.72 254.732  26
   1  21  -2 1456.77 246.148  25
   1 -21  -2 1550.14 333.403   1
  -1 -21   2 1613.96 315.888   1
  -1 -21   2 1679.12 284.094   2
  -1  21   1 27228.7 1148.39  25
   1  21  -1 28440.4 1202.92  25
  -1  21   1 26308.3 1311.00  24
   1  21  -1 27556.6 1226.04  26
  -1 -21   1 27904.1 1224.31   6
   1  21  -1 27977.4 1337.90   4
   1 -21  -1 26934.6 1391.22   1
  -1 -21   1 27459.8 1212.06   2
   1  21   0 8912.73 630.052  26
  -1  21   0 7995.46 595.271  26
  -1  21   0 9268.35 692.327  24
   1  21   0 7887.80 575.063  25
  -1  21   0 8882.14 573.171  25
   1 -21   0 9092.83 760.106   1
  -1 -21   0 9223.95 614.696   2
   1  21   1 8842.62 633.618  26
  -1  21  -1 7660.75 582.165  26
  -1  21  -1 7822.17 536.445  25
  -1  21  -1 7588.62 626.617  24
   1  21   1 8242.38 598.546  25
  -1 -21  -1 8439.49 595.847   2
  -1  21  -2 106205. 3373.25  24
  -1  21  -2 103588. 3109.57  25
   1 -21   2 110907. 3570.78   1
  -1 -21  -2 102563. 3210.59   2
   1 -21   2 100182. 3308.01   2
  -1  21  -2 106440. 3266.07  26
   1  21   2 103555. 3290.14  26
  -1  21  -2 107461. 3545.11   4
  -1  21  -3 3923.28 528.833   4
   1 -21   3 4657.83 557.758   1
  -1 -21  -3 3653.20 431.810   2
  -1  21  -3 3687.86 436.750  26
  -1  21  -3 4631.99 509.301  24
  -1  21  -3 4543.44 424.728  25
   1  21   3 4905.98 557.367  12
   1  21   3 4129.07 479.647  11
   1  21   3 3869.34 481.142  16
   1  21   3 3576.42 476.710  13
   1  21   3 4082.31 515.377  14
  -1  21  -4 14826.9 1108.45   4
   1 -21   4 18082.9 1147.93   1
  -1 -21  -4 15873.7 982.224   2
  -1  21  -4 16956.1 999.207  26
  -1  21  -4 15750.0 1014.81  24
  -1  21  -4 16197.8 895.634  25
   1  21   4 17053.4 1001.43  11
   1 -21   4 13861.6 1016.16  20
   1  21   4 15108.9 1008.87  16
   1  21   4 15548.6 1056.71  13
   1  21   4 14561.6 1025.77  14
  -1  21  -5 16370.0 1220.60   4
  -1 -21  -5 15590.7 1011.62   2
  -1  21  -5 16524.7 1026.32  26
  -1  21  -5 14956.8 1025.30  24
   1  21   5 15796.0 1011.71  25
   1  21   5 16551.9 959.580  11
   1  21   5 16743.0 1095.26  12
   1 -21   5 14337.8 1078.65  20
   1  21   5 17457.5 1094.88  16
   1  21   5 15869.5 1095.37  15
   1  21   5 16389.2 1126.83  13
   1  21   5 16014.7 1097.63  14
  -1  21  -6 608.247 229.385  26
   1  21   6 788.339 279.863  25
   1  21   6 550.654 273.639  12
   1 -21   6 492.717 246.066  20
  -1  21  -6 572.213 254.377  21
  -1  21  -6 461.662 266.495   4
   1  21   6 491.768 292.046  13
   1  21   6 144.372 414.047  16
   1  21   6 837.320 355.477  15
   1  21   7 852.128 311.908  25
  -1  21  -7 842.460 284.712  21
   1 -21   7 737.076 289.274  20
   1 -21   7 668.261 249.397   9
   1  21   7 563.213 250.786  12
  -1  21  -7 798.135 251.531  26
   1  21   7 141.954 625.551  15
   1  21   7 842.199 489.277  16
   1  21   7 860.736 304.041  13
  -1  21  -8 47083.5 1839.53  26
   1 -21   8 47376.1 1900.03   9
   1  21   8 54392.5 2027.49  16
   1  21   8 46145.2 1998.13  13
   1  21   8 52022.4 2077.47  14
   1  21   8 50375.8 2022.80  15
  -1  21  -8 46261.7 1934.60  21
   1 -21   9 5137.12 454.215   9
   1  21   9 5238.01 638.525  14
   1  21   9 5216.65 512.923  13
  -1  21  -9 5819.33 491.443  21
   1 -21  10 8161.56 439.816   9
  -1  21 -10 8325.83 424.066  21
  -1 -22  11 8084.64 423.657   9
   1  22 -11 7686.70 390.196  21
  -1 -22  10 126.112 121.252   9
   1  22 -10 84.5330 133.013  21
   1  22  -9 181.282 178.540  21
  -1 -22   9 109.749 195.507  20
   1  22  -8 15568.3 1005.39  25
  -1  22   8 16355.9 1091.03  12
  -1 -22   8 14772.7 1105.27  20
  -1  22   8 17202.4 1131.79  16
  -1  22   8 17189.4 1199.11  14
  -1  22   8 16579.9 1187.57  15
  -1  22   7 868.792 534.407  15
  -1  22   7 1402.86 351.821  16
  -1  22   7 763.622 542.290  14
   1  22  -7 1217.22 302.257  25
  -1  22   7 1228.74 303.158  25
  -1  22   7 1496.42 357.064  12
  -1 -22   7 1048.61 345.465  20
  -1  22   7 1231.22 281.743  17
   1  22  -7 1063.79 349.014   4
   1  22  -6 5015.47 678.879   4
   1  22  -6 5126.35 528.079  26
  -1  22   6 4740.18 536.271  25
   1  22  -6 4953.47 536.927  25
  -1  22   6 5187.14 604.435  12
  -1 -22   6 5327.40 657.420  20
  -1  22   6 5167.14 600.696  16
  -1  22   6 5081.34 538.801  17
  -1  22   6 5340.51 626.595  14
  -1  22   6 5171.74 614.211  15
  -1  22   6 4802.83 626.988  13
  -1 -22   5 42175.5 1778.19   1
   1 -22  -5 40287.5 1705.71   1
  -1 -22   5 35931.6 1886.60   2
  -1  22   5 38319.7 1662.40  26
   1  22  -5 36413.1 1614.27  26
  -1  22   5 40119.3 1688.68  25
   1  22  -5 39928.1 1674.28  25
  -1  22   5 38922.5 1650.53  11
  -1 -22   5 36652.1 1824.92  20
  -1  22   5 39751.9 1675.88  17
  -1  22   5 37139.0 1779.39  16
  -1  22   5 37896.0 1776.93  14
  -1  22   5 39695.4 1818.51  15
  -1  22   5 38320.2 1855.93  13
  -1 -22   4 1211.70 311.757   2
  -1 -22   4 687.752 248.098   1
   1 -22  -4 974.936 268.329   1
  -1  22   4 815.331 272.692  13
  -1  22   4 803.374 253.547  14
  -1  22   4 1204.97 319.019  15
  -1  22   4 493.002 213.468  16
   1  22  -4 692.085 207.460  25
   1  22  -4 858.637 221.357  26
  -1  22   4 904.088 244.574  26
  -1  22   4 600.278 192.219  25
  -1  22   4 1175.87 269.051  11
  -1  22   4 783.153 261.988  12
  -1 -22   4 1003.41 289.471  20
  -1  22   4 827.770 233.792  17
  -1 -22   4 1014.03 309.576   6
  -1  22   3 26335.9 1274.60  26
   1  22  -3 27294.1 1279.15  26
   1  22  -3 28354.1 1269.34  25
  -1  22   3 27472.6 1248.84  25
   1 -22  -3 29627.1 1474.55   1
  -1 -22   3 31846.0 1485.92   1
  -1 -22   3 31720.6 1474.48   2
  -1  22   3 28177.9 1424.34  12
  -1  22   3 28228.7 1377.81  11
  -1 -22   3 28211.6 1496.55   6
   1  22  -3 25866.6 1428.06   4
  -1  22   3 26187.7 1360.02  15
   1  22  -2 14299.9 818.185  25
  -1  22   2 14327.5 803.171  25
   1  22  -2 13592.0 833.999  24
  -1 -22   2 14669.1 935.938   6
   1  22  -2 13608.4 922.856   4
  -1  22   2 13719.5 831.032  26
   1  22  -2 14434.8 854.385  26
  -1 -22   2 14777.8 896.926   2
  -1 -22   2 16779.3 1038.44   1
   1 -22  -2 14008.2 981.647   1
  -1 -22   1 1092.34 220.901   6
  -1 -22   1 712.543 195.648   2
   1 -22  -1 36.7206 160.180   1
   1  22  -1 45.2483 106.667  25
  -1  22   1 748.809 229.029  24
  -1  22   1 41.4525 78.4289  25
   1  22  -1 595.712 187.509  26
  -1 -22   0 17138.1 1116.21   1
  -1 -22   0 16814.0 905.898   2
   1 -22   0 18901.5 1152.50   1
   1  22   0 17170.7 938.100  26
  -1  22   0 15623.4 893.932  26
  -1  22   0 16404.5 992.629  24
  -1  22   0 16572.0 848.788  25
   1  22   0 17184.4 903.176  25
  -1 -22  -1 28629.0 1268.17   2
  -1  22  -1 29797.2 1410.03  24
   1  22   1 28828.5 1289.28  25
  -1  22  -1 30319.8 1225.24  25
   1  22   1 28591.4 1315.99  26
  -1  22  -1 28848.0 1303.08  26
  -1  22  -2 60604.7 2153.69  26
   1  22   2 61062.3 2192.20  26
  -1  22  -2 58848.8 2229.68  24
   1  22   2 57905.2 2119.48  25
  -1  22  -2 57845.8 1999.82  25
  -1 -22  -2 57616.1 2093.17   2
   1 -22   2 60998.0 2413.27   1
   1  22   2 59297.2 2308.83  12
   1  22   2 59760.2 2265.39  11
   1  22   2 56809.0 2226.57  14
   1  22   2 58505.6 2226.76  16
   1  22   2 56433.1 2246.58  15
  -1  22  -2 57051.5 2359.52   4
  -1  22  -3 47658.2 2131.05   4
  -1 -22  -3 46544.9 1855.28   2
   1 -22   3 50689.7 2138.79   1
  -1  22  -3 47200.8 1890.69  26
  -1  22  -3 46800.3 1959.70  24
  -1  22  -3 49455.9 1784.50  25
   1  22   3 50521.1 2084.08  12
   1  22   3 47472.5 1957.76  11
   1  22   3 46752.7 1967.49  16
   1  22   3 46877.7 2007.95  14
   1  22   3 46508.4 1991.17  13
   1  22   4 910.236 310.031  14
   1  22   4 921.604 272.142  16
   1  22   4 914.790 292.528  13
  -1  22  -4 805.476 242.290  24
  -1  22  -4 883.780 245.745  26
  -1  22  -4 630.108 188.792  25
   1 -22   4 1300.88 320.084  20
   1 -22   4 1308.28 383.812   1
  -1 -22  -4 773.203 231.203   2
  -1  22  -4 817.814 297.839   4
   1  22   4 800.309 245.878  11
   1  22   4 981.512 293.604  12
  -1  22  -5 672.169 239.659  26
   1  22   5 657.367 213.239  11
   1  22   5 458.273 254.690  12
  -1  22  -5 446.236 214.898  21
   1 -22   5 811.912 279.784  20
   1  22   5 516.777 260.319  14
   1  22   5 527.297 260.652  13
   1  22   5 474.951 239.309  16
   1  22   5 545.698 282.136  15
  -1  22  -5 595.906 265.506   4
  -1  22  -6 42987.2 2264.79   4
  -1  22  -6 52208.1 2077.03  26
   1  22   6 50356.7 2064.36  25
   1  22   6 51078.9 2114.94  12
   1 -22   6 43592.5 2148.57  20
  -1  22  -6 51304.1 2161.55  21
   1  22   6 48639.9 2085.79  16
   1  22   6 50943.8 2156.35  15
   1  22   6 50399.5 2162.55  14
   1  22   6 51200.5 2208.70  13
  -1  22  -7 12199.4 848.687  26
   1  22   7 11110.0 841.087  25
   1 -22   7 10952.3 814.345   9
   1  22   7 11062.0 826.216  12
  -1  22  -7 12102.9 898.862  21
   1  22   7 12748.5 953.924  16
   1  22   7 11492.4 1025.47  15
   1  22   7 9962.99 855.558  13
  -1  22  -8 395.745 161.869  26
   1 -22   8 52.7148 124.270   9
   1  22   8-32.5537 220.721  13
  -1  22  -8 151.638 175.021  21
   1 -22   9 15240.2 781.155   9
   1  22   9 14940.5 868.886  13
   1  22   9 16509.1 940.949  14
  -1  22  -9 16505.9 848.250  21
  -1  22 -10 3119.86 230.688  21
  -1 -23  10 2481.35 296.529   9
   1  23 -10 2531.32 318.498  21
  -1  23   9 17347.5 1050.86  16
  -1  23   9 17178.2 1121.88  15
  -1  23   9 14003.2 1023.35  14
   1  23  -9 14364.3 912.468  21
  -1 -23   9 12435.9 924.082  20
  -1 -23   8 965.026 323.371  20
  -1  23   8 2880.18 595.977  12
  -1  23   8 1956.65 663.343  14
  -1  23   8 2158.00 681.347  15
  -1  23   8 1548.35 488.145  16
  -1  23   7 21682.7 1375.26  14
  -1  23   7 23203.2 1383.51  13
  -1  23   7 23887.0 1445.60  15
  -1  23   7 23918.2 1260.35  25
   1  23  -7 25638.9 1327.18  25
  -1  23   7 25306.5 1343.15  12
  -1 -23   7 24179.3 1466.07  20
  -1  23   7 22345.6 1309.36  16
   1  23  -7 21554.9 1503.21   4
   1  23  -6 6646.27 788.856   4
   1  23  -6 6791.06 614.972  26
  -1  23   6 6512.40 625.779  25
   1  23  -6 6831.03 645.742  25
  -1  23   6 7255.50 706.295  12
  -1 -23   6 6208.92 716.114  20
  -1  23   6 6809.78 618.899  17
  -1  23   6 6468.02 716.244  13
  -1  23   6 7229.07 755.436  14
  -1  23   6 7116.50 725.300  15
   1 -23  -5 2056.28 358.567   1
  -1  23   5 2370.95 381.405  26
   1  23  -5 3324.69 430.320  26
   1  23  -5 3223.34 420.875  25
  -1  23   5 2857.78 409.061  25
  -1  23   5 2991.44 410.201  11
  -1  23   5 2430.21 445.457  12
  -1 -23   5 3163.75 495.836  20
  -1  23   5 2768.34 407.072  17
  -1  23   5 2946.29 475.167  15
  -1  23   5 2614.60 437.243  14
  -1  23   5 2747.27 477.504  13
   1  23  -4 49309.2 2268.94   4
  -1 -23   4 53797.4 2189.94   1
  -1 -23   4 53879.2 2296.30   2
   1 -23  -4 59125.9 2264.77   1
  -1  23   4 54568.2 2077.06  26
   1  23  -4 55153.8 2077.65  26
   1  23  -4 52200.4 2019.20  25
  -1  23   4 55868.9 2063.68  25
  -1  23   4 54109.1 2116.62  11
  -1  23   4 55755.1 2252.26  12
  -1 -23   4 50336.0 2190.18  20
  -1  23   4 54928.6 2060.92  17
  -1  23   4 53742.8 2199.20  15
  -1  23   4 51488.9 2147.49  14
   1 -23  -3 69254.8 2594.94   1
  -1 -23   3 71068.1 2577.07   1
  -1 -23   3 65741.1 2497.86   2
   1  23  -3 67554.4 2310.94  25
  -1  23   3 67053.2 2305.69  25
  -1  23   3 64249.1 2335.87  26
   1  23  -3 65453.2 2340.40  26
  -1  23   3 63473.0 2484.56  12
  -1  23   3 66398.4 2452.88  11
   1  23  -3 64367.7 2339.96  11
  -1 -23   3 65697.8 2597.15   6
   1  23  -3 62223.0 2531.26   4
  -1  23   3 66565.8 2440.21  14
  -1  23   3 62263.8 2438.67  15
  -1  23   2 1700.39 296.324  26
  -1  23   2 1735.79 283.108  25
   1  23  -2 1976.07 298.976  25
   1  23  -2 1394.61 277.324  26
  -1  23   2 1794.67 335.297  15
  -1  23   2 1399.27 306.538  11
  -1  23   2 1728.67 332.373  12
   1  23  -2 2194.70 358.169  11
   1  23  -2 2002.07 373.484   4
  -1 -23   2 1628.91 315.650   6
  -1 -23   2 1541.95 345.163   1
   1 -23  -2 1856.25 376.134   1
  -1 -23   2 1922.94 331.428   2
   1  23  -1 39602.0 1756.46  11
  -1  23   1 39746.7 1769.68  11
  -1  23   1 42892.8 1597.35  25
   1  23  -1 39877.5 1600.37  25
  -1 -23   1 42269.1 1678.69   2
   1 -23  -1 43024.6 1936.04   1
   1  23  -1 42437.7 1692.46  26
  -1  23   0 3650.84 470.362  11
   1  23   0 3767.12 481.850  11
   1  23   0 3945.45 422.278  25
  -1  23   0 3885.10 470.367  24
  -1  23   0 3793.90 384.241  25
  -1 -23   0 3269.91 485.759   1
   1 -23   0 3490.08 496.492   1
  -1 -23   0 3282.03 388.643   2
   1  23   0 3666.06 425.279  26
  -1  23   0 3213.87 395.335  26
  -1  23  -1 1669.70 318.399  24
   1  23   1 1529.08 275.366  25
  -1  23  -1 2186.81 294.857  25
   1  23   1 1417.01 282.870  26
  -1  23  -1 1708.89 297.850  26
   1  23   1 1975.51 360.025  11
   1  23   1 1878.63 352.023  12
   1  23   1 1510.62 310.807  16
   1  23   1 2033.41 344.203  14
   1  23   1 1481.80 321.969  15
  -1 -23  -1 2154.83 319.129   2
  -1 -23  -2 14339.6 845.097   2
   1 -23   2 13813.8 1015.53   1
  -1  23  -2 12659.2 831.946  26
   1  23   2 13113.3 863.541  26
   1  23   2 13950.6 862.407  25
  -1  23  -2 12125.6 868.404  24
  -1  23  -2 12638.7 754.567  25
   1  23   2 14210.1 979.371  12
   1  23   2 12436.1 893.703  11
  -1  23  -2 12191.2 794.382  21
   1  23   2 11507.3 863.519  14
   1  23   2 12662.0 895.925  16
   1  23   2 11932.9 894.484  15
   1  23   2 13041.2 897.900  13
  -1  23  -2 12999.3 995.248   4
  -1  23  -3 12020.9 990.635   4
  -1 -23  -3 11944.6 811.575   2
   1 -23   3 13261.8 1013.40   1
   1  23   3 12644.3 871.539  26
  -1  23  -3 12001.4 842.410  26
  -1  23  -3 12264.5 890.856  24
  -1  23  -3 13250.6 791.276  25
   1  23   3 13497.2 923.794  11
   1  23   3 13698.1 985.403  12
   1  23   3 12628.5 916.226  16
   1  23   3 13135.4 949.363  14
   1  23   3 13152.5 955.967  13
   1  23   4 1592.05 373.166  14
   1  23   4 976.468 281.877  16
   1  23   4 1207.28 337.105  13
  -1  23  -4 1064.81 250.388  25
  -1  23  -4 1212.24 283.975  26
  -1  23  -4 1011.04 274.000  24
   1 -23   4 1463.06 329.755  20
  -1  23  -4 937.410 270.708  21
   1 -23   4 911.402 342.962   1
  -1 -23  -4 908.926 272.047   1
  -1  23  -4 1091.52 338.951   4
   1  23   4 1237.09 345.099  12
   1  23   4 1462.55 305.941  11
  -1  23  -5 69931.6 3100.89   4
  -1  23  -5 80005.8 2829.97  26
   1 -23   5 71004.4 2902.06  20
   1  23   5 84008.6 2927.76  16
   1  23   5 81962.8 2988.18  14
   1  23   5 80240.9 2978.84  13
  -1  23  -6 783.217 246.415  26
   1  23   6 442.678 234.963  25
   1  23   6 403.761 235.781  12
  -1  23  -6 612.448 259.637  21
   1 -23   6 520.663 256.339  20
   1  23   6 35.6193 441.639  16
   1  23   6 243.431 234.224  13
   1  23   6 569.176 313.330  15
   1  23   6 668.560 297.154  14
  -1  23  -6 210.765 199.213   4
  -1  23  -7 7359.81 647.175  26
   1  23   7 7335.65 662.825  25
   1  23   7 7694.94 674.554  12
   1 -23   7 6639.59 603.337   9
  -1  23  -7 7256.20 706.592  21
   1  23   7 7599.08 759.193  16
   1  23   7 6985.40 824.958  15
   1  23   7 7815.71 738.870  13
  -1  23  -8 532.422 176.006  26
   1 -23   8 724.765 200.620   9
  -1  23  -8 788.697 236.298  21
   1  23   8 556.091 246.767  13
  -1  23  -9 4636.51 411.113  21
   1 -23   9 3158.92 307.318   9
   1  23   9 3295.99 388.788  13
   1  23   9 4895.98 575.465  14
  -1 -24  10 12795.9 655.146   9
   1  24 -10 14907.9 746.347  21
  -1 -24   9 1388.19 319.998  20
   1  24  -9 1490.54 299.659  21
  -1 -24   9 1651.17 284.746   9
  -1 -24   8 4174.43 566.520  20
  -1  24   8 4962.45 746.339  14
  -1  24   8 4313.37 759.053  15
   1  24  -7 3805.15 483.376  25
  -1  24   7 3754.37 467.347  25
  -1  24   7 4592.15 592.048  12
  -1 -24   7 3329.60 538.599  20
  -1  24   7 3313.04 674.247  14
  -1  24   7 1915.08 628.382  15
  -1  24   7 2645.77 467.520  13
   1  24  -7 2513.32 518.373   4
   1  24  -6 7385.11 847.910   4
   1  24  -6 7838.58 657.959  26
  -1  24   6 7155.72 651.253  25
   1  24  -6 8116.82 696.003  25
  -1 -24   6 6982.22 753.666  20
  -1  24   6 7614.01 647.249  17
  -1  24   6 6940.65 717.155  15
  -1  24   6 5400.12 744.144  14
  -1  24   6 6623.23 725.241  13
  -1  24   5 5869.86 590.003  26
   1  24  -5 6449.85 607.540  26
   1  24  -5 6899.09 624.890  25
  -1  24   5 4780.37 533.312  25
  -1  24   5 6505.15 605.786  11
  -1  24   5 6567.00 694.601  12
  -1 -24   5 5124.90 633.792  20
  -1  24   5 7065.12 621.604  17
  -1  24   5 6160.45 666.507  15
  -1  24   5 6884.05 686.425  14
   1  24  -4 2878.46 492.399   4
   1 -24  -4 2830.99 449.718   1
  -1 -24   4 2863.63 479.727   2
  -1 -24   4 2256.78 413.979   1
  -1  24   4 3393.99 437.072  26
   1  24  -4 2766.98 399.589  26
   1  24  -4 3494.32 429.063  25
  -1  24   4 3178.89 420.578  25
  -1  24   4 2684.47 458.800  12
  -1  24   4 2639.23 407.279  11
  -1 -24   4 2986.29 463.610  20
  -1  24   4 3061.14 406.941  17
  -1  24   4 2074.28 383.876  14
  -1  24   4 2286.12 435.485  15
   1  24  -3 498.331 202.569  26
  -1  24   3 759.286 227.013  26
  -1  24   3 829.317 228.798  25
   1  24  -3 592.233 200.940  25
  -1  24   3 693.554 239.470  15
  -1  24   3 582.279 215.901  14
   1  24  -3 472.288 203.975  11
  -1  24   3 708.168 247.883  11
  -1  24   3 502.843 226.467  12
   1  24  -3 594.023 239.451   4
  -1 -24   3 495.242 214.889   1
   1 -24  -3 679.422 246.827   1
  -1 -24   3 475.747 201.265   2
  -1 -24   2 37888.3 1636.87   2
   1 -24  -2 34515.3 1751.39   1
  -1 -24   2 39605.5 1808.49   1
  -1  24   2 35320.0 1466.57  25
   1  24  -2 34128.3 1471.84  25
   1  24  -2 33332.2 1509.49  26
  -1  24   2 34739.4 1620.75  12
   1  24  -2 35104.2 1605.32  11
   1  24  -2 34677.0 1682.13   4
  -1  24   2 33959.5 1596.43  15
   1  24  -1 7291.31 611.596  26
  -1  24   1 7271.22 634.744  12
  -1  24   1 7350.04 678.236  11
   1  24  -1 6815.59 655.218  11
   1  24  -1 6624.67 562.666  25
  -1  24   1 6860.56 551.983  25
  -1 -24   1 7081.66 606.456   2
   1 -24  -1 9106.24 822.501   1
  -1  24   1 6997.54 642.505  15
   1  24   0 9657.09 711.078  26
  -1  24   0 8483.39 666.114  26
  -1  24   0 9528.54 774.810  24
   1  24   0 10026.7 702.677  25
  -1  24   0 9701.59 651.008  25
  -1  24   0 10326.9 800.782  11
   1  24   0 10030.7 805.832  11
   1 -24   0 11623.8 935.753   1
  -1 -24   0 9603.33 850.556   1
  -1 -24   0 9399.19 682.487   2
   1  24   0 8404.85 701.850  14
   1  24   1 5502.34 532.745  26
  -1  24  -1 4307.47 476.893  26
   1  24   1 4959.32 495.778  25
  -1  24  -1 5198.84 463.435  25
  -1  24  -1 4787.88 546.988  24
   1  24   1 3826.24 497.222  12
   1  24   1 4701.40 553.960  11
  -1  24  -1 4086.78 421.630  21
  -1 -24  -1 4481.10 594.034   1
  -1 -24  -1 5095.53 495.816   2
   1  24   1 4698.42 531.256  14
   1  24   1 5126.28 557.597  16
   1  24   1 4442.55 537.907  15
   1  24   2 612.367 234.898  16
   1  24   2 395.585 207.840  15
   1  24   2 621.341 230.273  14
  -1  24  -2 416.792 187.817  26
  -1  24  -2 632.682 184.657  25
  -1  24  -2 588.204 213.751  24
   1  24   2 631.182 210.969  25
   1  24   2 891.535 235.730  26
   1  24   2 945.902 272.128  11
   1  24   2 477.759 231.651  12
  -1  24  -2 570.097 190.700  21
  -1  24  -2 462.101 224.711   4
  -1 -24  -2 296.153 184.934   1
  -1 -24  -2 646.909 195.335   2
   1 -24   2 467.931 239.803   1
  -1  24  -3 12103.3 1031.24   4
  -1 -24  -3 14744.5 1060.38   1
   1 -24   3 13508.5 1047.31   1
   1  24   3 13482.5 918.142  26
  -1  24  -3 13651.0 914.084  26
  -1  24  -3 13231.9 947.870  24
  -1  24  -3 12914.1 802.990  25
   1  24   3 13966.6 1008.51  12
   1  24   3 14078.5 952.551  11
  -1  24  -3 13891.9 913.710  21
   1  24   3 13123.6 947.944  16
   1  24   3 13614.5 985.332  14
   1  24   3 12517.3 935.528  13
   1  24   3 13734.9 994.788  15
  -1  24  -4 39167.8 2035.09   4
  -1  24  -4 39840.2 1760.72  26
   1  24   4 40970.5 1758.23  11
   1  24   4 41170.0 1889.52  12
   1 -24   4 33612.3 1740.05  20
  -1  24  -4 39376.8 1782.34  21
   1  24   4 37962.4 1832.06  14
   1  24   4 39286.5 1859.29  13
   1  24   4 40827.9 1840.04  16
   1 -24   4 40115.0 1942.36   1
  -1 -24  -4 40058.7 1834.13   1
  -1  24  -5 5064.92 710.879   4
  -1  24  -5 5576.02 599.809  26
   1 -24   5 5462.86 649.809  20
   1  24   5 5436.36 617.483  16
   1  24   5 5669.62 651.571  14
   1  24   5 5897.98 680.995  13
  -1  24  -6 4563.12 535.277  26
   1  24   6 4169.02 544.649  12
  -1  24  -6 4625.52 574.647  21
   1 -24   6 4074.32 562.189  20
   1  24   6 5765.05 651.194  14
   1  24   6 4708.97 603.824  13
   1  24   6 4908.65 615.147  15
   1  24   6 4129.39 600.511  16
  -1  24  -6 3758.55 619.931   4
  -1  24  -7 12539.5 849.949  26
   1  24   7 12816.5 886.617  25
  -1  24  -7 12775.6 927.750  21
   1  24   7 14245.9 910.175  12
   1  24   7 13297.1 962.215  16
   1  24   7 13072.8 1037.17  15
   1  24   7 14047.5 979.681  13
  -1  24  -8 4649.04 437.119  26
   1  24   8 4877.94 530.431  13
  -1  24  -8 5573.03 539.845  21
  -1  24  -9 14691.7 755.259  21
   1  25 -10 13995.5 681.004  21
  -1 -25  10 10844.3 531.778   9
   1  25  -9 467.479 209.659  21
  -1 -25   9 356.474 156.618   9
   1  25  -8 231.667 181.618  21
  -1 -25   8-38.1171 173.030  20
  -1  25   8-247.204 556.847  15
  -1  25   8 436.348 560.291  14
  -1 -25   7 42.9031 202.047  20
  -1  25   7 137.189 458.861  12
  -1  25   7 182.264 183.365  25
   1  25  -7 32.5959 136.077  25
  -1  25   7-215.507 662.842  15
  -1  25   7 606.430 549.868  14
   1  25  -6 33368.1 1538.69  26
  -1  25   6 36161.7 1605.69  25
   1  25  -6 35653.9 1623.27  25
  -1 -25   6 33719.1 1776.27  20
  -1  25   6 34708.0 1737.01  14
  -1  25   6 36543.1 1737.28  15
   1  25  -6 30926.6 1852.95   4
  -1  25   5 1893.28 349.273  25
   1  25  -5 2062.00 362.278  25
  -1  25   5 1895.32 343.778  26
   1  25  -5 1944.06 350.413  26
  -1  25   5 1837.79 399.434  12
  -1 -25   5 1778.50 390.719  20
  -1  25   5 1818.77 326.082  17
  -1  25   5 2053.31 416.297  15
  -1  25   5 2232.21 421.330  14
   1  25  -4 36870.3 1919.72   4
  -1 -25   4 38847.4 1934.35   2
   1 -25  -4 40112.7 1868.20   1
  -1 -25   4 40491.2 1876.69   1
  -1  25   4 39065.0 1707.05  26
   1  25  -4 41512.6 1746.77  26
   1  25  -4 39211.7 1673.85  25
  -1  25   4 38136.4 1665.47  25
  -1  25   4 38802.5 1737.51  11
  -1  25   4 39218.6 1845.56  12
  -1 -25   4 37928.1 1815.63  20
  -1  25   4 38461.7 1657.18  17
  -1  25   4 38379.4 1773.94  14
  -1  25   4 39889.2 1833.26  15
   1  25  -3 1013.65 255.438  26
  -1  25   3 1276.16 263.163  25
  -1  25   3 1552.41 308.081  26
   1  25  -3 1684.98 307.695  25
  -1  25   3 1359.24 313.809  14
  -1  25   3 1224.00 315.469  15
  -1  25   3 1144.28 309.752  12
   1  25  -3 1353.22 288.770  11
  -1  25   3 1015.43 273.461  11
   1  25  -3 1331.85 356.655   4
   1 -25  -3 1842.73 402.646   1
  -1 -25   3 1447.20 340.845   1
  -1 -25   3 1342.74 325.412   2
  -1  25   2 850.481 208.397  25
   1  25  -2 1017.14 258.692  26
   1  25  -2 593.532 192.839  25
  -1  25   2 817.019 257.639  15
   1  25  -2 703.815 239.226  11
  -1  25   2 925.307 283.354  12
   1  25  -2 385.158 211.990   4
   1 -25  -2 748.865 277.735   1
  -1 -25   2 599.202 218.374   2
  -1 -25   2 835.975 278.895   1
  -1  25   1 612.109 231.319  12
   1  25  -1 211.890 188.821  11
  -1  25   1 534.697 233.321  11
   1  25  -1 443.838 178.861  26
  -1  25   1 389.864 147.394  25
   1  25  -1 585.793 189.821  25
  -1 -25   1 327.121 159.090   2
   1 -25  -1 580.650 245.226   1
  -1  25   1 259.450 163.557  15
  -1  25   0 19510.1 1073.92  26
   1  25   0 18718.1 1067.66  26
  -1  25   0 19450.4 987.103  25
   1  25   0 17906.4 1005.84  25
  -1  25   0 18823.5 1153.87  24
   1  25   0 20049.6 1124.15  12
   1  25   0 17685.5 1131.89  11
  -1 -25   0 19739.4 1057.45   2
   1 -25   0 20437.5 1327.95   1
  -1 -25   0 19622.0 1292.07   1
   1  25   0 17975.8 1076.25  14
   1  25   1 140.084 105.832  25
   1  25   1 30.7200 116.034  26
  -1  25  -1 208.893 135.455  26
  -1  25  -1 214.541 168.414  24
  -1  25  -1 166.367 123.373  25
   1  25   1 183.324 159.885  11
   1  25   1 70.4242 153.552  12
  -1  25  -1 70.5846 88.8936  21
  -1 -25  -1 44.9217 149.618   1
   1  25   1 530.143 204.320  14
   1  25   1 177.239 178.483  15
   1  25   1 203.949 171.153  16
   1  25   2 39330.6 1723.83  26
  -1  25  -2 39750.0 1713.81  26
  -1  25  -2 37208.3 1764.95  24
  -1  25  -2 39035.8 1563.98  25
   1  25   2 38993.4 1669.89  25
   1  25   2 41116.9 1860.81  12
   1  25   2 40317.8 1817.27  11
  -1  25  -2 39132.0 1630.69  21
   1 -25   2 41722.8 2009.84   1
  -1 -25  -2 40899.5 1967.09   1
   1  25   2 36247.9 1739.94  14
   1  25   2 36841.3 1740.07  16
   1  25   2 38688.7 1807.92  15
   1  25   3 36.7543 166.841  16
   1  25   3 39.0882 177.429  15
   1  25   3 76.0635 172.636  14
   1  25   3 127.692 150.392  25
   1  25   3 267.538 178.623  26
  -1  25  -3 231.433 176.592  26
  -1  25  -3 332.298 167.602  24
  -1  25  -3 31.9890 145.226  21
   1 -25   3 360.884 227.140   1
  -1 -25  -3 420.215 197.933   1
   1  25   3 423.366 222.058  11
   1  25   3 235.880 215.716  12
  -1  25  -3 189.285 188.386   4
  -1  25  -4 21226.7 1460.08   4
  -1  25  -4 24237.0 1301.83  26
   1  25   4 22924.1 1246.86  11
   1  25   4 23742.5 1364.50  12
  -1  25  -4 23362.4 1292.17  21
   1  25   4 20024.2 1275.03  14
   1  25   4 22594.2 1340.70  13
   1  25   4 21673.9 1278.59  16
   1 -25   4 22967.9 1421.46   1
  -1 -25  -4 21543.5 1294.03   1
  -1  25  -5 5729.72 764.236   4
  -1  25  -5 8000.66 710.369  26
   1 -25   5 5989.97 676.369  20
   1  25   5 7177.06 690.919  16
   1  25   5 7366.47 746.158  13
   1  25   5 6922.91 707.582  14
  -1  25  -6 11334.5 833.205  26
   1  25   6 10385.4 842.409  12
  -1  25  -6 10684.9 865.824  21
   1 -25   6 10645.7 884.873  20
   1  25   6 8282.24 811.570  16
   1  25   6 11666.2 907.489  15
   1  25   6 10916.4 888.632  14
   1  25   6 10388.5 870.554  13
  -1  25  -7 701.072 252.665  21
   1  25   7 889.215 277.174  12
   1  25   7 187.046 562.016  15
   1  25   7 556.513 559.129  14
   1  25   7 1448.37 482.586  16
   1  25   7 649.315 275.922  13
   1  25   7 689.442 271.083  25
  -1  25  -7 617.303 209.605  26
  -1  25  -8 29513.6 1213.32  26
  -1  25  -8 31533.3 1392.24  21
   1  25   8 33986.9 1447.40  15
   1  25   8 29329.9 1367.03  13
  -1  25  -9 167.965 109.918  21
   1  26 -10 15036.4 703.673  21
   1  26  -9 772.700 213.321  21
  -1 -26   9 480.333 147.285   9
  -1  26   8 6197.60 753.983  14
  -1  26   8 7878.74 734.056  12
  -1  26   8 5827.73 783.159  15
  -1 -26   8 4754.48 575.599  20
   1  26  -8 5983.94 594.406  21
  -1 -26   7 10924.1 913.631  20
  -1  26   7 11761.1 951.074  12
  -1  26   7 10548.6 989.549  15
  -1  26   7 11335.4 983.275  14
  -1  26   7 10327.9 763.281  25
   1  26  -6 22367.1 1207.06  25
  -1  26   6 21823.7 1177.07  25
  -1 -26   6 19798.4 1297.72  20
   1  26  -6 19959.7 1112.41  26
  -1  26   6 18634.2 1261.90  14
  -1  26   6 21140.8 1260.25  15
   1  26  -5 24203.0 1258.26  25
  -1  26   5 22985.5 1228.16  25
  -1  26   5 23452.6 1360.99  12
  -1 -26   5 20629.3 1318.55  20
  -1  26   5 22906.0 1238.70  26
   1  26  -5 23076.6 1238.88  26
  -1  26   5 23209.5 1349.38  15
  -1  26   5 21911.2 1292.76  14
   1  26  -4 5128.87 670.993   4
   1  26  -4 5692.83 577.786  26
  -1  26   4 5279.07 556.267  26
  -1  26   4 4745.01 515.702  25
   1  26  -4 4716.62 519.068  25
   1 -26  -4 6298.89 679.371   1
  -1 -26   4 5328.44 665.169   2
  -1 -26   4 4730.54 609.080   1
  -1  26   4 6566.89 642.113  11
  -1  26   4 5801.98 656.984  12
  -1  26   4 4392.02 499.321  17
  -1  26   4 4942.50 579.985  14
  -1  26   4 5182.78 614.179  15
  -1  26   3 201.414 193.857  14
  -1  26   3 406.405 213.310  15
  -1  26   3 571.626 200.521  25
   1  26  -3 349.677 168.349  25
  -1  26   3 284.205 164.159  26
   1  26  -3 415.881 189.103  26
   1 -26  -3 439.688 247.672   1
  -1 -26   3 298.209 221.284   1
  -1 -26   3 804.162 272.691   2
  -1  26   3 976.531 291.634  11
  -1  26   3 264.295 212.738  12
  -1  26   3 372.251 165.441  17
   1  26  -3 651.610 289.469   4
   1  26  -2 49108.6 1969.33  26
  -1  26   2 47812.1 2025.90  12
   1  26  -2 48845.5 2035.95  11
  -1  26   2 50396.0 1889.66  25
   1  26  -2 44773.9 1862.55  25
  -1 -26   2 45839.9 1997.05   2
   1 -26  -2 49985.7 2266.35   1
  -1 -26   2 55181.0 2319.82   1
  -1  26   2 46298.4 2019.43  15
   1  26  -1 11816.2 833.128  26
  -1  26   1 11902.6 822.814  26
  -1  26   1 12549.7 932.142  11
   1  26  -1 12354.7 929.716  11
  -1  26   1 12093.8 869.908  12
   1  26  -1 11825.2 797.724  25
  -1  26   1 11668.4 760.226  25
  -1 -26   1 10972.2 812.781   2
   1 -26  -1 12783.3 1046.09   1
  -1  26   1 10357.3 831.727  15
  -1  26   0 8164.45 673.186  26
   1  26   0 7668.52 661.640  26
  -1  26   0 8065.09 608.372  25
  -1  26   0 7068.30 699.651  24
   1  26   0 7680.20 631.508  25
   1  26   0 7832.63 694.567  12
   1  26   0 7935.55 737.513  11
   1 -26   0 7841.34 820.784   1
  -1 -26   0 7827.16 813.971   1
   1  26   0 6207.40 621.505  14
  -1  26  -1 5032.34 532.821  26
   1  26   1 4678.22 528.884  26
  -1  26  -1 4732.00 466.718  25
  -1  26  -1 5260.33 593.246  24
   1  26   1 5894.05 556.746  25
   1  26   1 5819.45 617.194  12
   1  26   1 5402.84 608.322  11
  -1  26  -1 5507.18 493.436  21
  -1 -26  -1 5416.85 668.505   1
   1  26   1 5322.33 607.868  15
   1  26   1 4237.28 530.330  16
   1  26   1 4216.65 533.436  14
   1  26   2 19170.0 1145.85  26
  -1  26  -2 22081.6 1204.84  26
  -1  26  -2 21652.3 1080.01  25
  -1  26  -2 20673.4 1241.55  24
   1  26   2 20950.1 1150.49  25
   1  26   2 22398.8 1294.19  11
   1  26   2 20881.7 1276.05  12
  -1  26  -2 21894.9 1130.42  21
   1  26   2 20710.5 1257.50  15
   1  26   2 19908.4 1212.31  16
   1  26   2 19019.8 1196.15  14
  -1 -26  -2 22128.5 1389.15   1
   1 -26   2 22051.1 1414.18   1
   1 -26   3 23404.7 1473.84   1
  -1 -26  -3 22486.1 1384.13   1
   1  26   3 21528.1 1225.60  26
  -1  26  -3 23651.3 1274.51  26
  -1  26  -3 20381.6 1258.90  24
   1  26   3 21697.5 1214.73  25
   1  26   3 23962.9 1320.31  11
   1  26   3 22233.6 1333.65  12
  -1  26  -3 24987.2 1278.29  21
   1  26   3 22624.0 1300.33  16
   1  26   3 22724.1 1350.24  15
   1  26   3 20662.9 1275.44  14
  -1  26  -4 54946.9 2695.12   4
   1 -26   4 62603.8 2680.38   1
  -1 -26  -4 64761.7 2555.20   1
  -1  26  -4 67826.4 2513.26  26
   1  26   4 68659.4 2634.96  12
   1  26   4 65578.7 2449.87  11
  -1  26  -4 66441.1 2511.14  21
   1  26   4 66585.7 2549.46  16
   1  26   4 65090.1 2588.87  13
   1  26   4 62330.3 2540.62  14
  -1  26  -5 350.352 202.535  26
  -1  26  -5 522.152 220.601  21
   1 -26   5 654.109 242.522  20
  -1  26  -5 801.516 322.819   4
   1  26   5 548.950 266.113  14
   1  26   5 680.527 306.771  13
   1  26   5 759.546 269.659  16
   1  26   6 3002.95 460.368  12
  -1  26  -6 3916.12 481.547  26
   1  26   6 3189.06 490.259  13
   1  26   6 2662.83 501.033  16
   1  26   6 3925.39 556.466  14
  -1  26  -7 17957.1 990.316  26
  -1  26  -7 20072.2 1124.61  21
   1  26   7 18845.9 1037.88  12
   1  26   7 18999.3 1086.12  16
   1  26   7 17422.7 1070.09  13
   1  26   7 17798.1 1182.21  14
   1  26   7 17731.9 1156.16  15
  -1  26  -8 6207.05 539.713  21
  -1  26  -8 5997.48 442.793  26
  -1  26  -9 15707.8 730.764  21
   1  27 -10 37.6700 70.6811  21
  -1  27   9 21667.7 1080.63  15
   1  27  -9 19923.1 993.871  21
  -1  27   8 1300.03 567.462  14
  -1  27   8 974.612 611.544  15
  -1 -27   8 325.724 188.283  20
   1  27  -8 355.633 171.390  21
  -1 -27   7 12111.2 930.779  20
  -1  27   7 13069.2 991.222  12
  -1  27   7 11236.9 937.582  14
  -1  27   7 10151.5 953.926  15
  -1  27   7 12117.6 807.507  25
  -1  27   6 4430.51 503.719  25
   1  27  -6 5513.44 563.157  25
  -1 -27   6 4510.96 597.345  20
   1  27  -6 5209.26 534.918  26
  -1  27   6 5666.70 634.903  15
  -1  27   6 4756.13 702.196  14
  -1  27   5 14212.6 945.957  26
   1  27  -5 14246.1 945.915  26
  -1  27   5 14320.0 938.111  25
   1  27  -5 15292.7 972.114  25
  -1  27   5 15585.9 1078.78  12
  -1 -27   5 13913.8 1043.43  20
   1  27  -5 12861.8 1136.30   4
  -1  27   5 14630.0 1047.89  15
  -1  27   5 17388.5 1100.16  14
  -1  27   4 6058.73 600.309  26
   1  27  -4 6915.89 640.956  26
  -1  27   4 6022.06 579.507  25
   1  27  -4 6771.85 611.203  25
   1 -27  -4 5372.84 644.474   1
  -1 -27   4 5966.30 699.454   1
  -1  27   4 5876.14 664.521  12
  -1  27   4 5557.71 636.812  15
  -1  27   4 5380.08 603.465  14
   1  27  -4 5843.99 717.937   4
   1  27  -3 176721. 5963.86   4
  -1 -27   3 202585. 6092.07   1
   1 -27  -3 200604. 6114.42   1
   1  27  -3 197340. 5645.20  25
  -1  27   3 208001. 5663.16  25
  -1  27   3 195934. 5715.91  26
   1  27  -3 202797. 5754.63  26
  -1  27   3 199808. 5857.00  11
  -1  27   3 191792. 5857.09  12
  -1  27   3 195599. 5607.13  17
  -1  27   3 196336. 5874.24  15
  -1  27   3 194811. 5738.29  14
   1  27  -2 36629.5 1646.23  26
  -1  27   2 33896.6 1655.28  12
   1  27  -2 36092.8 1694.97  11
   1  27  -2 36450.5 1572.08  25
  -1  27   2 34415.0 1514.25  25
  -1 -27   2 38684.4 1927.22   1
   1 -27  -2 35661.1 1897.70   1
  -1  27   2 32625.7 1641.35  15
  -1  27   1 13648.3 914.974  26
   1  27  -1 15209.0 972.546  26
  -1  27   1 14708.8 872.184  25
   1  27  -1 14527.2 903.443  25
   1 -27  -1 14325.5 1145.10   1
  -1  27   1 13650.1 967.347  15
   1  27  -1 14379.9 1033.57  11
  -1  27   1 13206.9 960.325  12
  -1  27   0 2065.57 362.305  26
   1  27   0 1956.83 350.725  26
   1  27   0 1955.10 335.111  25
  -1  27   0 1925.17 305.849  25
   1  27   0 2073.38 399.087  11
   1  27   0 1508.82 325.043  12
   1 -27   0 1620.38 419.935   1
  -1 -27   0 1624.12 398.754   1
  -1  27   0 1505.36 330.510  15
   1  27   0 1682.54 334.719  14
   1  27   0 1357.63 320.611  16
   1  27   0 1594.45 354.739  15
   1  27   1 32255.3 1543.81  26
  -1  27  -1 36005.5 1598.92  26
  -1  27  -1 33136.2 1657.44  24
   1  27   1 34107.1 1524.64  25
  -1  27  -1 32137.3 1409.33  25
   1  27   1 33593.3 1635.33  12
   1  27   1 32985.1 1668.02  11
  -1  27  -1 34024.7 1404.62  21
  -1 -27  -1 35145.8 1870.30   1
   1  27   1 30715.1 1558.15  14
   1  27   1 31329.7 1599.15  16
   1  27   1 30504.0 1604.33  15
   1  27   2 8793.82 741.335  26
  -1  27  -2 9212.04 752.703  26
   1  27   2 8504.76 709.003  25
  -1  27  -2 9109.43 803.550  24
   1  27   2 9659.15 829.377  12
   1  27   2 8534.08 782.514  11
  -1  27  -2 8641.39 676.906  21
   1  27   2 8531.54 774.437  14
   1  27   2 8203.72 754.939  16
   1  27   2 8600.78 797.028  15
  -1 -27  -2 8640.45 860.055   1
   1 -27   2 8823.21 889.255   1
   1 -27   3 108749. 3917.11   1
  -1 -27  -3 110504. 3823.25   1
   1  27   3 107537. 3574.94  26
  -1  27  -3 107725. 3564.26  26
   1  27   3 107376. 3518.24  25
   1  27   3 109439. 3635.87  11
   1  27   3 108900. 3706.72  12
  -1  27  -3 108089. 3517.20  21
   1  27   3 105571. 3614.70  16
   1  27   3 101592. 3659.39  15
   1  27   3 103870. 3635.65  14
   1 -27   4 6103.52 767.418   1
  -1 -27  -4 4164.91 563.102   1
  -1  27  -4 5021.32 567.495  26
   1  27   4 5161.79 567.080  25
  -1  27  -4 5130.51 577.901  21
   1  27   4 5645.03 581.719  11
   1  27   4 4579.89 588.486  12
   1  27   4 5731.01 619.373  16
   1  27   4 5042.06 621.138  15
   1  27   4 4847.01 599.217  14
  -1  27  -5 52521.3 2134.04  26
  -1  27  -5 55530.7 2219.58  21
   1  27   5 52620.2 2137.82  16
   1  27   5 48963.6 2147.50  12
   1  27   5 53379.0 2218.61  14
   1  27   6 2121.27 403.682  12
  -1  27  -6 2765.59 402.410  26
   1  27   6 1505.69 402.302  16
   1  27   6 2812.22 516.096  14
  -1  27  -7 6879.88 561.207  26
   1  27   7 6976.22 602.116  12
   1  27   7 7786.02 691.413  16
   1  27   7 6819.46 760.256  15
   1  27   7 6832.36 787.273  14
  -1  27  -7 6496.54 608.162  21
   1  27   8 5135.75 616.038  15
  -1  27  -8 2776.45 358.156  21
  -1  27  -9 1807.42 213.731  21
   1  28 -10 346.105 96.2282  21
  -1  28   9 1816.93 476.218  15
   1  28  -9 139.656 133.013  21
  -1  28   8 4934.43 691.984  15
  -1  28   8 3909.73 612.576  14
  -1 -28   8 3762.67 456.794  20
   1  28  -8 3744.75 447.560  21
  -1 -28   7 6081.88 637.158  20
  -1  28   7 7636.79 792.157  12
  -1  28   7 6509.86 753.906  14
  -1  28   7 5089.87 751.319  15
  -1 -28   6 1460.72 346.225  20
  -1  28   6 2589.08 650.986  12
  -1  28   6 1263.99 286.568  25
   1  28  -6 1514.99 296.791  26
  -1  28   6 1256.37 545.197  14
  -1  28   6 2172.77 431.575  15
  -1  28   5 27466.2 1367.38  26
   1  28  -5 26945.4 1352.05  26
   1  28  -5 27512.4 1357.36  25
  -1  28   5 27308.0 1337.84  25
  -1  28   5 26734.4 1460.68  12
  -1 -28   5 24647.1 1418.87  20
   1  28  -5 23093.3 1560.58   4
  -1  28   5 26114.9 1411.31  14
  -1  28   5 26447.7 1436.10  15
  -1  28   4 1927.65 351.684  26
  -1  28   4 1443.96 313.666  25
   1  28  -4 1447.58 316.129  26
   1  28  -4 1261.43 285.559  25
  -1  28   4 1046.21 332.573  15
  -1  28   4 1859.49 376.285  14
  -1  28   4 2592.41 488.117  12
   1  28  -4 1029.68 345.340   4
  -1 -28   4 1262.64 389.026   1
   1 -28  -4 1434.19 353.860   1
   1  28  -3 114432. 3628.83  26
  -1  28   3 107825. 3560.54  26
  -1  28   3 106680. 3687.27  12
  -1  28   3 109329. 3491.08  25
   1  28  -3 109121. 3506.35  25
   1 -28  -3 111080. 3922.55   1
  -1 -28   3 110923. 3915.99   1
  -1  28   3 103275. 3652.47  15
  -1  28   3 111490. 3600.45  14
   1  28  -2 21118.7 1190.04  26
   1  28  -2 20916.5 1233.43  11
  -1  28   2 20881.2 1248.01  12
   1  28  -2 19932.6 1108.29  25
  -1  28   2 19922.6 1082.88  25
   1 -28  -2 21379.3 1429.08   1
  -1 -28   2 21555.5 1413.61   1
  -1  28   2 19348.3 1202.24  15
   1  28  -1 3358.57 462.361  26
  -1  28   1 3594.57 466.952  26
   1  28  -1 3635.26 519.317  11
  -1  28   1 3688.63 593.426  12
  -1  28   1 4534.08 471.143  25
   1  28  -1 4344.98 486.799  25
   1 -28  -1 3028.23 553.389   1
  -1  28   1 4238.20 537.492  15
   1  28   0 3374.68 462.265  26
  -1  28   0 3555.33 453.168  26
   1  28   0 3061.77 439.742  12
   1  28   0 3132.45 491.188  11
  -1  28   0 3145.25 394.487  25
   1  28   0 3554.55 441.053  25
  -1 -28   0 2777.26 527.804   1
   1 -28   0 3320.02 587.333   1
   1  28   0 3370.66 471.373  14
   1  28   0 3873.65 516.810  16
   1  28   0 3063.46 481.188  15
  -1  28   0 3570.07 483.561  15
  -1  28  -1 71678.3 2580.01  26
   1  28   1 69815.5 2574.13  26
  -1  28  -1 69025.3 2684.56  24
   1  28   1 70031.6 2508.03  25
   1  28   1 68703.2 2628.35  12
   1  28   1 72047.9 2731.08  11
  -1 -28  -1 69187.2 2915.92   1
   1  28   1 68238.0 2624.67  16
   1  28   1 63654.1 2544.93  14
   1  28   1 64875.7 2622.17  15
  -1  28  -2 24106.1 1308.10  26
   1  28   2 24059.9 1310.09  26
   1  28   2 24849.3 1284.88  25
  -1  28  -2 21328.3 1308.99  24
   1  28   2 22427.2 1342.23  12
   1  28   2 24038.1 1382.26  11
  -1  28  -2 25241.0 1226.56  21
   1  28   2 22845.4 1329.23  16
   1  28   2 22841.2 1331.17  14
   1  28   2 24177.2 1394.10  15
   1 -28   2 23819.4 1546.43   1
  -1 -28  -2 24308.7 1522.54   1
  -1 -28  -3 28901.8 1631.78   1
   1 -28   3 30866.4 1764.56   1
   1  28   3 31397.8 1532.57  26
  -1  28  -3 27615.5 1458.51  26
   1  28   3 31745.3 1503.31  25
   1  28   3 30238.3 1586.14  12
   1  28   3 30854.1 1548.30  11
  -1  28  -3 30383.2 1461.61  21
   1  28   3 28601.4 1512.55  16
   1  28   3 28729.2 1563.44  15
   1  28   3 27717.7 1520.70  14
  -1 -28  -4 4384.15 567.210   1
   1 -28   4 4314.24 666.100   1
  -1  28  -4 4662.77 552.044  26
   1  28   4 4600.92 532.268  25
   1  28   4 5138.68 608.318  12
   1  28   4 4397.35 523.150  11
  -1  28  -4 4203.80 523.158  21
   1  28   4 5004.72 579.366  16
   1  28   4 4474.61 572.357  14
   1  28   4 4435.97 602.830  15
  -1  28  -5 212.140 199.056  21
   1  28   5 510.330 271.453  12
   1  28   5 34.1565 166.554  16
   1  28   5 73.5300 190.835  14
  -1  28  -5 338.918 200.121  26
  -1  28  -6 5405.20 545.969  26
   1  28   6 5681.42 626.319  16
   1  28   6 4778.59 702.136  14
   1  28   7 2375.09 468.184  12
  -1  28  -7 2241.34 308.037  26
   1  28   7 3417.42 615.022  14
   1  28   7 2923.30 605.788  15
  -1  28  -7 2580.44 380.045  21
   1  28   8 846.124 426.205  14
  -1  28  -8 408.903 161.332  21
  -1  28  -9 11194.3 518.070  21
   1  29  -9 13322.4 704.435  21
  -1  29   8 2384.01 458.522  12
  -1  29   8 856.703 531.391  15
  -1  29   8 1244.83 483.593  14
  -1  29   7 3585.74 673.923  15
  -1  29   7 4501.08 656.488  14
  -1 -29   7 4405.19 521.726  20
   1  29  -7 5031.87 540.017  21
  -1  29   6 14212.8 1066.48  12
   1  29  -6 13838.2 939.417  21
  -1 -29   6 11283.7 894.115  20
   1  29  -6 12748.8 828.996  26
  -1  29   6 14950.3 990.100  15
  -1  29   6 12826.3 990.000  14
   1  29  -5 133.587 173.318  21
  -1 -29   5 36.8069 131.043  20
  -1  29   5-186.826 538.253  12
   1  29  -5 440.454 201.913  25
   1  29  -5 126.478 154.144  26
  -1  29   5 31.6065 143.443  26
  -1  29   5-37.1464 256.078  15
  -1  29   4 69396.3 2582.67  26
   1  29  -4 74140.7 2652.65  26
  -1  29   4 71990.5 2750.34  12
   1  29  -4 72545.4 2582.96  25
  -1  29   4 72206.7 2555.76  25
   1 -29  -4 68904.8 2790.32   1
  -1 -29   4 73354.0 2889.41   1
  -1  29   4 73861.3 2655.68  14
  -1  29   4 67277.8 2675.29  15
  -1  29   3 13430.3 924.569  26
   1  29  -3 13414.9 934.622  26
  -1  29   3 12407.7 1022.26  12
  -1  29   3 13635.6 887.021  25
   1  29  -3 13784.0 905.111  25
  -1 -29   3 12642.8 1073.74   1
   1 -29  -3 14513.2 1133.42   1
  -1  29   3 13454.9 930.690  14
  -1  29   3 13916.2 1001.11  15
   1  29  -2 3037.94 447.382  26
   1  29  -2 2763.14 452.190  11
  -1  29   2 2480.36 609.999  12
   1  29  -2 3586.11 452.897  25
  -1  29   2 3273.04 420.427  25
  -1 -29   2 3464.37 577.184   1
   1 -29  -2 3010.78 555.664   1
  -1  29   2 3584.20 514.785  15
  -1  29   1 28740.9 1439.98  26
   1  29  -1 31601.4 1511.68  26
   1  29  -1 30551.7 1585.72  11
  -1  29   1 27886.4 1455.14  12
  -1  29   1 28654.6 1343.47  25
   1  29  -1 28714.8 1392.42  25
   1 -29  -1 29706.1 1781.75   1
  -1  29   1 27405.9 1476.38  15
  -1  29   0 47011.4 1924.76  26
   1  29   0 47480.3 1952.10  26
   1  29   0 43030.3 1840.34  12
   1  29   0 45897.9 2060.62  11
   1  29   0 43914.2 1819.64  25
  -1 -29   0 45844.9 2263.42   1
   1 -29   0 45954.5 2304.47   1
   1  29   0 39800.5 1885.87  16
   1  29   0 38328.0 1895.42  15
   1  29   0 43481.5 1883.83  14
  -1  29   0 41601.8 1897.21  15
   1  29   1 5241.04 582.150  26
  -1  29  -1 5439.92 585.337  26
   1  29   1 5745.40 661.404  11
   1  29   1 4452.86 560.666  12
   1  29   1 5011.03 542.284  25
  -1 -29  -1 4587.70 666.730   1
   1  29   1 5017.17 579.618  14
   1  29   1 4308.04 555.620  16
   1  29   1 5148.05 614.238  15
   1  29   2 54248.7 2206.68  26
  -1  29  -2 54594.7 2198.15  26
   1  29   2 53043.5 2127.25  25
   1  29   2 55006.4 2285.33  12
   1  29   2 50999.0 2254.46  15
   1  29   2 51268.4 2210.79  14
   1  29   2 55332.5 2257.83  16
   1 -29   2 55662.8 2564.48   1
  -1 -29  -2 56845.5 2520.35   1
  -1  29  -3 1213.29 312.088  26
   1  29   3 1458.70 304.711  25
   1  29   3 734.820 261.648  26
   1  29   3 909.776 295.503  12
   1  29   3 919.124 293.633  11
  -1  29  -3 1228.24 294.935  21
   1  29   3 1008.48 329.904  15
   1  29   3 676.256 264.364  16
   1  29   3 1296.84 322.924  14
  -1 -29  -3 941.433 309.971   1
   1 -29   3 925.617 410.030   1
  -1  29  -4 7669.47 700.263  26
   1  29   4 6015.00 602.161  25
   1  29   4 6621.81 685.080  12
   1  29   4 7086.95 643.454  11
  -1  29  -4 6001.64 613.768  21
   1  29   4 5999.41 625.884  16
   1  29   4 6413.85 675.336  14
   1  29   4 6266.26 682.107  15
  -1  29  -5 9955.77 780.674  26
   1  29   5 9895.80 763.639  25
   1  29   5 10264.9 826.270  12
   1  29   5 10504.0 796.124  16
  -1  29  -5 10821.7 835.760  21
   1  29   5 9814.08 811.166  14
   1  29   6 335.554 516.691  14
   1  29   6 27.3932 418.214  16
  -1  29  -6 941.069 241.713  26
  -1  29  -7 77.3799 155.847  21
   1  29   7 1297.74 419.639  12
  -1  29  -7 315.283 131.423  26
   1  29   7-115.835 468.390  15
   1  29   7 1563.02 542.274  14
   1  29   8 12580.2 728.458  14
   1  29   8 12481.6 734.912  15
  -1  29  -8 12506.6 687.126  21
   1  30  -9 1716.74 233.407  21
  -1  30   8 19100.2 966.723  12
  -1  30   8 19677.4 991.688  14
  -1  30   8 19129.9 1033.42  15
  -1  30   7-53.4731 524.554  15
  -1  30   7 431.582 454.123  14
  -1 -30   7 28.1133 132.407  20
   1  30  -7 169.909 163.339  21
  -1  30   6 20922.7 1239.51  12
   1  30  -6 18061.7 1072.17  21
  -1 -30   6 17227.4 1062.35  20
   1  30  -6 17414.1 962.159  26
  -1  30   6 18325.9 1097.01  15
  -1  30   6 18964.5 1136.72  14
   1  30  -5 1145.73 282.116  21
  -1  30   5 1182.33 347.763  15
   1  30  -5 1927.27 339.289  26
  -1  30   5 1348.43 295.396  26
  -1  30   4 2227.96 662.980  12
   1  30  -4 2152.19 362.646  25
  -1  30   4 2916.66 418.835  26
   1  30  -4 2973.99 428.967  26
  -1  30   4 2559.73 427.463  14
  -1  30   4 2230.20 437.559  15
  -1  30   3 12455.1 894.723  26
   1  30  -3 12081.8 888.165  26
  -1  30   3 11907.6 1021.80  12
   1  30  -3 12402.6 856.135  25
   1 -30  -3 11675.1 1038.20   1
  -1 -30   3 11976.5 1044.03   1
  -1  30   3 11225.8 907.954  15
  -1  30   3 11602.2 846.424  14
   1  30  -2 79971.2 2834.41  26
  -1  30   2 74553.2 2814.65  12
   1  30  -2 77525.7 2709.89  25
   1 -30  -2 80309.8 3244.75   1
  -1 -30   2 81521.4 3228.54   1
  -1  30   2 72857.6 2831.95  15
   1  30  -1 2596.03 419.991  26
   1  30  -1 1963.39 407.007  11
  -1  30   1 3229.91 597.053  12
   1  30  -1 1945.48 351.757  25
  -1  30   1 2353.28 394.738  26
   1 -30  -1 1938.01 470.572   1
  -1 -30   1 2520.59 516.845   1
  -1  30   1 2161.56 409.751  15
  -1  30   0 43833.1 1884.00  26
   1  30   0 44810.6 1916.46  26
   1  30   0 44648.6 2029.41  11
   1  30   0 43115.3 1823.54  12
   1  30   0 44251.5 1824.72  25
  -1 -30   0 43335.2 2230.35   1
   1 -30   0 43985.6 2279.89   1
  -1  30   0 43586.6 1937.79  15
   1  30   0 41129.6 1844.16  14
   1  30   0 44259.1 1963.35  16
   1  30   0 40740.7 1942.64  15
  -1  30  -1 14314.2 976.277  26
   1  30   1 14535.4 978.250  26
   1  30   1 14852.1 1069.91  11
   1  30   1 13320.3 960.695  12
   1  30   1 14170.8 929.102  25
  -1 -30  -1 13607.2 1155.83   1
   1  30   1 12674.4 964.228  16
  -1  30  -1 12726.6 942.140  15
   1  30   1 12533.9 924.570  14
   1  30   1 13907.3 1034.65  15
  -1  30  -2 12376.9 909.798  26
   1  30   2 11629.6 881.561  26
   1  30   2 13099.7 884.748  25
   1  30   2 12500.5 953.310  12
   1  30   2 12869.2 949.523  16
   1  30   2 10998.3 883.966  14
   1  30   2 12782.6 983.816  15
  -1 -30  -2 13904.4 1127.58   1
   1 -30   2 11528.1 1098.75   1
   1  30   3 1726.33 363.097  26
   1  30   3 1696.88 338.469  25
  -1  30  -3 1809.39 359.377  26
   1  30   3 1629.67 372.371  11
   1  30   3 1349.59 362.054  12
  -1  30  -3 1523.14 309.231  21
   1  30   3 1193.69 370.097  15
   1  30   3 1666.63 360.196  14
   1  30   3 1846.22 376.731  16
   1 -30   3 2266.94 520.237   1
  -1 -30  -3 1828.49 406.661   1
  -1  30  -4 8454.06 727.604  26
   1  30   4 7944.30 677.790  25
   1  30   4 6962.56 705.482  12
   1  30   4 7493.12 662.789  11
  -1  30  -4 8812.60 720.521  21
   1  30   4 7655.60 699.640  16
   1  30   4 7844.09 727.556  14
   1  30   4 8297.52 763.587  15
  -1  30  -5 3779.19 467.296  26
   1  30   5 2955.47 414.906  25
  -1  30  -5 3990.16 478.971  21
   1  30   5 3109.74 468.942  12
   1  30   5 3001.89 421.418  16
   1  30   5 4105.40 512.805  14
  -1  30  -6 14659.8 909.533  21
  -1  30  -6 12166.6 785.914  26
   1  30   6 12551.8 937.313  14
   1  30   7 1493.17 425.768  12
   1  30   7 1135.31 472.430  14
   1  30   8 15530.1 756.726  14
   1  30   8 15340.3 735.418  15
  -1  30  -8 15828.5 743.173  21
   1  31  -9 7967.31 449.138  21
  -1  31   8 2613.37 513.798  15
  -1  31   8 2557.61 396.131  12
  -1  31   7 31811.9 1452.87  15
  -1  31   7 32933.7 1408.06  14
   1  31  -7 33579.8 1437.79  21
  -1  31   6 6227.78 789.295  12
   1  31  -6 3778.50 455.612  21
   1  31  -6 3381.19 390.205  26
  -1  31   6 3767.83 605.679  14
  -1  31   6 5572.57 596.297  15
   1  31  -5 233.009 163.972  26
  -1  31   5 58.6186 133.045  26
  -1  31   5-119.807 446.045  14
  -1  31   5 101.690 241.354  15
  -1  31   4 45296.4 2013.63  12
   1  31  -4 44050.5 1854.10  26
  -1  31   4 39640.0 1765.86  26
  -1  31   4 43054.1 1841.45  14
  -1  31   4 43597.6 1914.87  15
  -1  31   3 1709.45 631.638  12
  -1  31   3 1127.72 342.378  15
  -1  31   3 1152.44 281.963  14
   1 -31  -3 1023.52 348.198   1
  -1 -31   3 1081.88 377.579   1
  -1  31   3 1365.16 328.567  26
   1  31  -3 1264.68 294.514  25
   1  31  -3 1270.09 297.584  26
  -1  31   2 1691.69 365.097  15
  -1 -31   2 1001.07 382.528   1
   1 -31  -2 1561.00 424.513   1
   1  31  -2 1506.98 337.727  26
   1  31  -2 1233.99 290.056  25
   1  31  -1 90080.7 2962.99  25
  -1  31   1 87377.2 3019.03  26
   1  31  -1 90978.4 3089.14  26
   1  31  -1 87678.1 3157.25  11
   1 -31  -1 89342.9 3573.88   1
  -1 -31   1 89163.5 3502.30   1
  -1  31   1 81720.3 2899.37  12
   1  31  -1 79873.1 3081.04  15
   1  31  -1 84920.6 3090.29  16
  -1  31   1 81867.9 3044.56  15
   1  31   0 205.174 193.418  11
  -1  31   0 513.795 257.305  15
   1  31   0 239.197 230.079  15
   1  31   0 689.595 246.000  16
   1  31   0 99.3382 161.619  14
  -1 -31   0 276.863 231.287   1
   1 -31   0 172.836 271.431   1
  -1  31   0 589.771 235.279  26
   1  31   0 436.671 204.149  25
   1  31   0 672.014 255.852  26
   1  31   1 4369.26 502.672  25
  -1  31  -1 5725.25 603.574  26
   1  31   1 5788.72 603.163  26
   1  31   1 4996.62 610.419  11
   1  31   1 4981.91 576.456  12
   1  31   1 5358.80 616.909  16
   1  31   1 4693.05 605.144  15
   1  31   1 4861.12 574.701  14
  -1  31  -1 4681.41 569.797  15
  -1 -31  -1 5854.70 765.340   1
   1 -31   1 4941.96 761.191   1
   1 -31   2 25958.1 1649.84   1
  -1 -31  -2 23751.1 1528.01   1
   1  31   2 22821.9 1279.95  26
  -1  31  -2 24927.4 1339.43  26
   1  31   2 24033.7 1263.49  25
   1  31   2 24127.9 1345.24  16
   1  31   2 24021.1 1325.11  14
  -1  31  -2 22479.5 1287.29  15
   1  31   2 23747.1 1377.27  15
   1  31   2 23578.5 1340.56  12
   1  31   3 246.558 212.698  11
   1  31   3 407.745 246.946  12
   1  31   3 404.534 236.316  26
   1  31   3 222.367 183.328  25
  -1  31  -3 209.155 181.007  26
   1  31   3 320.952 224.504  16
   1  31   3 77.0847 261.305  15
   1  31   3 425.419 231.933  14
  -1  31  -4 13385.8 926.318  26
   1  31   4 12924.8 876.286  25
   1  31   4 14564.7 917.665  11
   1  31   4 13463.8 950.299  12
  -1  31  -4 14890.5 933.338  21
   1  31   4 13585.4 919.612  16
   1  31   4 14606.8 966.643  14
   1  31   4 13447.5 967.377  15
  -1  31  -5 17624.9 1011.95  26
   1  31   5 16187.5 956.185  25
   1  31   5 16952.6 1027.40  12
   1  31   5 17301.9 984.349  16
  -1  31  -5 17126.2 1014.08  21
   1  31   5 17211.3 1031.30  14
   1  31   5 17392.0 1053.91  15
  -1  31  -6 844.122 235.901  21
   1  31   6 1386.51 516.037  14
   1  31   6 1174.66 256.927  25
  -1  31  -6 875.758 210.444  26
   1  31   7 19088.1 909.270  12
  -1  31  -7 17286.0 758.713  26
   1  31   7 19453.1 956.451  14
  -1  31  -8 569.461 133.025  21
  -1  32   8 3593.32 471.668  15
   1  32  -8 2932.40 309.710  21
  -1  32   7 7803.74 649.855  14
  -1  32   7 6413.06 682.901  15
   1  32  -7 6565.85 530.516  21
  -1  32   6 532.662 426.107  14
  -1  32   6 1612.43 439.412  15
  -1  32   5 82124.4 2841.62  12
  -1  32   5 77587.7 2747.37  15
  -1  32   5 77894.7 2673.45  14
   1  32  -5 78700.5 2647.23  26
  -1  32   5 76215.3 2639.87  26
   1  32  -4 2507.07 382.393  26
  -1  32   4 2647.39 389.498  26
  -1  32   4 2250.19 417.078  15
  -1  32   4 1171.39 455.408  14
  -1  32   3 29223.7 1545.19  12
   1  32  -3 29641.5 1396.74  25
  -1  32   3 30958.3 1537.45  15
  -1  32   3 26067.3 1381.59  26
   1  32  -3 29723.8 1458.97  26
   1  32  -2 2797.07 406.296  25
   1  32  -2 2737.45 418.561  26
  -1 -32   2 2550.27 534.527   1
  -1  32   2 1994.32 394.026  15
   1  32  -1 1300.50 344.883  15
  -1  32   1 1286.13 325.063  15
   1  32  -1 1411.45 344.121  16
  -1 -32   1 1381.11 388.232   1
   1 -32  -1 1083.68 394.268   1
   1  32  -1 826.836 233.104  25
  -1  32   1 1193.91 304.987  26
   1  32  -1 1262.62 304.038  26
   1  32   0 5345.66 546.933  25
  -1  32   0 5697.33 594.019  26
   1  32   0 5122.21 573.327  26
   1  32   0 5775.07 648.387  11
  -1 -32   0 4512.65 694.165   1
   1 -32   0 4843.07 755.182   1
  -1  32   0 4744.42 567.717  15
   1  32   0 4617.48 578.570  16
   1  32   0 5187.71 620.430  15
   1  32   1 9195.15 726.148  25
   1  32   1 8320.04 744.249  26
  -1  32  -1 8949.66 762.325  26
   1  32   1 9597.87 776.778  12
   1  32   1 9198.13 813.909  11
  -1  32  -1 10133.1 815.802  15
   1  32   1 8387.10 739.130  14
   1  32   1 8946.88 813.813  15
   1  32   1 9614.72 817.245  16
   1 -32   1 8997.93 997.022   1
  -1 -32  -1 9113.72 947.866   1
  -1  32  -2 4861.13 550.503  26
   1  32   2 5486.90 580.085  26
   1  32   2 3752.72 514.771  12
   1  32   2 4271.39 496.434  25
   1  32   2 4419.37 545.620  16
   1  32   2 3845.96 543.449  15
   1  32   2 4123.05 514.461  14
  -1  32  -2 4508.44 528.013  15
   1  32   3 65095.1 2433.45  26
  -1  32  -3 68733.8 2488.91  26
   1  32   3 64243.4 2366.97  25
   1  32   3 66701.4 2468.15  16
   1  32   3 69215.1 2493.84  11
   1  32   3 67828.0 2510.16  12
   1  32   3 64025.8 2428.36  14
   1  32   3 62782.6 2498.38  15
   1  32   4 1047.00 322.464  12
   1  32   4 1000.97 287.557  14
   1  32   4 711.055 302.238  15
   1  32   4 949.615 262.525  16
   1  32   4 1170.70 272.321  25
  -1  32  -4 974.489 280.729  26
   1  32   5 3761.89 430.203  25
   1  32   5 4824.09 520.090  12
  -1  32  -5 3987.71 456.319  21
  -1  32  -5 3600.93 429.218  26
   1  32   5 3919.35 502.056  15
   1  32   6 2157.79 307.339  25
   1  32   6 3545.11 534.718  12
  -1  32  -6 2330.70 299.182  26
   1  32   6 3858.32 568.085  14
  -1  32  -6 2384.92 329.741  21
   1  32   7 2362.79 382.118  12
   1  32   7 349.472 362.861  14
  -1  32  -8 117.754 63.0365  21
  -1  33   8 765.057 332.550  15
  -1  33   7 5846.95 533.943  14
  -1  33   7 5965.86 587.668  15
  -1  33   6 31218.9 1334.49  14
  -1  33   6 30638.0 1436.75  15
  -1  33   6 34957.9 1471.23  12
  -1  33   5 605.911 397.772  14
  -1  33   5 233.704 252.149  15
  -1  33   4 26628.7 1415.21  12
  -1  33   4 24698.6 1233.94  14
  -1  33   4 24436.6 1303.02  15
  -1  33   4 24175.2 1242.32  26
   1  33  -4 26214.9 1284.10  26
  -1  33   3 8562.57 751.766  15
  -1  33   3 8508.15 711.026  26
   1  33  -3 9873.78 770.815  26
   1  33  -2 5085.14 525.295  25
   1  33  -2 4956.97 586.775  16
   1  33  -2 4427.67 578.823  15
  -1  33   2 4836.74 566.381  15
   1  33  -2 4527.51 536.009  26
   1  33  -1 18964.6 1068.89  25
   1  33  -1 19290.9 1184.37  16
  -1  33   1 19463.3 1088.03  12
  -1  33   1 17321.2 1107.59  15
   1  33  -1 17289.7 1153.71  15
  -1  33   1 19960.4 1143.34  26
   1  33  -1 18581.3 1129.12  26
   1  33   0 3380.08 433.748  25
   1  33   0 3576.29 472.900  26
  -1  33   0 3393.11 470.695  26
   1  33   0 3886.28 516.478  16
  -1  33   0 2887.03 458.870  15
   1  33   0 3056.16 481.210  15
   1  33   1 6168.26 669.935  12
   1  33   1 7201.91 715.254  11
   1  33   1 6995.60 626.284  25
  -1  33  -1 7939.79 696.847  26
   1  33   1 8144.94 704.598  26
   1  33   1 6036.04 662.643  15
   1  33   1 6453.42 620.886  14
   1  33   1 7298.73 699.114  16
  -1  33  -1 6898.37 668.877  15
  -1  33  -2 43011.2 1832.43  26
   1  33   2 43491.8 1830.00  26
   1  33   2 40286.2 1783.17  12
   1  33   2 42879.5 1756.07  25
   1  33   2 41570.6 1825.35  16
   1  33   2 42543.8 1897.97  15
   1  33   2 40842.0 1763.02  14
  -1  33  -2 37334.6 1743.73  15
  -1  33  -3 120.569 177.940  15
   1  33   3 64.0515 193.308  16
   1  33   3 69.9264 264.025  15
   1  33   3 155.059 191.214  14
   1  33   3-30.8324 164.639  26
   1  33   3 57.6695 158.191  25
  -1  33  -3-32.3321 152.261  26
   1  33   3 392.275 279.043  12
   1  33   4 13714.5 848.806  25
  -1  33  -4 13866.3 893.562  26
  -1  33  -4 12407.1 820.312  15
   1  33   4 14842.8 950.047  15
   1  33   4 14679.2 906.951  14
   1  33   4 15560.1 955.322  12
   1  33   5 12111.4 747.959  25
  -1  33  -5 12132.9 762.571  26
   1  33   5 13850.8 847.009  15
   1  33   5 11091.7 835.350  14
   1  33   5 13616.1 887.911  12
   1  33   6 705.809 204.996  25
   1  33   6 829.835 409.443  14
   1  33   7 4806.02 417.831  14
   1  33   7 5580.41 436.506  12
  -1  33  -7 5038.10 378.537  21
  -1  34   8 29539.1 979.846  16
  -1  34   7 2977.23 452.557  15
   1  34  -7 1684.25 248.421  15
  -1  34   6 5930.58 553.661  14
  -1  34   6 5788.95 653.171  15
  -1  34   5 553.798 289.396  15
  -1  34   5 229.307 361.682  14
  -1  34   4 5118.26 566.996  14
  -1  34   4 4748.66 531.954  15
   1  34  -4 5441.90 525.824  26
  -1  34   4 5216.70 510.154  26
  -1  34   3 6408.43 631.859  15
  -1  34   3 8774.17 833.692  12
   1  34  -3 6081.99 647.978  15
   1  34  -3 7305.04 637.311  26
  -1  34   3 6778.44 608.561  26
   1  34  -2 38352.7 1837.09  15
  -1  34   2 41753.3 1833.30  15
   1  34  -2 41883.0 1870.75  16
  -1  34   2 42421.1 1780.49  12
   1  34  -1 223.481 199.020  15
   1  34  -1 287.399 191.966  16
  -1  34   1 408.037 226.570  15
  -1  34   1 161.940 168.227  26
   1  34  -1 403.282 185.005  25
   1  34  -1 431.261 208.887  26
   1  34   0 35448.8 1628.37  26
  -1  34   0 35387.2 1618.40  26
   1  34   0 34945.6 1543.51  25
   1  34   0 35055.4 1661.64  16
   1  34   0 34897.1 1687.58  15
  -1  34   0 34464.3 1612.11  15
   1  34   1 5789.99 669.728  12
   1  34   1 5867.43 589.915  26
  -1  34  -1 6873.37 645.954  26
  -1  34  -1 6205.91 614.863  15
   1  34   1 5298.74 541.321  14
   1  34   1 5026.48 597.241  15
   1  34   1 7077.38 656.603  16
   1  34   1 5649.86 551.688  25
   1  34   2 3543.46 429.515  25
  -1  34  -2 4250.23 503.504  26
   1  34   2 3745.48 464.335  26
   1  34   2 3496.97 596.620  12
   1  34   2 4251.46 513.891  16
   1  34   2 3697.15 459.921  14
   1  34   2 4497.62 555.019  15
  -1  34  -2 4273.85 499.921  15
   1  34   3 115.406 170.317  26
   1  34   3-53.6902 185.057  25
  -1  34  -3 121.758 171.330  26
   1  34   3-162.346 313.890  15
  -1  34  -3-27.6461 139.180  15
   1  34   3 28.0624 157.950  14
   1  34   3-208.974 467.776  12
   1  34   4 11413.8 836.621  12
  -1  34  -4 9995.66 718.881  26
   1  34   4 8808.75 648.944  25
   1  34   4 9210.90 711.549  14
   1  34   4 9610.77 732.600  15
   1  34   5 5998.61 617.319  12
   1  34   5 4282.36 410.678  25
   1  34   5 4874.99 580.319  14
   1  34   5 5641.85 528.298  15
  -1  34  -5 4262.35 419.079  26
   1  34   6 28095.1 1126.90  14
   1  34   6 30037.9 1169.94  12
  -1  34  -6 26494.2 1019.78  26
   1  34   7 1223.62 237.218  14
  -1  35   7 12978.2 604.472  16
  -1  35   7 11540.4 608.155  15
  -1  35   6 15766.5 766.682  14
  -1  35   6 18095.3 903.970  12
  -1  35   6 16942.0 902.755  15
   1  35  -6 15497.9 828.375  15
   1  35  -5 751.005 241.150  15
  -1  35   5 2135.36 363.328  15
  -1  35   5 1537.71 367.167  14
   1  35  -5 1320.10 228.470  26
  -1  35   4 2990.35 412.706  15
   1  35  -4 2778.31 417.533  15
  -1  35   4 2888.94 375.792  26
   1  35  -4 2717.87 366.445  26
   1  35  -3 1028.47 247.273  26
   1  35  -3 500.874 238.536  15
  -1  35   3 538.432 241.853  15
   1  35  -2 2389.62 373.726  26
  -1  35   2 3008.87 527.144  12
  -1  35   2 2258.38 394.487  15
   1  35  -2 1845.39 367.965  15
   1  35  -2 2169.34 370.901  16
  -1  35   1 25700.3 1307.98  26
   1  35  -1 26707.5 1334.39  26
   1  35  -1 27008.0 1381.96  16
   1  35  -1 24519.2 1353.64  15
  -1  35   1 26580.8 1334.24  15
   1  35   0 12098.8 840.524  26
  -1  35   0 11548.0 824.259  26
   1  35   0 11125.8 832.737  16
   1  35   0 11611.4 878.113  15
  -1  35   0 10325.3 794.801  15
   1  35   1 26739.5 1302.00  12
  -1  35  -1 27856.0 1373.55  26
   1  35   1 29501.2 1394.97  26
   1  35   1 28314.2 1310.64  25
   1  35   1 27935.5 1268.54  14
   1  35   1 29017.5 1450.88  15
  -1  35  -1 26749.8 1346.31  15
   1  35   2 18070.8 1074.65  12
   1  35   2 16529.0 986.519  26
  -1  35  -2 17458.2 1022.83  26
   1  35   2 16286.7 937.282  25
   1  35   2 16192.3 1044.91  15
   1  35   2 17324.1 957.153  14
  -1  35  -2 15923.6 957.244  15
  -1  35  -3 1634.10 306.418  26
   1  35   3 1080.49 258.373  25
   1  35   3 1458.49 301.444  14
   1  35   3 627.152 290.171  15
  -1  35  -3 1225.39 257.865  15
   1  35   3 1760.12 512.064  12
  -1  35  -4 9743.93 674.115  26
   1  35   4 9215.27 683.195  15
   1  35   4 10853.7 782.735  12
   1  35   5 6439.58 575.404  15
   1  35   5 5698.52 555.360  14
  -1  35  -5 5439.57 440.927  26
   1  35   6 1872.70 359.106  12
   1  35   6 395.992 279.842  14
  -1  36   7 15767.1 610.014  16
  -1  36   7 9931.61 536.202  15
   1  36  -6 229.248 125.369  15
  -1  36   6 416.485 368.869  15
  -1  36   6-345.320 288.263  16
   1  36  -5 28552.2 1268.41  15
  -1  36   5 29151.7 1254.42  12
  -1  36   5 32178.8 1276.36  15
  -1  36   4 1961.72 331.964  15
   1  36  -4 1059.49 270.026  15
   1  36  -4 1737.50 276.739  26
  -1  36   4 1474.25 282.348  26
  -1  36   3 17122.7 975.499  12
   1  36  -3 15978.9 994.672  15
  -1  36   3 16957.7 966.481  15
   1  36  -3 16868.3 944.085  26
  -1  36   2 887.139 284.699  15
   1  36  -2 1198.59 306.123  15
   1  36  -2 1078.88 268.567  26
  -1  36   1 29.2710 211.635  15
   1  36  -1 99.1122 181.251  15
   1  36  -1 29.4518 138.704  26
  -1  36   1 173.978 159.083  26
  -1  36   0 115.960 167.263  15
   1  36   0 230.169 194.159  15
   1  36   0 177.106 157.681  26
  -1  36   0 265.355 178.021  26
   1  36   1 33061.2 1553.31  15
  -1  36  -1 33737.9 1475.19  15
   1  36   1 32738.2 1374.61  12
  -1  36  -1 35296.7 1540.43  26
   1  36   1 34935.9 1527.89  26
   1  36   2 2250.31 391.524  15
  -1  36  -2 1980.36 319.538  15
   1  36   2 2229.98 324.790  14
   1  36   2 2899.85 382.504  26
  -1  36  -2 2860.74 389.658  26
   1  36   3 13954.6 867.766  12
  -1  36  -3 13688.3 818.784  26
   1  36   3 12625.2 809.227  15
  -1  36  -3 11906.9 713.079  15
   1  36   4 427.661 212.133  15
   1  36   4 311.824 342.501  14
  -1  36  -4 150.277 129.810  26
   1  36   5 14884.1 746.132  14
   1  36   5 14628.2 818.392  15
  -1  36  -5 14252.8 697.702  26
  -1  36  -6 472.523 149.354  16
   1  36   6 831.702 210.511  14
   1  36   6 552.850 262.770  15
  -1  37   6 6110.92 425.148  16
  -1  37   6 5661.43 445.186  15
  -1  37   5-84.8134 390.781  15
   1  37  -5 193.281 135.538  15
  -1  37   5 297.543 144.370  16
  -1  37   4 1044.34 269.129  15
  -1  37   4 1081.57 236.484  16
   1  37  -4 999.954 240.910  15
   1  37  -4 914.427 190.840  26
   1  37  -3 3166.94 374.762  26
  -1  37   3 2728.80 367.800  15
   1  37  -3 2268.31 359.187  15
   1  37  -2 16612.9 940.779  26
  -1  37   2 18491.6 981.842  15
   1  37  -2 17447.3 1020.60  15
  -1  37   1 31599.7 1413.43  26
   1  37  -1 32660.9 1438.32  26
  -1  37   1 32440.3 1412.73  15
   1  37  -1 32023.3 1481.92  15
   1  37   0 2161.86 334.817  26
  -1  37   0 2232.79 347.607  26
  -1  37   0 2153.77 336.361  15
   1  37   0 1443.11 313.277  15
   1  37   1 463.536 225.018  15
  -1  37  -1 682.943 221.618  15
  -1  37  -1 241.849 162.544  26
   1  37   1 548.507 208.179  26
   1  37   2 2178.81 319.771  26
   1  37   2 1774.38 339.611  15
  -1  37  -2 1931.57 289.323  15
   1  37   2 1151.32 310.505  14
  -1  37  -2 1833.02 300.474  26
   1  37   3 4448.96 471.349  14
   1  37   3 5656.75 505.927  15
  -1  37  -3 5678.77 489.691  26
   1  37   4 7242.34 533.180  14
  -1  37  -4 7225.53 573.109  16
   1  37   4 8181.12 555.449  15
  -1  37  -4 7149.43 503.070  26
   1  37   5 14659.2 652.084  14
  -1  37  -5 17956.0 845.067  16
   1  37   5 19379.3 784.505  12
   1  37   5 13734.4 768.441  15
   1  37   6 365.625 188.308  15
  -1  38   6 1673.34 251.037  15
  -1  38   5 3619.46 410.982  15
  -1  38   5 3727.68 324.553  16
   1  38  -4 3233.90 300.850  26
  -1  38   4 4016.94 380.061  16
  -1  38   4 4082.63 388.132  15
   1  38  -4 3495.31 376.048  15
  -1  38   3 20.2555 180.276  15
   1  38  -3 120.582 128.793  15
  -1  38   3 116.107 143.193  16
   1  38  -3 99.4201 111.939  26
   1  38  -2 12635.5 753.533  26
  -1  38   2 13893.2 820.834  16
  -1  38   2 11636.3 718.413  15
   1  38  -2 11814.1 778.447  15
   1  38  -1 2220.74 321.114  26
  -1  38   1 1807.30 308.907  16
   1  38  -1 1465.16 304.216  15
  -1  38   1 1278.89 275.576  15
  -1  38   1 1743.63 296.622  26
   1  38   0 26956.5 1215.91  26
  -1  38   0 25778.8 1204.71  26
  -1  38   0 26788.9 1268.43  16
  -1  38   0 26034.2 1165.65  15
   1  38   0 26385.9 1248.22  15
   1  38   1 6418.15 534.240  26
  -1  38  -1 6630.70 554.832  26
  -1  38  -1 6074.66 557.281  16
   1  38   1 6693.70 577.668  15
  -1  38  -1 6654.78 508.013  15
   1  38   2 1295.40 274.499  15
  -1  38  -2 2047.34 326.810  16
  -1  38  -2 1605.01 237.685  15
  -1  38  -2 1332.71 252.530  26
   1  38   3 80.8017 170.726  15
  -1  38  -3 241.983 161.344  16
   1  38   3 553.006 252.848  14
  -1  38  -3 352.301 152.049  26
  -1  38  -4 6473.11 494.568  16
   1  38   4 7702.48 494.240  15
   1  38   4 6654.88 479.090  12
  -1  38  -4 6030.94 408.462  26
   1  38   5-106.337 237.544  15
  -1  39   5 747.015 262.474  15
  -1  39   4 1804.56 242.521  16
   1  39  -4 1127.55 203.271  15
  -1  39   4 1143.15 324.325  15
  -1  39   3 198.410 158.505  15
  -1  39   3 98.9948 124.624  16
   1  39  -3 60.8476 108.339  15
   1  39  -3 145.949 100.026  26
   1  39  -2 2333.95 296.984  26
  -1  39   2 2293.83 299.315  15
   1  39  -2 2624.39 349.404  15
  -1  39   2 3230.89 365.632  16
   1  39  -1 5379.82 461.699  26
  -1  39   1 5228.68 458.343  26
   1  39  -1 5397.87 490.234  15
  -1  39   1 5389.60 449.624  15
  -1  39   1 5674.50 496.441  16
  -1  39   0 11845.3 716.222  26
   1  39   0 11696.8 706.984  26
  -1  39   0 11480.1 740.363  16
   1  39   0 12103.9 744.792  15
  -1  39   0 11487.2 658.958  15
  -1  39  -1 939.753 203.562  15
  -1  39  -1 1048.42 241.092  16
   1  39   1 958.468 242.741  15
  -1  39  -1 1403.66 248.163  26
   1  39   1 1219.60 234.535  26
  -1  39  -2 10408.0 634.805  26
  -1  39  -2 10528.0 679.356  16
   1  39   2 10669.0 653.754  15
   1  39   3 250.621 162.928  15
  -1  39  -3 142.850 125.881  16
  -1  39  -3 129.241 103.743  26
   1  39   4 1305.91 315.921  15
  -1  39  -4 1397.21 217.882  16
  -1  40   4 1334.17 258.653  15
   1  40  -4 805.679 138.467  15
   1  40  -3 776.392 166.701  15
  -1  40   3 1119.41 195.623  16
  -1  40   2 1690.24 246.677  16
   1  40  -2 1374.41 234.874  15
  -1  40   2 1385.96 213.129  15
   1  40  -2 1171.04 193.815  26
  -1  40   1 1247.43 204.189  15
   1  40  -1 871.129 224.557  15
  -1  40   1 1270.57 237.979  16
   1  40  -1 1340.60 215.849  26
  -1  40   1 1032.67 204.185  26
  -1  40   0 5087.01 421.430  26
   1  40   0 4280.33 383.259  26
   1  40   0 4102.66 406.865  15
  -1  40   0 3694.12 320.197  15
  -1  40   0 5079.14 439.239  16
  -1  40  -1 10680.7 655.124  16
   1  40   1 9740.06 605.485  15
  -1  40  -1 10642.6 618.374  26
  -1  40  -2 5935.41 460.944  16
   1  40   2 5879.55 432.241  15
  -1  40  -2 5822.01 420.636  26
   1  40   3 12713.3 604.058  15
   1  40   4 119.499 196.938  15
   1  41  -3 5471.37 338.491  15
   1  41  -2 2116.67 249.704  15
  -1  41   2 2478.45 219.731  15
  -1  41   2 2780.03 282.695  16
   1  41  -1 13478.1 638.400  26
  -1  41   1 13804.8 672.638  26
  -1  41   1 14459.8 703.049  16
   1  41  -1 14587.1 688.178  15
   1  41   0 330.178 144.379  15
  -1  41   0 603.753 147.559  16
  -1  41   0 326.753 114.589  26
  -1  41  -1 1494.81 224.517  16
   1  41   1 1138.79 204.941  15
  -1  41  -1 1041.47 182.174  26
  -1  41  -2 1929.06 214.141  26
   1  41   2 2152.85 239.536  15
   1  41   3 365.704 205.348  15
   1  42  -1 21.4692 90.6403  15
  -1  42   1 82.4610 66.3189  26
   1  42   0 300.419 116.070  15
  -1  42   0 754.112 136.092  26
   1  42   1 13496.9 574.978  15
  -2   0  13 96.3603 110.730   8
  -2   0  13 82.2706 107.627  27
  -2   0  12 14423.9 878.905  27
  -2   0  12 15097.8 858.962  10
  -2   0  12 16774.7 932.155   8
  -2   0  11-33.5264 152.138  27
  -2   0  11-32.6507 159.154   8
  -2   0  11 61.7121 134.527  10
  -2   0  10 32840.7 1573.27   8
  -2   0  10 30601.6 1508.08  10
  -2   0  10 29191.7 1510.43  27
   2   0 -10 30044.6 1664.40  22
  -2   0  10 29985.7 1520.37  17
  -2   0  10 31490.9 1728.28   7
   2   0 -10 32871.9 1750.05   4
  -2   0   9-132.316 150.108  10
  -2   0   9 175.167 187.067  27
  -2   0   9 28.9557 103.076  20
  -2   0   9 77.9447 176.851  19
  -2   0   9 33.9970 154.274  17
  -2   0   9 89.8297 178.760   7
   2   0  -9-43.9339 183.390   4
  -2   0   9-34.2250 166.828   8
  -2   0   8 213659. 6061.33   8
  -2   0   8 200347. 6134.88  19
  -2   0   8 198946. 6220.62  18
  -2   0   8 215172. 6060.32  17
  -2   0   8 225687. 6136.64  27
  -2   0   8 223015. 6394.62   7
   2   0  -8 222422. 6363.15   4
  -2   0   7 52.4888 114.453  27
  -2   0   7 351.474 142.548   6
   2   0  -7 165.738 212.741   4
  -2   0   7-33.6509 133.957   7
  -2   0   6 64998.3 2108.16   6
   2   0  -6 65961.9 2345.63   4
  -2   0   6 68924.3 2387.66   7
  -2   0   5 21.5113 124.085   7
   2   0  -5 22.0447 124.097   4
  -2   0   5 162.004 90.8310   6
  -2   0   4 64120.3 1975.88   2
  -2   0   4 67356.6 2055.23   7
   2   0  -3 94.5575 79.3578  22
  -2   0   3 80.3605 83.0189   7
  -2   0   3 58.7110 58.7996   2
   2   0  -2 742430. 17624.5  22
  -2   0   2 708035. 17498.1  24
  -2   0   2 750416. 17667.0   7
  -2   0   2 735138. 17536.3   2
  -2   0   2 728926. 17624.5   3
   2   0  -1 54.3693 61.0498   1
  -2   0   1 34.2741 45.4731   3
  -2   0   1-3.92136 31.6062   2
   2   0  -1 61.9199 54.5542  22
  -2   0   0 189022. 4712.83   3
   2   0   0 190050. 4831.72   1
   2   0   0 187554. 4743.22  22
   2   0   1 56.4645 54.7035  28
  -2   0  -1 8.65331 53.3874   3
  -2   0  -1 137.585 42.8968   4
   2   0   2 107707. 2868.47  28
  -2   0  -2 101550. 2681.11   4
   2   0   3 33.0948 90.9363  28
  -2   0  -3 453.334 100.585   4
   2   0   4 4183.15 416.038  28
  -2   0  -4 3985.07 332.083   4
   2   0   5 97.0892 114.325  23
  -2   0  -5 76.7008 93.4965   4
   2   0   5 85.7995 108.009  28
   2   0   5 136.085 114.205  27
   2   0   6 75479.3 2800.03   8
   2   0   6 81278.0 2832.76  10
   2   0   6 83259.0 2771.76  27
   2   0   6 84761.0 2970.88  28
   2   0   6 84470.3 2963.31  13
   2   0   6 86407.7 2835.81  23
   2   0   7 41.4202 164.851  28
   2   0   7 96.4305 171.636  27
  -2   0  -7 121.256 168.716   3
   2   0   7 106.830 155.254   9
   2   0   7-175.715 159.474  10
   2   0   7 72.6536 137.160   8
   2   0   7 311.512 235.033  13
  -2   0  -8 8188.91 812.380   3
   2   0   8 9232.40 800.771  10
   2   0   8 9391.40 799.380   9
   2   0   8 9257.91 805.353   8
   2   0   8 9397.21 850.250  13
   2   0   8 10168.0 900.900  28
   2   0   8 9253.04 772.074  27
   2   0   9 33.4278 157.424   9
   2   0   9 66.9701 139.782  10
   2   0   9 106.167 154.297   8
   2   0   9 36.2183 193.400  13
   2   0   9 65.5542 179.821  27
   2   0  10 2058.82 329.481  27
   2   0  10 1867.61 312.198   9
   2   0  10 2719.55 394.667   8
   2   0  11-103.065 105.916  27
   2   0  11 71.2933 89.7328   8
  -2   1  13 2204.30 266.505  27
  -2  -1  13 1791.58 242.219  27
  -2   1  13 2263.87 265.803   8
  -2  -1  13 2404.79 271.018   8
  -2  -1  12 6833.33 579.987  27
  -2   1  12 6509.28 568.529  27
  -2  -1  12 7816.03 619.704   8
  -2   1  12 8329.38 601.231  10
  -2  -1  12 8527.94 623.269  10
  -2   1  12 7454.81 601.299   8
  -2   1  11 7487.69 679.656  27
  -2  -1  11 7205.24 672.525  27
  -2  -1  11 7899.45 671.596  10
  -2   1  11 7812.34 662.830  10
  -2  -1  11 7886.21 692.806   8
  -2   1  11 7142.37 657.965   8
  -2  -1  11 8727.43 692.222   9
  -2   1  10 7230.33 665.211  10
  -2   1  10 7106.28 680.122   8
  -2  -1  10 7737.51 711.519   8
  -2  -1  10 7232.66 679.058  10
  -2  -1  10 7141.52 685.988  27
  -2   1  10 7762.91 713.978  27
   2  -1 -10 6560.51 729.349  22
  -2   1  10 6609.45 661.590  17
   2   1 -10 7894.03 818.279   4
  -2  -1  10 6702.49 758.482   7
   2  -1 -10 6711.16 762.684   4
  -2  -1   9 30961.1 1496.27   8
  -2   1   9 30745.5 1471.91  10
  -2  -1   9 31294.9 1501.42  10
  -2  -1   9 31412.5 1533.96  27
  -2   1   9 28914.2 1471.72  27
  -2   1   9 25816.4 1463.15  19
  -2  -1   9 27640.8 1524.17  19
  -2  -1   9 27195.2 1370.09  20
  -2  -1   9 29859.8 1481.96  17
  -2   1   9 28493.8 1450.05  17
   2   1  -9 27593.0 1598.06   4
   2  -1  -9 31236.4 1669.18   4
  -2  -1   9 29715.5 1645.19   7
  -2  -1   8 30325.7 1432.43   8
  -2   1   8 28620.9 1464.64  19
  -2  -1   8 27833.8 1471.44  19
  -2   1   8 29430.2 1401.15  17
  -2  -1   8 26548.7 1492.88  18
  -2  -1   8 27706.6 1378.44  17
  -2  -1   8 32179.1 1475.54  27
   2   1  -8 29986.0 1573.47   4
   2  -1  -8 30292.4 1566.65   4
  -2  -1   8 32117.3 1623.03   7
  -2   1   8 30522.8 1582.45   7
  -2  -1   7 35268.3 1483.98  27
  -2   1   7 33386.9 1314.35   6
   2   1  -7 31528.4 1546.09   4
   2  -1  -7 35513.5 1616.51   4
  -2   1   7 32096.1 1568.85   7
  -2  -1   7 37166.0 1658.02   7
  -2  -1   7 33418.5 1375.91   6
  -2   1   6 205216. 5904.08   7
  -2  -1   6 210218. 5664.86   6
  -2   1   6 210863. 5592.99   6
   2   1  -6 211256. 5911.33   4
   2  -1  -6 216608. 5938.39   4
  -2  -1   6 215343. 5947.13   7
  -2   1   5 5604.71 379.571   6
  -2  -1   5 4761.62 383.145   6
  -2   1   5 5035.10 451.238   7
   2   1  -5 5586.42 476.375   4
  -2  -1   5 4975.74 451.196   7
  -2  -1   4 12468.5 614.914   2
   2   1  -4 13462.3 693.309   4
  -2   1   4 11857.5 642.814   7
  -2  -1   4 13371.0 671.534   7
   2  -1  -3 93422.5 2467.34  22
  -2   1   3 82021.4 2447.57   7
   2  -1  -3 88547.3 2455.92   5
  -2  -1   3 90680.6 2491.46   7
  -2   1   3 88250.8 2381.98   2
  -2  -1   3 88790.1 2393.78   2
   2  -1  -2 12386.1 500.017  22
  -2   1   2 13930.5 457.912  24
  -2  -1   2 12860.2 528.410   7
   2  -1  -2 13287.0 558.181   5
   2  -1  -2 13389.9 473.860   1
  -2  -1   2 13558.7 512.259   3
  -2  -1   2 12442.5 458.089   2
  -2   1   2 12911.9 434.446   2
  -2   1   1 103699. 2570.90   2
  -2  -1   1 104276. 2650.11   3
   2  -1  -1 105632. 2712.04   1
  -2  -1   1 103884. 2614.94   2
   2  -1  -1 97859.2 2654.74  22
   2  -1   0 166727. 4302.87   1
  -2  -1   0 166220. 4190.47   3
   2  -1   0 167795. 4230.06  22
  -2  -1  -1 46983.7 1174.46   4
  -2   1  -1 43431.1 1229.45   4
  -2  -1  -1 45317.9 1357.77   3
   2  -1   1 47938.8 1355.05  28
   2   1   1 44446.8 1338.00  28
  -2   1  -2 85552.6 2284.52   4
  -2  -1  -2 84956.3 2241.13   4
   2  -1   2 87337.5 2501.68   1
   2  -1   2 89712.9 2443.39  28
   2   1   2 84008.4 2418.38  28
   2  -1   3 55274.5 1737.88  28
   2   1   3 50857.9 1695.49  28
  -2  -1  -3 49148.9 1505.51   4
  -2   1  -3 50394.0 1542.94   4
   2   1   4 5614.52 487.102  28
   2  -1   4 6106.65 502.130  28
  -2   1  -4 5488.07 398.257   4
  -2  -1  -4 4996.33 374.840   4
   2  -1   5 18056.0 943.317  27
   2  -1   5 20350.7 1079.70  28
   2   1   5 18945.4 1040.58  28
  -2   1  -5 17668.9 879.387   4
  -2  -1  -5 17829.0 859.908   4
   2  -1   5 18884.1 979.750  23
   2  -1   6 2330.56 367.039  23
   2   1   6 1440.31 339.131  28
   2  -1   6 1890.23 323.179  27
   2  -1   6 1491.72 330.958  28
   2   1   6 1692.97 331.196  10
   2   1   6 1547.64 323.021   9
   2  -1   6 1397.93 301.944   8
   2   1   6 1702.67 380.891  13
   2  -1   6 2047.44 407.039  13
  -2  -1  -7 5181.84 616.375   3
   2  -1   7 3753.08 515.519   8
   2   1   7 4449.23 535.611  10
   2   1   7 4831.21 560.928   9
   2   1   7 4156.93 504.213  27
   2  -1   7 4535.71 585.803  28
   2   1   7 4285.28 570.912  28
   2  -1   7 4455.95 521.750  27
   2   1   7 4479.53 575.273  13
   2  -1   7 4839.83 602.991  13
  -2  -1  -8 51823.9 2295.79   3
   2   1   8 51107.2 2147.72   9
   2   1   8 50476.0 2130.69  10
   2   1   8 48648.1 2138.41   8
   2  -1   8 51054.9 2182.20   8
   2  -1   8 53534.1 2259.66  13
   2   1   8 56719.1 2313.44  13
   2   1   8 52037.7 2132.11  27
   2  -1   8 53724.9 2151.67  27
   2  -1   8 48484.9 2267.56  28
   2   1   9 164.925 160.865   9
   2  -1   9 203.101 180.821   9
   2   1   9 32.9973 155.473  10
   2   1   9 105.560 153.492   8
   2  -1   9 248.380 184.199   8
   2  -1   9 542.450 280.615  13
   2   1   9 289.998 245.740  13
   2   1   9 293.453 209.310  27
   2  -1   9 492.553 214.805  27
   2   1  10 183.759 171.765  27
   2  -1  10 79.2027 144.940  27
   2   1  10 445.602 207.440   8
   2  -1  10 315.267 187.128   9
   2   1  10 152.631 150.270   9
   2  -1  10 421.300 196.893   8
   2   1  11 631.558 162.547  27
   2  -1  11 479.907 151.382  27
   2  -1  11 302.914 134.984   8
  -2  -2  13 32139.8 1242.96  27
  -2  -2  13 34728.4 1242.50  10
  -2  -2  12 78.6166 136.036  27
  -2  -2  12 102.382 147.668   8
  -2  -2  12 344.425 172.434  10
  -2  -2  11 7651.06 699.456  27
  -2   2  11 8723.35 690.541  10
  -2  -2  11 7867.07 684.061  10
  -2  -2  11 7712.70 688.513   8
  -2  -2  11 8715.80 699.423   9
  -2  -2  10 2685.87 415.290  10
  -2   2  10 2296.27 386.593  10
  -2  -2  10 2570.31 422.478   8
  -2   2  10 2453.64 383.925   9
  -2  -2  10 1988.61 380.321  27
   2  -2 -10 1956.01 409.228  22
  -2   2  10 2123.91 373.103  17
   2  -2 -10 2053.25 452.595   4
   2   2 -10 1947.04 432.074   4
  -2  -2  10 2445.54 476.536   7
  -2   2   9 1569.60 320.111  10
  -2  -2   9 1776.76 348.875  27
  -2  -2   9 1547.44 327.941  20
  -2  -2   9 1919.15 370.820  17
  -2   2   9 1570.47 338.601  19
  -2   2   9 1621.91 334.696  17
  -2  -2   9 2142.06 418.399  19
  -2  -2   9 1854.49 404.642   7
   2   2  -9 1697.46 403.607   4
  -2  -2   9 1523.22 342.783   8
   2  -2  -9 2275.50 439.083   4
  -2  -2   8 12142.0 855.319   8
  -2  -2   8 13158.6 856.152  20
  -2  -2   8 13629.7 965.754  19
  -2   2   8 13335.2 921.449  19
  -2   2   8 13480.0 883.852  17
  -2  -2   8 11558.1 931.925  18
  -2  -2   8 13651.4 899.263  17
  -2  -2   8 13453.9 898.475  27
   2  -2  -8 13713.0 999.000   4
  -2  -2   8 12583.8 976.137   7
   2   2  -8 14199.1 1024.49   4
  -2  -2   7 193478. 5454.02  27
  -2   2   7 186361. 5147.73   6
   2   2  -7 188931. 5618.50   4
  -2  -2   7 202532. 5692.28   7
  -2  -2   7 193845. 5355.16   6
   2  -2  -7 197742. 5653.81   4
  -2  -2   6 71761.8 2540.51   7
   2   2  -6 76530.9 2571.99   4
  -2   2   6 74079.4 2238.92   6
   2  -2  -6 76165.8 2592.81   4
  -2  -2   6 73098.3 2372.53   6
   2   2  -5 249361. 6461.46   4
  -2   2   5 244656. 6171.43   6
  -2  -2   5 236377. 6303.76   6
  -2  -2   5 231729. 6444.00   7
  -2  -2   4 1643.56 214.043   2
  -2  -2   4 1640.81 229.272   7
   2   2  -4 1699.69 242.759   4
   2  -2  -3 10785.9 509.794  22
  -2  -2   3 9890.10 515.181   7
   2  -2  -3 10569.8 519.957   5
  -2   2   3 10978.9 469.017   2
   2  -2  -3 11241.3 357.888   1
  -2  -2   3 10552.1 475.422   2
   2  -2  -2 167601. 4243.29  22
  -2   2   2 161883. 4191.69  24
  -2  -2   2 161834. 4271.69   7
   2  -2  -2 169422. 4332.38   5
   2   2  -2 174147. 4273.16   4
  -2   2   2 167137. 4130.50   2
   2  -2  -2 173336. 4207.14   1
  -2  -2   2 172100. 4251.92   3
  -2  -2   2 164988. 4200.13   2
   2   2  -1 44298.7 1168.30   4
   2  -2  -1 46543.7 1299.52   1
  -2  -2   1 45589.5 1233.70   3
  -2  -2   1 43029.2 1211.27   2
  -2   2   1 42687.7 1129.59   2
   2  -2  -1 42351.9 1236.52  22
   2  -2   0 16161.0 604.945   5
   2  -2   0 17054.8 667.812   1
  -2  -2   0 17586.6 591.771   3
   2  -2   0 17092.6 615.368  22
   2  -2   1 295457. 7410.63  28
  -2  -2  -1 290539. 7425.88   3
  -2   2  -1 288623. 7321.69   4
  -2  -2  -1 304945. 7191.11   4
   2  -2   2 37889.4 1326.70   1
  -2  -2  -2 37535.0 1079.45   4
  -2   2  -2 36776.1 1145.53   4
   2  -2   3 18100.2 824.948  28
   2  -2   3 17369.0 806.144   1
  -2  -2  -3 16429.6 649.531   4
  -2   2  -3 16726.0 698.132   4
   2  -2   4 337.234 162.834  28
  -2  -2  -4 490.271 126.324   4
  -2   2  -4 367.441 117.639   4
   2  -2   5 1132.26 239.717  23
  -2  -2  -5 1238.99 209.149   4
  -2   2  -5 1077.29 215.388   4
   2  -2   5 1287.94 242.186  27
   2  -2   5 1479.16 300.192  28
   2   2   6 48774.6 1995.31  10
   2  -2   6 52040.3 2075.30   9
   2  -2   6 50524.5 2032.59  10
   2   2   6 51809.3 2053.04   9
   2  -2   6 48210.3 2021.01   8
   2  -2   6 51096.2 2126.81  28
   2  -2   6 52989.0 1992.70  27
   2   2   6 51951.7 2134.78  13
   2  -2   6 53284.1 2144.14  13
   2  -2   6 52694.5 2013.87  23
  -2  -2  -7 35048.7 1741.20   3
   2   2   7 32045.3 1588.85  10
   2   2   7 34643.8 1646.18   9
   2  -2   7 34367.2 1658.60   8
   2  -2   7 34051.7 1740.30  28
   2  -2   7 36272.7 1632.65  27
   2   2   7 33828.2 1708.15  13
   2  -2   7 36714.8 1764.87  13
  -2  -2  -8 16315.9 1170.31   3
   2   2   8 17556.5 1103.18  10
   2   2   8 18155.9 1121.13   9
   2  -2   8 17981.6 1156.41   8
   2   2   8 17123.7 1158.36  13
   2  -2   8 19262.1 1226.76  13
   2  -2   8 16406.8 1069.71  27
   2  -2   8 16052.8 1176.86  28
   2   2   9 30326.3 1477.82  10
   2  -2   9 32365.4 1576.13   8
   2   2   9 31665.2 1507.10   9
   2   2   9 33856.4 1609.91  13
   2  -2   9 30157.9 1540.80  13
   2  -2   9 29670.9 1484.09  27
   2  -2  10 1208.36 270.416  27
   2  -2  10 1231.94 272.483   8
   2   2  10 1267.76 257.998   9
   2  -2  10 1591.98 287.035   9
   2  -2  11 491.683 145.516  27
   2  -2  11 902.552 180.687   9
   2  -2  11 600.566 162.552   8
  -2   3  13 1079.62 188.307  27
  -2  -3  13 1292.82 215.739  27
  -2  -3  13 1242.55 202.654   8
  -2  -3  13 1659.64 227.120  10
  -2  -3  12 14322.1 868.785  27
  -2  -3  12 15433.1 884.101   8
  -2  -3  11 6187.88 627.465  27
  -2   3  11 6745.15 603.918  10
  -2  -3  11 6959.94 646.938   8
  -2  -3  11 7471.45 650.022   9
  -2   3  10 59.1142 134.145   9
  -2   3  10 192.317 175.857  10
  -2  -3  10 36.9155 167.533  27
   2   3 -10 175.934 191.774  22
   2  -3 -10 43.1145 171.609  22
  -2   3  10 173.351 185.142  17
  -2   3  10 45.8369 163.186   7
  -2  -3  10 46.9965 144.902   7
   2   3 -10 140.094 203.608   4
   2  -3 -10 88.3350 192.576   4
  -2  -3  10 213.992 173.864   8
  -2   3   9 15458.2 973.430  10
  -2   3   9 14011.8 966.457   8
  -2  -3   9 15264.6 1001.97   8
  -2  -3   9 16695.4 1058.83  27
  -2  -3   9 13945.8 945.435  20
  -2  -3   9 14175.2 1054.25  19
  -2  -3   9 16121.8 1024.64  17
  -2   3   9 13539.0 955.169  17
   2  -3  -9 15216.0 1121.25   4
  -2  -3   9 15412.7 1135.95   7
   2   3  -9 14012.6 1096.51   4
  -2  -3   8 8936.90 720.656   8
  -2   3   8 9050.27 714.574   8
  -2  -3   8 7691.80 663.591  20
  -2  -3   8 8840.63 774.069  19
  -2   3   8 11615.3 834.086  19
  -2  -3   8 7705.37 672.694  17
  -2  -3   8 7608.53 750.965  18
  -2   3   8 9338.55 725.935  17
  -2   3   8 8005.09 753.310  18
  -2  -3   8 10085.6 767.440  27
  -2   3   8 9716.18 735.986  27
  -2  -3   8 9539.71 834.783   7
   2   3  -8 9211.29 816.545   4
   2  -3  -8 8668.73 790.821   4
  -2   3   7 1084.95 246.782  27
  -2  -3   7 1250.56 268.451  27
  -2  -3   7 1026.29 286.737   7
  -2  -3   7 1025.68 232.772   6
   2   3  -7 1366.71 392.150   4
   2  -3  -7 847.682 260.834   4
  -2  -3   6 46473.6 1711.81   6
  -2   3   6 46698.3 1525.65   6
   2   3  -6 46160.8 1830.13   4
  -2  -3   6 47601.7 1857.86   7
  -2  -3   5 34759.8 1367.26   2
  -2   3   5 35696.8 1180.94   6
  -2  -3   5 35023.3 1329.45   6
   2   3  -5 35807.4 1408.37   4
  -2  -3   5 34897.8 1416.15   7
  -2  -3   4 88330.3 2518.12   2
   2  -3  -4 89735.9 2487.95   5
   2  -3  -3 39191.5 1242.86  22
   2  -3  -3 39717.8 1280.35   5
  -2  -3   3 38162.5 1267.29   7
   2  -3  -3 38796.8 1067.20   1
  -2  -3   3 38561.6 1211.86   2
   2   3  -2 3643.95 230.070  22
   2  -3  -2 3550.50 232.191  22
  -2   3   2 3776.17 233.574  24
  -2  -3   2 3500.68 242.425   7
   2  -3  -2 3847.54 285.566   5
   2   3  -2 3803.00 240.242   4
  -2  -3   2 3975.81 243.618   3
  -2   3   2 3787.42 235.521   3
   2  -3  -2 3654.74 220.172   1
  -2   3   2 3684.31 175.736   2
  -2   3   1 326250. 7940.89   2
  -2   3   1 335494. 8073.45   3
  -2  -3   1 335666. 8077.80   3
   2  -3  -1 321436. 8148.45   1
   2  -3  -1 320812. 8086.68  22
   2   3  -1 309269. 8073.05  22
   2  -3   0 17230.8 626.713   5
  -2   3   0 15798.2 567.430   4
   2  -3   0 17260.9 676.631   1
  -2  -3   0 16899.6 582.063   3
  -2   3   0 16909.3 578.003   3
   2   3   0 16066.8 593.411  22
   2  -3   0 16793.8 604.935  22
   2  -3   1 42583.6 1223.32  28
  -2  -3  -1 41234.0 1229.06   3
  -2   3  -1 38660.1 1206.97   3
  -2   3  -1 41100.9 1165.77   4
   2  -3   1 39797.0 1164.71   5
  -2  -3  -1 39254.0 998.202   4
   2  -3   2 16933.2 696.059  28
   2  -3   2 15237.2 715.095   1
  -2  -3  -2 14896.1 520.487   4
  -2   3  -2 15790.2 612.619   4
   2  -3   3 42131.8 1440.53  28
   2  -3   3 40195.6 1409.57   1
  -2  -3  -3 37697.4 1205.40   4
  -2   3  -3 38683.3 1294.55   4
   2  -3   4 19698.8 972.086  28
  -2  -3  -4 18036.6 778.105   4
  -2   3  -4 19201.6 859.716   4
   2  -3   5 43324.8 1670.31  23
   2   3   5 44483.8 1657.58  23
  -2   3  -5 38228.9 1535.49   4
  -2  -3  -5 38195.8 1449.89   4
   2  -3   5 44337.9 1646.60  27
   2  -3   5 42395.1 1752.99  28
   2   3   5 45013.8 1637.23  27
   2  -3   6 611.337 231.099  28
   2   3   6 680.405 224.944  27
   2  -3   6 590.888 203.796  27
   2   3   6 496.573 210.700   9
   2  -3   6 264.477 176.945   9
   2   3   6 512.367 201.087  10
   2  -3   6 541.569 200.840  10
   2  -3   6 1238.71 275.551  23
   2   3   6 598.717 209.581  23
   2   3   6 599.860 221.569   8
  -2   3  -6 289.250 172.394   4
   2  -3   6 385.025 171.756   8
   2  -3   6 487.229 223.672  13
   2   3   6 454.756 237.401  13
  -2   3  -7 23028.8 1370.57   3
  -2  -3  -7 21882.3 1340.19   3
   2  -3   7 22677.7 1298.37   8
   2   3   7 22433.0 1288.00   8
   2   3   7 23774.1 1293.64   9
   2  -3   7 21843.2 1277.23  10
   2  -3   7 24884.7 1359.85   9
   2   3   7 25135.4 1320.96  10
   2  -3   7 22829.2 1250.20  27
   2  -3   7 23940.4 1403.79  28
   2  -3   7 23919.8 1381.48  13
   2   3   7 23672.4 1373.27  13
   2  -3   8 497.361 241.566  28
   2   3   8 352.367 207.575  28
   2  -3   8 312.016 231.024  27
  -2   3  -8 340.485 227.402   3
  -2  -3  -8 340.139 193.105   3
   2  -3   8 614.459 255.885   8
   2  -3   8 224.690 188.697  10
   2   3   8 457.872 212.742   9
   2   3   8 175.093 152.887  10
   2  -3   8 321.376 247.820  13
   2   3   8 399.660 284.654  13
   2   3   9 7372.17 659.022   9
   2  -3   9 7343.50 698.121   8
   2  -3   9 7657.83 730.649  13
   2   3   9 8016.58 753.537  13
   2  -3   9 7731.45 697.355  27
   2  -3  10 3925.74 442.154  27
   2  -3  10 4137.74 463.064   8
   2  -3  11 6997.49 479.228  27
   2  -3  11 7627.12 508.199   8
   2  -3  11 7265.58 484.976   9
  -2  -4  13 2308.45 263.025  27
  -2  -4  13 2950.15 293.236   8
  -2   4  13 2972.65 292.345   8
  -2  -4  12 6307.71 546.155  27
  -2   4  12 5950.47 528.219  27
  -2  -4  12 5812.69 524.887   8
  -2   4  12 7004.90 558.181   8
  -2   4  11 31.9068 150.261  27
  -2  -4  11 33.4381 173.524  27
  -2  -4  11 129.633 163.159   8
  -2   4  11 62.7585 157.979   8
  -2   4  11 83.9889 127.051  10
  -2  -4  11 31.6953 138.193   9
  -2   4  10 79500.4 2711.54  10
  -2   4  10 78852.2 2789.57   8
  -2  -4  10 76668.4 2788.37   8
  -2   4  10 75473.7 2755.96  27
  -2  -4  10 76557.8 2820.09  27
   2  -4 -10 75366.1 2931.42  22
   2   4 -10 74185.2 2945.24  22
  -2  -4  10 70279.4 2676.09  20
  -2   4  10 76012.4 2755.04  17
  -2  -4  10 78220.0 3055.53   7
   2  -4 -10 70939.0 2901.56   4
  -2   4  10 77539.7 3013.75   7
   2   4 -10 71052.3 2977.34   4
  -2  -4   9 136.160 161.648   7
   2   4  -9 136.930 172.413   4
   2  -4  -9 131.106 165.086   4
  -2   4   9 334.861 188.547   8
  -2   4   9 175.245 182.950   7
  -2  -4   9 277.829 180.288   8
  -2   4   9 462.668 209.116  10
  -2  -4   9 244.173 186.329  10
  -2  -4   9 107.801 180.974  27
  -2   4   9 202.722 180.485  27
  -2  -4   9 169.644 159.858  20
  -2   4   9 202.357 180.160  17
  -2   4   9 369.052 197.433  13
   2   4  -8 38560.1 1869.14   4
   2  -4  -8 41377.1 1914.97   4
  -2   4   8 43407.2 1938.73   7
  -2  -4   8 40824.7 1708.88   6
  -2  -4   8 41714.7 1928.83   7
  -2  -4   8 41722.1 1757.30   8
  -2   4   8 43312.9 1720.92  10
  -2   4   8 41193.3 1724.43   8
  -2   4   8 37453.7 1719.31  19
  -2  -4   8 38878.2 1707.28  20
  -2  -4   8 39612.7 1721.30  17
  -2   4   8 33776.2 1755.42  18
  -2   4   8 41081.2 1734.76  16
  -2  -4   8 37294.3 1837.73  18
  -2   4   8 40353.4 1725.70  17
  -2   4   8 42996.8 1734.96  13
  -2   4   8 42237.1 1753.47  27
  -2  -4   8 43610.8 1810.86  27
   2   4  -7 30175.5 1491.15   4
  -2  -4   7 29442.9 1362.72   6
  -2   4   7 32921.7 1523.34   7
   2  -4  -7 32115.7 1545.14   4
  -2  -4   7 29850.5 1506.02   7
  -2   4   7 29683.5 1336.93  27
  -2  -4   7 29449.4 1369.97  27
   2   4  -6 5400.04 512.857   4
  -2  -4   6 5223.77 469.343   6
  -2   4   6 4438.94 330.215   6
  -2  -4   6 4450.62 481.596   7
  -2   4   6 5257.95 513.231   7
   2  -4  -5 3832.15 321.019   5
  -2   4   5 4209.18 288.711   6
   2   4  -5 3609.70 384.490   4
  -2  -4   5 3762.51 370.147   6
  -2  -4   5 3553.01 380.594   7
  -2   4   5 3566.69 381.365   7
  -2  -4   5 3623.52 371.137   2
  -2  -4   4 190071. 5375.12   7
   2  -4  -4 210504. 5321.18   5
  -2   4   4 190895. 5364.17   7
  -2  -4   4 205025. 4941.45   1
   2  -4  -4 204974. 4933.10   1
   2   4  -3 51118.4 1512.62  22
   2  -4  -3 50737.0 1523.83  22
   2  -4  -3 49731.3 1368.64   1
   2  -4  -3 50391.1 1575.47   5
  -2  -4   3 49464.3 1551.92   7
  -2   4   3 49016.1 1543.06   7
   2   4  -2 46280.2 1364.34  22
   2  -4  -2 47145.4 1378.42  22
  -2   4   2 52760.0 1413.23  24
  -2   4   2 48745.7 1381.89   3
  -2  -4   2 50415.8 1395.61   3
   2  -4  -2 47988.6 1376.68   1
  -2   4   2 47837.7 1417.35   7
  -2  -4   2 47108.5 1411.38   7
   2   4  -2 46449.1 1380.23   4
   2  -4  -2 47923.0 1500.27   5
  -2  -4   1 179762. 4437.70   3
  -2   4   1 182146. 4435.72   3
   2  -4  -1 167445. 4512.87   1
  -2   4   1 174535. 4272.64   2
   2   4  -1 173962. 4439.34  22
   2  -4  -1 173150. 4445.86  22
   2  -4   0 88082.7 2480.82   1
  -2  -4   0 92308.1 2368.12   3
  -2   4   0 94420.6 2360.85   3
  -2   4   0 88745.9 2379.82   4
   2  -4   0 88081.5 2437.29   5
   2   4   0 86203.2 2373.21  22
   2  -4   0 90277.9 2389.21  22
   2  -4   1 93353.3 2478.41  28
   2   4   1 92088.6 2463.04  28
   2  -4   1 93701.5 2446.24   5
  -2   4  -1 94561.1 2458.81   4
  -2  -4  -1 90507.3 2265.21   4
  -2   4  -1 93108.9 2478.39   3
  -2  -4  -1 92177.7 2492.56   3
   2  -4   2 3207.26 272.205  28
   2   4   2 2927.92 253.990  28
  -2   4  -2 2510.98 221.862   4
  -2  -4  -2 3098.45 186.410   4
   2  -4   2 2497.76 269.237   1
   2  -4   3 32294.0 1228.05  28
   2   4   3 33334.9 1217.63  28
  -2  -4  -3 31022.0 1024.89   4
  -2   4  -3 30138.5 1116.49   4
   2  -4   3 33359.6 1234.19   1
   2  -4   4 104613. 3088.40  28
   2   4   4 109010. 3093.86  28
   2  -4   4 100023. 2968.69   1
  -2  -4  -4 94140.6 2758.19   4
  -2   4  -4 93460.0 2876.17   4
   2   4   5 620.550 185.488  23
   2  -4   5 401.124 158.135  23
   2   4   5 514.816 167.013  27
   2   4   5 481.367 182.038  28
   2  -4   5 352.519 156.886  27
   2  -4   5 475.708 201.802  28
  -2   4  -5 406.347 153.386   4
  -2   4  -6 34251.3 1528.48   4
   2   4   6 38470.4 1586.59  27
   2   4   6 37751.1 1724.49  28
   2  -4   6 38901.5 1628.79  27
   2  -4   6 38659.0 1764.81  28
   2  -4   6 37763.1 1629.00  23
   2   4   6 39532.3 1625.07  23
   2   4   6 36228.7 1713.89  13
   2   4   6 36844.9 1567.51  17
   2  -4   6 33048.0 1600.59   8
   2   4   6 37474.1 1648.42   8
   2  -4   6 34851.7 1629.60  10
   2   4   6 35575.5 1601.71  10
   2   4   6 38679.9 1658.55   9
   2  -4   6 37769.2 1697.67   9
  -2   4  -7 30412.3 1594.21   3
  -2  -4  -7 30489.2 1601.81   3
   2  -4   7 25581.7 1427.48   8
   2   4   7 27170.0 1450.99   8
   2   4   7 28461.6 1438.80  10
   2  -4   7 28861.6 1495.30  10
   2   4   7 30654.4 1501.86   9
   2  -4   7 29750.5 1523.98   9
   2  -4   7 28633.9 1574.79  28
   2   4   7 29553.9 1567.07  28
   2   4   7 29438.5 1426.74  27
   2  -4   7 29667.7 1448.59  27
   2  -4   7 29131.9 1562.66  13
   2   4   7 30639.1 1580.34  13
   2   4   8 696.876 269.221  28
   2  -4   8 857.416 284.617  28
   2   4   8 434.151 231.003  27
   2  -4   8 1106.60 302.137  27
  -2   4  -8 845.925 292.190   3
  -2  -4  -8 1309.49 345.069   3
   2   4   8 965.130 303.370   8
   2  -4   8 536.341 221.773   8
   2   4   8 691.437 235.088   9
   2  -4   8 684.416 249.390   9
   2  -4   8 790.250 260.107  10
   2   4   8 928.595 281.167  10
   2  -4   8 1285.46 361.557  13
   2   4   8 956.428 340.705  13
   2   4   9 10811.7 786.025   9
   2  -4   9 9828.54 804.125   8
   2   4   9 9125.93 765.419   8
   2  -4   9 10815.3 827.229  10
   2   4   9 9776.82 821.548  13
   2   4   9 9767.96 758.730  27
   2  -4   9 10059.2 779.145  27
   2   4  10 11968.5 770.799  27
   2  -4  10 10849.6 747.640  27
   2  -4  10 12109.4 801.160   8
   2   4  10 13422.0 832.131   8
   2   4  11 761.356 164.383  27
   2  -4  11 698.209 160.612  27
   2   4  11 837.491 185.722   8
   2  -4  11 728.584 172.858   8
  -2  -5  13 679.849 153.963   8
  -2  -5  13 460.684 131.584  27
  -2   5  12 14976.7 860.324  27
  -2  -5  12 13835.0 852.245  27
  -2   5  12 16050.4 884.125   8
  -2  -5  12 16524.7 903.994   8
  -2  -5  12 16759.9 892.879   9
  -2   5  11 11431.7 835.650  27
  -2  -5  11 13679.7 925.123  27
  -2   5  11 11553.0 834.632   8
  -2  -5  11 13506.4 902.644   8
  -2  -5  11 12757.6 879.318  10
  -2  -5  11 12823.5 893.259   9
  -2  -5  10 6924.59 662.661   8
  -2  -5  10 6933.06 671.201  10
  -2   5  10 7119.96 625.892  10
  -2   5  10 6220.30 625.702   8
  -2   5  10 6195.48 625.665  27
  -2  -5  10 6451.05 656.104  27
   2   5 -10 6445.27 728.935  22
  -2  -5  10 7001.27 664.782  20
   2  -5 -10 6195.63 696.501  22
  -2   5  10 6592.79 646.315  17
   2   5 -10 5850.36 729.735   4
   2  -5 -10 6759.91 751.651   4
  -2   5  10 6302.04 725.795   7
  -2  -5  10 5222.74 676.498   7
  -2   5   9 15498.5 1130.98   7
  -2  -5   9 15523.3 1157.42   7
   2   5  -9 14692.0 1131.85   4
   2  -5  -9 16673.1 1178.13   4
  -2   5   9 15273.0 954.255  10
  -2  -5   9 17165.4 1073.39  10
  -2  -5   9 15485.8 1017.02   8
  -2   5   9 15221.9 991.768   8
  -2  -5   9 15116.0 1030.67  27
  -2   5   9 15570.1 1003.47  27
   2  -5  -9 15705.7 1112.16  22
  -2  -5   9 15729.7 1030.36  20
   2   5  -9 15885.3 1131.78  22
  -2   5   9 15019.7 998.818  17
  -2   5   9 16191.6 1002.27  13
   2  -5  -8 36508.9 1749.89   4
  -2  -5   8 35981.2 1588.11   6
  -2   5   8 36034.7 1722.81   7
  -2  -5   8 35505.1 1742.01   7
   2   5  -8 31903.9 1676.99   4
  -2  -5   8 34590.4 1569.03   8
  -2   5   8 32147.4 1494.65   8
  -2   5   8 34700.9 1492.91  10
  -2   5   8 30533.7 1500.07  19
  -2  -5   8 30427.8 1597.78  19
  -2  -5   8 31989.0 1522.50  20
  -2   5   8 31874.3 1623.68  18
  -2   5   8 35655.5 1564.60  17
  -2   5   8 31821.1 1508.29  16
  -2  -5   8 32136.3 1660.92  18
  -2  -5   8 31886.9 1507.90  17
  -2   5   8 35482.6 1547.76  13
  -2   5   8 33650.1 1523.78  27
  -2  -5   8 34676.4 1591.40  27
   2   5  -7 1468.15 305.858   4
  -2   5   7 1553.39 315.990   7
  -2  -5   7 1401.41 275.471   6
  -2  -5   7 1628.83 334.012   7
   2  -5  -7 1298.75 320.482   4
  -2  -5   7 1468.16 285.385  27
  -2   5   7 1478.38 272.564  27
  -2   5   6 152472. 3897.42   6
  -2  -5   6 146754. 4298.41   6
  -2   5   6 149710. 4389.88   7
  -2  -5   6 145048. 4403.95   7
   2   5  -6 140511. 4361.18   4
  -2   5   5 363.692 150.469   7
   2   5  -5 410.455 156.720   4
  -2   5   5 783.008 120.061   6
   2  -5  -5 503.949 139.196   5
  -2  -5   5 528.152 162.208   6
  -2  -5   5 494.258 167.777   7
  -2  -5   4 52164.5 1778.68   6
  -2  -5   4 54086.5 1799.06   7
  -2   5   4 53162.7 1777.40   7
   2  -5  -4 57008.5 1755.80   5
  -2  -5   4 55042.4 1439.57   1
   2  -5  -4 54894.6 1454.54   1
   2   5  -3 145100. 3663.53  22
   2  -5  -3 143686. 3681.99  22
   2  -5  -3 137385. 3536.27   1
   2   5  -3 134985. 3697.94   4
   2  -5  -3 141251. 3778.83   5
  -2  -5   3 138946. 3714.35   7
  -2   5   3 134120. 3689.53   7
   2  -5  -2 19130.8 678.031  22
   2   5  -2 19687.2 677.399  22
  -2   5   2 21707.2 731.844  24
   2  -5  -2 19760.0 697.129   1
  -2  -5   2 19481.5 685.070   3
  -2   5   2 20454.2 689.491   3
  -2   5   2 19148.9 703.016   7
   2   5  -2 19278.3 686.840   4
  -2  -5   2 19294.8 706.282   7
  -2   5   1 40944.6 1150.60   3
  -2  -5   1 40970.8 1157.23   3
   2  -5  -1 38345.4 1238.99   1
   2   5  -1 42694.8 1123.20   4
   2  -5  -1 39016.9 1162.12  22
   2   5  -1 39805.4 1157.93  22
   2   5   0 24316.7 751.922  28
   2  -5   0 24238.7 753.212  28
   2  -5   0 22406.8 861.066   1
  -2   5   0 23493.7 751.956   3
  -2  -5   0 24242.2 763.743   3
  -2   5   0 23276.6 805.880   4
   2  -5   0 23252.6 782.235  22
   2   5   0 23884.5 783.297  22
   2   5   1 119440. 3077.48  28
   2  -5   1 119815. 3087.85  28
  -2   5  -1 114180. 3088.68   4
   2  -5   1 120532. 3094.10   5
  -2   5  -1 115706. 3072.32   3
  -2  -5  -1 114670. 3092.16   3
   2  -5   2 92586.3 2466.72  28
   2   5   2 89608.8 2430.09  28
  -2   5  -2 84984.3 2388.48   4
   2  -5   2 81934.6 2242.67   5
  -2  -5  -2 83226.5 2238.30   4
   2  -5   2 82466.8 2513.37   1
  -2   5  -2 88353.5 2428.27   3
   2   5   3 17456.0 799.202  28
   2  -5   3 17988.6 831.771  28
  -2  -5  -3 16091.4 648.059   4
  -2   5  -3 16369.4 750.893   4
   2  -5   3 17775.8 830.562   1
   2  -5   4 50338.4 1827.83  28
   2   5   4 50605.9 1782.14  28
  -2  -5  -4 46882.7 1540.37   4
  -2   5  -4 45876.6 1666.23   4
   2  -5   4 52473.2 1765.95   1
   2   5   5 6666.25 582.761  28
   2  -5   5 6011.25 577.121  28
   2   5   5 6050.30 502.448  27
   2  -5   5 6294.71 528.597  27
  -2   5  -5 5794.68 510.437   4
   2   5   5 6053.49 517.722  25
   2  -5   5 6240.33 554.302  23
   2   5   5 5838.15 510.987  23
  -2   5  -6 73435.9 2707.41   4
   2   5   6 83671.4 2761.23  27
   2  -5   6 86931.1 2833.13  27
   2  -5   6 83770.2 2980.84  28
   2   5   6 80615.9 2913.42  28
   2   5   6 83894.2 2787.86  23
   2  -5   6 86206.4 2845.46  23
   2   5   6 82979.7 2752.23  15
   2   5   6 87128.9 2776.07  17
   2   5   6 81459.3 2837.61   8
   2   5   6 81902.8 2818.82  10
   2  -5   6 77978.3 2841.57  10
   2  -5   6 76299.4 2822.88   8
   2   5   6 85330.6 2854.82   9
   2  -5   6 83462.8 2924.81   9
   2  -5   7 1487.24 356.543  28
   2   5   7 1452.77 353.691  28
   2   5   7 1439.18 302.004  27
   2  -5   7 1481.71 317.623  27
  -2  -5  -7 1456.14 347.115   3
  -2   5  -7 1586.26 358.222   3
   2   5   7 1443.21 315.304   9
   2  -5   7 1684.71 354.409   9
   2   5   7 1484.39 309.957  10
   2  -5   7 2116.83 388.696  10
   2  -5   7 1316.76 324.216   8
   2   5   7 1449.06 328.820   8
   2   5   7 1603.45 376.556  13
   2  -5   7 1223.72 346.056  13
  -2  -5  -8 24079.5 1438.94   3
  -2   5  -8 25500.3 1478.90   3
   2   5   8 24922.8 1383.86   8
   2  -5   8 25473.3 1414.36   8
   2   5   8 26945.9 1377.18   9
   2  -5   8 26454.7 1434.30  10
   2  -5   8 27307.6 1452.30   9
   2   5   8 26603.7 1371.90  10
   2  -5   8 25837.3 1459.47  13
   2   5   8 28205.7 1502.89  13
   2  -5   8 26812.9 1389.51  27
   2   5   8 23072.1 1434.29  28
   2   5   8 26471.1 1355.21  27
   2  -5   8 23868.8 1473.47  28
   2   5   9 150.691 156.412   9
   2  -5   9 103.480 203.636   9
   2  -5   9 308.422 215.664  10
   2   5   9 100.189 139.423   8
   2  -5   9 104.564 186.127   8
   2   5   9 35.7159 246.218  13
   2  -5   9-63.8984 150.472  27
   2   5   9 215.405 185.752  27
   2   5  10 6851.82 564.049  27
   2  -5  10 6660.62 568.563  27
   2   5  10 6961.80 605.623  13
   2  -5  10 7338.31 604.727   9
   2   5  10 7387.24 598.805   8
   2  -5  10 7713.21 625.911   8
   2  -5  11 3102.67 301.420  27
   2  -5  11 3277.37 320.995   8
  -2  -6  13 5270.07 377.710  27
  -2  -6  13 5769.95 404.045  10
  -2  -6  13 5497.76 383.250   8
  -2  -6  12 2410.30 341.480  27
  -2   6  12 2485.62 331.120  27
  -2  -6  12 3122.22 374.659   8
  -2  -6  12 2893.42 365.693  10
  -2   6  12 2927.24 352.702   8
  -2  -6  12 3236.65 382.430   9
  -2   6  11 4749.82 523.923  27
  -2  -6  11 4737.85 540.302  27
  -2  -6  11 5668.52 579.872  10
  -2   6  11 5121.29 533.408   8
  -2  -6  11 5161.59 552.133   8
  -2   6  10 265.818 170.452  10
  -2  -6  10 250.981 196.789  10
  -2   6  10 270.432 180.603  27
  -2  -6  10 367.006 231.031  27
  -2  -6  10 355.625 219.351  20
   2   6 -10 647.456 249.020  22
   2  -6 -10 207.603 156.886  22
  -2   6  10 511.857 235.310  17
  -2   6  10 263.760 199.575   7
   2   6 -10 479.420 263.079   4
  -2   6  10 133.585 133.052   8
   2  -6 -10 42.9895 153.152   4
  -2  -6  10 138.847 174.854   7
  -2  -6  10 316.962 193.300   8
   2  -6  -9 15826.6 1144.20   4
  -2  -6   9 14949.4 1131.18   7
   2   6  -9 14141.1 1122.34   4
  -2   6   9 15032.5 1106.71   7
  -2   6   9 14950.9 980.178   8
  -2   6   9 15485.5 947.019  10
  -2  -6   9 13766.0 984.199  10
  -2  -6   9 17158.2 1057.76   8
  -2  -6   9 15955.7 1054.67  27
  -2   6   9 14758.4 976.703  27
  -2  -6   9 15213.8 1030.21  20
   2  -6  -9 15498.3 1095.31  22
  -2  -6   9 14986.6 1110.05  19
   2   6  -9 17129.6 1161.82  22
  -2   6   9 16264.9 1026.14  17
  -2   6   9 15907.2 1000.94  13
  -2  -6   8 21381.4 1322.29   7
  -2   6   8 22763.7 1317.66   7
   2   6  -8 21170.3 1329.02   4
   2  -6  -8 23481.5 1369.70   4
  -2  -6   8 23864.3 1255.43   6
  -2   6   8 21404.2 1115.11  10
  -2   6   8 22953.7 1193.17   8
  -2  -6   8 22342.1 1206.49   8
  -2  -6   8 20626.0 1182.99  20
  -2  -6   8 21404.8 1293.98  19
  -2   6   8 19918.3 1147.04  19
  -2  -6   8 19238.3 1248.23  18
  -2   6   8 20793.6 1177.91  16
  -2   6   8 22904.2 1204.01  17
  -2   6   8 21074.2 1260.33  18
  -2   6   8 20813.5 1231.02  15
  -2   6   8 23434.3 1295.93  14
  -2   6   8 24953.8 1246.49  13
  -2  -6   8 22927.9 1239.82  27
  -2   6   8 23291.3 1197.86  27
   2  -6  -7 12096.5 906.188   4
   2   6  -7 12511.9 910.819   4
  -2  -6   7 13361.5 944.063   7
  -2  -6   7 14078.9 895.928   6
  -2   6   7 13805.1 924.005   7
  -2   6   7 12613.8 797.814  27
  -2  -6   7 14026.9 867.126  27
  -2  -6   6 7554.81 605.323   6
  -2  -6   6 7461.63 626.904   7
  -2   6   6 7933.02 630.515   7
   2   6  -6 7523.39 621.217   4
   2   6  -5 49865.8 1822.98   4
  -2   6   5 53686.7 1471.36   6
  -2   6   5 50970.8 1815.16   7
  -2  -6   5 52860.7 1844.52   6
  -2  -6   5 51148.6 1846.23   7
   2  -6  -5 54126.0 1718.95   5
  -2  -6   5 49110.0 1320.03   1
   2  -6  -4 118120. 3282.30   5
  -2  -6   4 111645. 3297.92   7
  -2   6   4 110795. 3272.51   7
   2  -6  -4 114908. 2970.61   1
  -2  -6   4 119495. 2951.52   1
   2  -6  -3 51016.4 1503.48  22
   2   6  -3 50863.7 1481.39  22
   2  -6  -3 47365.5 1397.24   1
  -2  -6   3 46081.9 1515.37   7
  -2   6   3 49156.4 1520.09   7
   2   6  -3 48404.9 1527.34   4
   2  -6  -2 71020.5 2006.98  22
   2   6  -2 74542.9 2004.32  22
  -2   6   2 79273.2 2110.48  24
  -2  -6   2 76851.1 2034.97   3
  -2   6   2 74858.6 2019.31   3
   2  -6  -2 74100.5 2061.93   1
  -2  -6   2 71309.4 2050.18   2
   2   6  -2 73440.9 2039.75   4
  -2   6   2 75755.6 2054.87   7
  -2  -6   2 74758.8 2061.02   7
  -2   6   1 369550. 8872.47   3
  -2  -6   1 357602. 8946.87   2
  -2  -6   1 376148. 8884.58   3
   2  -6  -1 343541. 8996.25   1
   2   6  -1 389390. 8877.25   4
   2  -6  -1 344201. 8883.27  22
   2   6  -1 356351. 8877.43  22
   2  -6   0 295.779 67.5039  28
   2   6   0 280.434 70.5338  28
  -2   6   0 327.780 69.5784   3
   2  -6   0 238.643 98.7543   1
  -2  -6   0 230.621 88.7301   2
  -2   6   0 170.160 81.9026   4
   2   6   0 262.770 72.7132  22
   2  -6   0 366.490 86.2683  22
   2   6   1 33089.2 1012.59  28
   2  -6   1 32542.2 1019.06  28
  -2   6  -1 30439.8 1040.49   4
  -2   6  -1 29985.1 991.482   3
  -2  -6  -1 31768.6 1021.78   3
   2  -6   2 463.667 115.194  28
   2   6   2 527.669 119.398  28
  -2   6  -2 711.690 140.315   4
   2  -6   2 373.953 88.7761   5
  -2  -6  -2 472.755 118.587   3
   2  -6   2 457.354 150.293   1
  -2   6  -2 507.786 113.769   3
   2  -6   3 109986. 3177.79  28
   2   6   3 110680. 3130.64  28
  -2   6  -3 104884. 3082.03   4
  -2  -6  -3 109504. 2936.33   4
   2  -6   3 112208. 3198.29   1
   2   6   4 22848.9 1046.43  28
   2  -6   4 24399.1 1114.34  28
  -2  -6  -4 21047.7 858.956   4
  -2   6  -4 19306.6 953.722   4
   2  -6   4 22353.8 1022.03   1
   2  -6   5 49883.3 1827.92  27
   2   6   5 51267.6 1935.95  28
   2  -6   5 49478.1 1964.65  28
   2   6   5 50047.4 1791.54  27
  -2   6  -5 42939.7 1773.20   4
   2   6   5 52493.6 1852.80  25
   2   6   5 47677.5 1796.95  23
   2  -6   5 49300.9 1860.24  23
  -2   6  -6 3618.52 453.415   4
   2  -6   6 4418.90 485.737  27
   2   6   6 3309.33 456.293  28
   2  -6   6 5251.62 588.776  28
   2   6   6 3528.01 420.015  27
   2   6   6 3610.29 437.102  23
   2  -6   6 4357.52 503.289  23
   2   6   6 4659.63 581.651  15
   2   6   6 3663.10 479.340  14
   2   6   6 3916.73 446.155  17
   2   6   6 5681.99 657.287  16
   2   6   6 4360.01 484.955  10
   2  -6   6 4546.61 527.390  10
   2  -6   6 3500.83 472.505   9
   2   6   6 3338.33 441.863   8
   2   6   6 3563.35 448.098   9
   2  -6   6 3382.62 452.002   8
  -2  -6  -7 25844.8 1464.44   3
  -2   6  -7 26770.0 1472.69   3
   2  -6   7 26116.3 1413.34   8
   2   6   7 26784.4 1377.67   9
   2   6   7 26594.9 1359.93  10
   2  -6   7 24696.0 1386.39  10
   2  -6   7 27082.8 1458.74   9
   2   6   7 26538.0 1396.24   8
   2   6   7 27482.4 1345.64  27
   2  -6   7 27806.3 1394.10  27
   2   6   7 26397.8 1466.98  28
   2  -6   7 27821.6 1536.89  28
   2  -6   7 26795.1 1483.45  13
   2   6   7 25487.3 1452.92  13
   2   6   8 466.768 214.339  28
   2  -6   8 897.034 288.367  28
   2  -6   8 758.869 253.745  27
   2   6   8 685.970 247.290  27
  -2  -6  -8 704.716 261.450   3
  -2   6  -8 913.525 291.502   3
   2  -6   8 605.825 252.772   8
   2   6   8 1118.89 305.230   8
   2  -6   8 689.027 264.458   9
   2   6   8 731.797 244.737   9
   2   6   8 786.997 258.328  10
   2  -6   8 981.855 281.726  10
   2   6   8 515.189 273.749  13
   2  -6   8 759.446 293.855  13
   2  -6   9 17745.7 1104.29   9
   2  -6   9 15712.1 1039.98  10
   2   6   9 20077.7 1080.23   9
   2  -6   9 17963.7 1104.07   8
   2   6   9 18493.4 1092.80   8
   2   6   9 16583.4 1085.59  13
   2   6   9 17160.1 1016.91  27
   2  -6   9 18193.3 1068.85  27
   2   6  10 10179.2 697.906   8
   2  -6  10 9410.96 690.631   8
   2  -6  10 9686.89 702.338   9
   2   6  10 9271.01 694.058  13
   2   6  10 9968.36 670.158  27
   2  -6  10 9075.94 664.173  27
   2  -6  11 59.1120 87.2729  27
   2  -6  11 175.701 128.746   9
   2  -6  11 124.215 113.973   8
  -2  -7  13 143.846 79.0107  27
  -2  -7  13 139.342 91.6542   8
  -2  -7  13 168.032 98.1872  10
  -2  -7  12 4084.42 433.278  10
  -2  -7  12 3586.24 393.615   8
  -2   7  12 3773.25 395.024   8
  -2  -7  12 3709.79 411.992   9
  -2  -7  12 3245.10 383.910  27
  -2  -7  11 30864.5 1441.95   8
  -2  -7  11 30704.8 1449.37  10
  -2   7  11 30031.9 1393.89   8
  -2  -7  11 29026.7 1428.71  27
  -2   7  11 26638.9 1342.51  27
   2  -7 -10 778.253 263.614  22
  -2  -7  10 1095.84 298.601  20
   2   7 -10 899.422 295.913  22
  -2  -7  10 916.448 281.341  27
  -2   7  10 499.670 210.563  27
   2   7 -10 627.736 279.205   4
  -2  -7  10 1145.57 331.891   7
  -2   7  10 776.130 272.064   7
  -2  -7  10 1149.09 301.104   8
   2  -7 -10 509.925 233.965   4
  -2   7  10 1177.29 288.794   8
  -2  -7  10 1076.29 296.753  10
  -2  -7   9 1214.80 290.954   8
  -2   7   9 1275.38 330.877   7
   2   7  -9 1136.05 358.415   4
   2  -7  -9 1313.21 362.220   4
  -2   7   9 910.154 256.836   8
  -2  -7   9 1268.47 343.109   7
  -2  -7   9 824.461 275.681  10
  -2   7   9 942.913 255.642  10
  -2   7   9 1081.71 271.802  27
  -2  -7   9 1020.64 312.262  27
  -2  -7   9 1179.83 301.876  20
   2   7  -9 1087.93 325.701  22
   2  -7  -9 1215.02 315.319  22
  -2  -7   9 992.873 317.889  19
  -2   7   9 1444.20 321.064  13
   2  -7  -8 16297.0 1125.80   4
  -2  -7   8 17758.9 1173.56   7
  -2  -7   8 16300.2 1044.55   6
   2   7  -8 15268.9 1108.29   4
  -2   7   8 16823.6 1106.70   7
  -2  -7   8 17123.8 1027.60   8
  -2   7   8 16077.2 930.879  10
  -2   7   8 16328.1 979.014   8
  -2  -7   8 16866.3 1049.28  20
  -2  -7   8 15515.5 1090.27  19
  -2  -7   8 15781.3 1100.53  18
  -2   7   8 16950.0 1048.54  16
  -2   7   8 18027.5 1052.52  13
  -2   7   8 16548.1 1091.01  15
  -2   7   8 16772.0 1098.98  14
  -2   7   8 15512.8 965.675  27
  -2  -7   8 17160.3 1054.98  27
  -2  -7   7 2001.07 361.461   7
  -2  -7   7 1614.21 303.093   6
  -2   7   7 1937.09 343.387   7
   2   7  -7 2009.31 370.976   4
  -2  -7   7 2212.96 341.406  27
  -2   7   7 1369.53 256.894  27
   2   7  -6 10266.5 739.934   4
  -2   7   6 10420.0 728.244   7
  -2  -7   6 10440.8 732.619   6
  -2  -7   6 10023.8 740.604   7
   2  -7  -6 10034.3 595.843   5
  -2  -7   5 36144.0 1053.51   1
   2   7  -5 37126.0 1468.33   4
   2  -7  -5 37478.8 1369.09   5
  -2  -7   5 36707.1 1481.59   7
  -2  -7   5 35886.8 1478.95   6
  -2   7   5 37432.6 1457.14   7
  -2   7   5 38585.1 1072.02   6
  -2  -7   4 2524.53 177.678   1
   2  -7  -4 1841.73 164.792   1
  -2   7   4 2092.22 145.171   6
  -2   7   4 2077.59 255.810   7
  -2  -7   4 2540.34 283.709   7
   2  -7  -4 2481.63 280.253   5
   2   7  -3 36781.7 1126.35  22
   2  -7  -3 34945.9 1134.66  22
   2   7  -3 31495.6 901.028  24
  -2  -7   3 37161.8 1184.31   2
   2  -7  -3 34000.3 1080.76   1
  -2   7   3 35617.1 1166.26   7
  -2  -7   3 36418.1 1188.23   7
   2   7  -3 34991.9 1176.91   4
  -2  -7   2 56.7102 53.0419   3
  -2  -7   2 143.652 81.7875   2
  -2   7   2 76.1665 59.9189   3
  -2  -7   2 44.4749 59.2925   7
   2   7  -2 133.980 74.6111   4
  -2   7   2 143.635 68.9617   7
   2  -7  -2 135.830 62.3296  22
   2   7  -2 69.5449 56.1021  22
  -2   7   1 46638.0 1273.41   3
   2  -7  -1 45098.3 1417.16   1
  -2  -7   1 47332.9 1285.45   3
  -2  -7   1 43107.3 1352.91   2
   2   7  -1 48465.9 1298.14   4
   2   7  -1 45059.1 1278.14  22
   2  -7  -1 41861.5 1274.13  22
   2   7   0 8350.14 354.624  28
   2  -7   0 7904.41 350.174  28
  -2   7   0 8294.83 358.794   3
   2  -7   0 8639.87 475.654   1
  -2  -7   0 8509.93 434.067   2
  -2  -7   0 8638.43 369.708   3
  -2   7   0 7885.57 429.253   4
   2  -7   0 7863.96 379.003  22
   2   7   0 8302.44 379.026  22
   2  -7   1 74060.5 2005.01  28
   2   7   1 76908.9 1998.90  28
  -2   7  -1 67106.2 2042.82   4
  -2   7  -1 70580.9 1972.42   3
  -2  -7  -1 68708.5 1990.68   3
   2   7   2 7064.16 416.328  28
   2  -7   2 7631.86 447.063  28
  -2   7  -2 6527.42 423.046   4
   2  -7   2 7203.26 380.016   5
  -2   7  -2 7884.69 430.453   3
   2  -7   2 7942.31 505.392   1
  -2  -7  -2 6460.62 420.503   3
   2   7   3 253571. 6689.30  28
   2  -7   3 266651. 6776.96  28
  -2   7  -3 253835. 6701.83   4
  -2  -7  -3 256621. 6510.71   4
   2  -7   3 261683. 6780.79   1
   2  -7   4 18177.0 963.089  28
   2   7   4 18491.3 925.756  28
  -2  -7  -4 16711.9 749.458   4
  -2   7  -4 17452.5 893.082   4
   2  -7   4 18731.1 923.241   1
   2   7   5 74983.4 2498.36  25
   2  -7   5 78541.1 2566.27  23
   2   7   5 76194.2 2491.14  23
   2   7   5 76152.3 2458.26  27
   2  -7   5 78348.1 2529.76  27
   2   7   5 73780.5 2582.77  28
   2  -7   5 78334.1 2687.96  28
  -2   7  -5 68035.2 2490.04   4
  -2   7  -6 2938.82 414.478   4
   2  -7   6 3191.31 419.349  27
   2  -7   6 3711.26 500.989  28
   2   7   6 3155.85 393.126  27
   2   7   6 3150.45 442.257  28
   2   7   6 3640.24 431.193  23
   2  -7   6 3659.90 460.339  23
  -2   7  -6 3391.75 464.417   3
  -2  -7  -6 3413.51 476.441   3
   2   7   6 3064.21 468.157  14
   2   7   6 4509.28 588.718  15
   2   7   6 3382.24 411.131  17
   2  -7   6 3164.32 444.022  10
   2  -7   6 2653.03 404.533   8
   2   7   6 3054.87 418.852   8
   2  -7   6 2953.89 439.997   9
   2   7   6 3052.88 414.906   9
   2   7   6 2969.32 403.461  10
  -2  -7  -7 15167.5 1089.18   3
  -2   7  -7 16346.9 1109.70   3
   2   7   7 15489.1 995.856  10
   2  -7   7 14885.1 1050.00  10
   2  -7   7 16294.1 1098.95   9
   2   7   7 17270.6 1084.60   8
   2   7   7 17940.4 1070.58   9
   2  -7   7 17833.4 1119.94   8
   2   7   7 17294.3 1026.27  27
   2  -7   7 17677.8 1066.29  27
   2   7   7 17239.7 1143.37  28
   2  -7   7 15312.9 1116.95  28
   2   7   7 17305.4 1029.72  14
   2  -7   7 16098.6 1120.15  13
   2   7   7 18663.4 1114.40  15
   2  -7   8 711.462 268.931  28
   2  -7   8 409.876 197.726  27
   2   7   8 960.123 261.592  27
   2   7   8 665.864 246.257  28
  -2  -7  -8 776.786 257.833   3
  -2   7  -8 614.344 236.824   3
   2   7   8 853.398 279.995   8
   2  -7   8 789.954 276.579   8
   2  -7   8 1265.16 320.513   9
   2  -7   8 753.944 277.168  10
   2   7   8 550.938 216.496   9
   2   7   8 947.991 314.871  13
   2  -7   8 556.410 283.466  13
   2  -7   9 13372.2 941.073  10
   2  -7   9 13663.8 946.193   8
   2  -7   9 14057.0 963.069   9
   2   7   9 15052.1 959.904   8
   2   7   9 15298.0 1025.77  13
   2   7   9 13862.1 897.844  27
   2  -7   9 15055.2 948.246  27
   2  -7  10 1966.81 326.771   9
   2   7  10 1961.55 312.785   8
   2  -7  10 1551.86 301.571   8
   2   7  10 1756.54 330.966  13
  -2   7 -10 1653.35 252.042  26
   2  -7  10 1752.28 287.365  27
   2  -7  11 37821.2 1304.49   8
   2  -7  11 40767.7 1355.78   9
  -2  -8  13 899.747 144.987  27
  -2  -8  13 1037.84 157.169   8
  -2  -8  13 1232.02 191.501  10
  -2  -8  12 526.095 182.478  27
  -2  -8  12 395.643 161.763   8
  -2  -8  12 469.666 175.274  10
  -2  -8  12 755.687 216.717   9
  -2  -8  11 6778.62 617.743   8
  -2   8  11 7006.67 602.921   8
  -2  -8  11 6313.35 611.282  10
  -2   8  11 6162.40 568.256  27
  -2  -8  11 6047.93 590.723  27
   2  -8 -10 17968.9 1193.05  22
   2   8 -10 20494.1 1290.00  22
  -2  -8  10 19372.2 1185.65  20
  -2   8  10 19864.1 1131.09  27
  -2  -8  10 19470.2 1172.16  27
   2   8 -10 17546.9 1294.16   4
  -2  -8  10 16544.8 1216.52   7
  -2   8  10 18283.9 1228.62   7
   2  -8 -10 18164.6 1225.44   4
  -2  -8  10 22049.1 1231.61  10
  -2  -8  10 20572.5 1177.81   8
  -2   8  10 19193.7 1117.47   8
   2  -8  -9 23028.5 1408.86   4
  -2   8   9 23580.0 1391.15   7
  -2  -8   9 23076.9 1417.76   7
   2   8  -9 20951.3 1409.25   4
  -2   8   9 21723.0 1199.84   8
  -2   8   9 22099.2 1140.24  10
  -2  -8   9 23049.3 1291.20  10
  -2  -8   9 22466.2 1254.70   8
  -2   8   9 20518.6 1177.56  27
  -2  -8   9 23761.5 1311.01  27
   2  -8  -9 21338.6 1312.08  22
   2   8  -9 23115.2 1372.36  22
  -2  -8   9 21307.2 1358.63  19
  -2  -8   9 21774.3 1296.76  20
  -2   8   9 22660.4 1313.30  16
  -2   8   9 22929.7 1259.59  13
  -2  -8   8 1066.08 297.547   7
  -2  -8   8 1104.65 273.517   8
  -2  -8   8 1111.12 293.462   6
   2   8  -8 857.210 296.559   4
   2  -8  -8 1119.82 314.233   4
  -2   8   8 1167.89 266.211   8
  -2   8   8 947.600 275.231   7
  -2   8   8 922.725 217.899  10
  -2  -8   8 1183.13 294.898  20
  -2  -8   8 678.450 252.435  19
  -2   8   8 1230.81 454.065  14
  -2   8   8 2581.43 504.938  16
  -2   8   8 1368.14 313.796  13
  -2   8   8 1873.08 546.146  15
  -2   8   8 1115.77 275.250  27
  -2  -8   8 833.104 256.390  27
  -2  -8   7 10305.3 811.438   7
  -2  -8   7 8545.06 716.423   6
  -2   8   7 8824.77 727.186   7
   2   8  -7 8007.53 727.427   4
  -2   8   7 8616.14 644.851  27
  -2  -8   7 9362.33 700.986  27
  -2  -8   6 8766.89 683.139   6
  -2   8   6 10340.7 717.917   7
  -2  -8   6 9186.62 706.084   7
   2  -8  -6 7627.16 534.946   5
   2   8  -6 8621.13 682.830   4
  -2  -8   5 73996.5 2557.00   6
  -2   8   5 79169.6 2517.72   7
  -2  -8   5 76038.9 2540.30   7
   2   8  -5 74423.0 2522.30   4
   2  -8  -5 83086.2 2471.80   5
  -2  -8   5 73807.1 2522.94   2
  -2  -8   5 81882.1 2114.27   1
   2  -8  -4 23541.9 946.939  22
   2   8  -4 23099.3 913.674  22
  -2  -8   4 23329.3 975.495   2
  -2  -8   4 23175.6 772.843   1
   2  -8  -4 21353.8 786.201   1
  -2   8   4 22679.5 647.413   6
  -2   8   4 22582.6 959.935   7
  -2  -8   4 21853.8 976.856   7
   2   8  -3 5565.42 328.045  22
   2  -8  -3 5041.73 328.052  22
  -2   8   3 5034.39 368.245  24
   2   8  -3 4874.97 213.667  24
  -2  -8   3 5468.31 373.589   2
   2  -8  -3 5458.25 335.312   1
   2   8  -3 5491.10 374.223   4
  -2   8   3 5484.70 358.127   7
  -2  -8   3 4697.28 343.260   7
   2  -8  -2 124125. 3422.73   1
  -2  -8   2 131020. 3415.05   2
  -2  -8   2 129940. 3343.47   3
   2   8  -2 128499. 3389.97   4
  -2   8   2 132413. 3330.56   3
  -2  -8   2 130597. 3364.18   7
  -2   8   2 129722. 3354.67   7
   2   8  -2 124986. 3289.04  22
   2  -8  -2 126793. 3314.97  22
   2  -8  -1 141733. 3902.72   1
  -2  -8   1 147519. 3836.09   2
  -2  -8   1 151691. 3726.78   3
  -2   8   1 148193. 3709.57   3
   2   8  -1 152769. 3773.76   4
   2  -8  -1 140511. 3724.05  22
   2   8  -1 147500. 3719.48  22
   2   8   0 28663.8 882.460  28
   2  -8   0 28805.0 887.671  28
   2  -8   0 26487.1 1049.83   1
  -2  -8   0 32019.6 921.129   3
  -2  -8   0 29245.3 1006.44   2
  -2   8   0 29535.1 891.367   3
  -2   8   0 27187.9 1016.61   4
   2   8   0 34300.2 930.821   4
   2   8   0 28736.2 917.860  22
   2  -8   0 26941.2 916.048  22
   2   8   1 47847.3 1402.72  28
   2  -8   1 48316.4 1424.18  28
  -2   8  -1 45912.3 1502.30   4
  -2   8  -1 46504.8 1385.55   3
  -2  -8  -1 49215.0 1430.95   3
   2  -8   2 14934.1 672.519  28
   2   8   2 13780.5 624.739  28
  -2   8  -2 13053.8 659.482   4
   2  -8   2 13123.0 700.996   1
  -2   8  -2 14549.2 624.799   3
  -2  -8  -2 13583.8 645.325   3
   2   8   3 25085.8 1037.46  28
   2  -8   3 25840.4 1085.36  28
  -2   8  -3 25404.6 1068.15   4
   2  -8   3 24870.5 805.725   5
  -2   8  -3 28007.6 1057.55   3
   2  -8   3 27350.5 1131.74   1
  -2  -8  -3 24921.0 1068.14   3
   2  -8   4 198628. 5467.67  28
   2   8   4 201785. 5401.94  28
   2  -8   4 187911. 5370.59   1
  -2   8  -4 195852. 5365.24   4
   2   8   5 49619.5 1812.61  27
   2  -8   5 52448.6 1894.71  27
   2   8   5 48942.6 1927.40  28
   2  -8   5 51181.3 2021.60  28
   2  -8   5 52928.8 1927.53  23
   2   8   5 50621.3 1876.27  25
   2   8   5 51981.6 1860.57  23
   2  -8   5 49202.6 1863.55   1
  -2   8  -5 46252.4 1890.31   4
  -2   8  -6 5974.50 617.365   4
   2   8   6 7240.94 602.042  27
   2  -8   6 8244.70 669.490  27
   2   8   6 6328.42 637.627  28
   2  -8   6 7129.26 689.278  28
   2   8   6 6934.55 628.876   8
   2   8   6 7160.52 614.016  10
   2  -8   6 5442.25 591.006  10
   2  -8   6 5425.39 576.370   8
   2   8   6 7621.18 644.377   9
   2  -8   6 7174.68 679.378   9
  -2   8  -6 7302.76 669.455   3
  -2  -8  -6 6112.49 635.132   3
  -2   8  -6 6535.38 574.456  21
   2   8   6 9524.77 820.951  16
   2   8   6 7064.48 592.874  17
   2   8   6 7222.30 644.656  14
   2   8   6 6508.94 676.510  15
   2   8   6 7075.38 697.068  13
   2   8   7 59359.5 2245.75  10
   2   8   7 58959.0 2261.38   9
   2  -8   7 57776.4 2359.89  10
   2   8   7 59667.8 2318.33   8
   2  -8   7 57689.5 2327.62   8
   2  -8   7 62118.7 2437.91   9
   2   8   7 58778.2 2223.21  27
   2  -8   7 59339.3 2297.42  27
   2   8   7 56307.7 2378.16  28
   2  -8   7 56858.5 2451.40  28
  -2   8  -7 61338.0 2433.41   3
  -2  -8  -7 56419.3 2391.62   3
   2   8   7 58810.4 2191.03  17
   2   8   7 60541.1 2245.98  14
   2  -8   7 56384.2 2411.67  13
   2   8   7 61860.4 2275.06  15
   2   8   8 447.395 217.269  28
   2  -8   8 87.9122 156.602  28
   2  -8   8 269.707 169.841  27
   2   8   8 531.048 208.134  27
  -2   8  -8 241.579 168.186   3
  -2  -8  -8 241.148 182.492   3
   2  -8   8 111.354 155.068   8
   2   8   8 452.247 223.343   8
   2   8   8 315.249 173.062   9
   2  -8   8 344.744 231.291   9
   2  -8   8 112.583 194.843  10
   2   8   8 354.011 237.504  13
   2  -8   8 315.515 238.137  13
   2  -8   9 17758.4 1086.76  10
   2   8   9 17660.8 1042.70   8
   2  -8   9 16967.0 1062.09   8
   2  -8   9 19090.0 1118.54   9
   2   8   9 17461.5 1107.50  13
   2   8   9 17315.6 997.508  27
   2  -8   9 17543.6 1033.58  27
   2  -8  10 21891.7 1077.85   8
   2  -8  10 22681.7 1110.51   9
   2   8  10 21909.0 1098.33  13
  -2   8 -10 20041.1 930.832  26
   2  -8  10 20606.6 1021.11  27
   2  -8  11 1505.44 193.222  27
   2  -8  11 2049.55 243.464   9
   2  -8  11 2018.73 231.372   8
  -2  -9  13 984.753 159.735  10
  -2  -9  13 937.214 136.226   8
  -2  -9  12 17163.8 901.832  27
  -2  -9  12 19101.7 965.595  10
  -2  -9  12 20131.9 992.597   9
  -2  -9  12 18304.7 914.826   8
  -2  -9  11 1167.74 280.927  27
  -2  -9  11 1552.21 316.804  10
  -2  -9  11 1573.96 315.238   8
  -2   9  11 1428.81 285.870   8
  -2  -9  10 871.713 282.402  20
  -2  -9  10 359.239 202.479  27
  -2   9  10 568.859 228.739  27
  -2  -9  10 488.685 230.783   7
  -2   9  10 409.960 219.165   7
   2  -9 -10 330.565 226.935   4
   2   9 -10 292.706 238.035   4
  -2  -9  10 304.299 199.879   8
  -2   9  10 497.908 211.184   8
  -2  -9  10 607.647 270.129  10
   2   9  -9 4518.00 640.057   4
  -2  -9   9 4933.42 634.126   7
  -2   9   9 5611.54 648.548   7
   2  -9  -9 4822.35 630.068   4
  -2  -9   9 5005.95 576.463  10
  -2   9   9 4659.72 487.027  10
  -2   9   9 5211.56 549.761   8
  -2  -9   9 5193.80 571.283   8
  -2   9   9 3889.10 481.993  27
  -2  -9   9 5357.84 602.257  27
  -2  -9   9 3862.98 575.195  19
   2  -9  -9 4465.87 576.679  22
   2   9  -9 5504.50 635.333  22
  -2  -9   9 4750.32 585.157  20
  -2   9   9 6821.41 768.053  16
  -2   9   9 4748.16 557.660  13
  -2  -9   8 71289.9 2705.51   6
   2   9  -8 68591.1 2805.77   4
  -2   9   8 72396.0 2727.62   7
   2  -9  -8 72707.8 2828.83   4
  -2  -9   8 71138.1 2783.59   7
  -2  -9   8 70823.5 2577.44   8
  -2   9   8 70700.5 2511.04   8
  -2   9   8 70467.2 2420.56  10
   2  -9  -8 75118.2 2728.88  22
  -2  -9   8 66071.8 2623.40  20
  -2  -9   8 68267.5 2741.30  19
   2   9  -8 73889.4 2728.82  22
  -2   9   8 71566.9 2602.59  16
  -2   9   8 76048.0 2657.51  13
  -2   9   8 73121.6 2661.96  15
  -2   9   8 74089.3 2689.90  14
  -2   9   8 70913.4 2522.19  27
  -2  -9   8 71781.7 2627.87  27
  -2   9   7 251.999 158.746  27
  -2  -9   7 346.474 162.674  27
  -2  -9   7 342.353 172.504   6
   2   9  -7 221.579 180.159   4
  -2   9   7 325.079 163.815   7
  -2  -9   7 318.976 154.691   7
  -2   9   7 357.986 325.239  15
  -2   9   6 23613.3 1090.80  25
   2  -9  -6 24320.3 1058.24   5
  -2  -9   6 22905.0 1214.35   6
  -2  -9   6 23930.2 1218.80   7
  -2   9   6 23001.3 1157.35   7
   2   9  -6 21777.7 1184.77   4
  -2  -9   6 22041.9 1220.31   2
  -2  -9   5 968.952 216.777   7
  -2   9   5 1277.74 236.567   7
   2  -9  -5 1144.13 216.653   5
  -2  -9   5 1593.35 161.402   1
  -2  -9   5 1373.92 246.593   2
   2  -9  -4 97510.4 2718.72  22
   2   9  -4 98631.3 2682.97  22
   2  -9  -4 90335.3 2550.94   1
  -2  -9   4 90556.3 2510.35   1
  -2  -9   4 93756.6 2779.76   2
  -2  -9   4 89999.5 2762.91   7
  -2   9   4 94051.0 2741.89   7
  -2  -9   4 91162.1 2870.54   6
   2   9  -3 805.049 126.063  22
   2  -9  -3 616.318 121.200  22
  -2   9   3 881.425 167.018  24
   2   9  -3 673.939 79.8850  24
  -2  -9   3 600.946 140.390   7
  -2   9   3 707.775 131.686   7
   2   9  -3 557.352 141.163   4
   2  -9  -3 526.290 118.790   1
  -2  -9   3 589.208 138.849   2
   2   9  -2 106955. 2821.84  22
   2  -9  -2 108870. 2848.41  22
   2  -9  -2 104891. 2987.95   1
  -2  -9   2 112963. 2973.82   2
  -2   9   2 110322. 2883.66   7
   2   9  -2 107120. 2938.08   4
  -2  -9   2 111974. 2905.51   7
   2  -9  -1 2806.48 191.467  22
   2   9  -1 2869.43 186.448  22
  -2   9   1 2829.53 255.181  24
  -2  -9   1 2820.56 188.304   3
   2  -9  -1 2514.79 255.805   1
  -2  -9   1 3036.83 243.521   2
  -2   9   1 2916.73 183.962   3
   2   9  -1 3208.97 229.113   4
   2   9   0 116574. 2989.81  28
   2  -9   0 116156. 2997.82  28
   2  -9   0 116224. 3262.34   1
  -2  -9   0 120925. 3170.90   2
  -2  -9   0 122009. 3021.50   3
  -2   9   0 115387. 3212.35   4
   2   9   0 115833. 3031.50  22
   2  -9   0 114935. 3051.00  22
   2   9   1 1301.29 145.946  28
   2  -9   1 1367.91 158.601  28
  -2   9  -1 1496.06 197.577   4
  -2   9  -1 1446.54 150.343   3
  -2  -9  -1 1006.94 137.084   3
   2   9   2 188704. 4837.31  28
   2  -9   2 184863. 4881.81  28
  -2   9  -2 183393. 4944.03   4
  -2   9  -2 189547. 4808.40   3
  -2  -9  -2 182875. 4858.32   3
   2  -9   2 180307. 5005.20   1
   2  -9   3 21194.7 961.645  28
   2   9   3 19314.8 883.067  28
  -2   9  -3 19369.5 933.740   4
   2  -9   3 19990.2 717.932   5
  -2   9  -3 22379.1 908.326   3
  -2  -9  -3 19567.1 917.881   3
   2  -9   3 20970.9 991.237   1
   2   9   4 8849.24 611.879  28
   2  -9   4 8935.97 654.159  28
   2  -9   4 8258.73 611.485   1
  -2   9  -4 9615.31 622.629   3
  -2  -9  -4 7632.64 598.719   3
  -2   9  -4 8936.69 638.996   4
   2  -9   5 159.633 145.148  28
   2   9   5 557.365 170.908  27
   2  -9   5 503.404 170.824  27
   2   9   5 367.476 167.104  28
   2   9   5 404.022 177.169  25
   2  -9   5 449.547 188.478  23
   2   9   5 397.567 164.117  23
  -2   9  -5 327.845 154.028   3
  -2  -9  -5 243.874 163.017   3
   2  -9   5 353.015 152.455   1
  -2   9  -5 436.965 172.195   4
  -2   9  -6 54519.4 2304.65   4
   2   9   6 60822.5 2227.03  27
   2  -9   6 65665.0 2344.06  27
   2  -9   6 65365.8 2521.47  28
   2   9   6 60317.8 2382.78  28
   2  -9   6 58058.5 2321.19   8
   2   9   6 65884.3 2336.83   9
   2   9   6 64504.6 2288.74  10
   2   9   6 65585.0 2361.89   8
   2  -9   6 57990.2 2349.93  10
   2   9   6 64828.5 2269.11  12
   2  -9   6 64482.8 2470.57   9
  -2   9  -6 63989.4 2410.16   3
  -2  -9  -6 62124.4 2446.37   3
  -2   9  -6 59183.9 2246.51  21
   2   9   6 67653.3 2403.17  16
   2   9   6 63728.8 2247.15  17
   2   9   6 67526.6 2384.84  14
   2   9   6 68201.1 2531.66  13
   2   9   6 63099.9 2324.36  15
   2  -9   7 36.1634 164.107   8
   2   9   7 33.9735 141.816   8
   2  -9   7 85.4278 152.056  28
   2   9   7 38.5985 118.998  28
   2   9   7-29.8277 124.511  27
   2  -9   7 98.9106 149.617  27
   2  -9   7-37.0974 154.856  10
   2   9   7 94.5141 153.571   9
   2   9   7 60.5078 126.290  10
   2  -9   7 38.5122 153.281   9
  -2  -9  -7-39.5017 157.218   3
  -2   9  -7 190.376 158.938   3
  -2   9  -7 27.7108 110.293  21
   2   9   7 373.141 176.979  17
   2  -9   7-39.9468 235.817  13
   2   9   7 500.194 393.458  14
  -2  -9  -8 34946.6 1722.96   3
  -2   9  -8 33111.4 1694.21   3
   2  -9   8 31929.1 1728.96  28
   2   9   8 32707.1 1523.06  27
   2  -9   8 36182.9 1633.36  27
   2   9   8 30941.5 1640.66  28
   2  -9   8 35549.0 1736.94  13
   2  -9   8 34423.5 1676.36  10
   2  -9   8 34579.1 1686.65   9
   2   9   8 34503.2 1614.92   8
   2   9   8 35691.6 1573.22   9
   2  -9   8 33925.1 1653.35   8
   2  -9   9 1801.61 326.931  27
   2   9   9 1536.15 356.921  13
   2  -9   9 1599.46 327.724   9
   2   9   9 2187.73 357.575   8
   2  -9   9 1604.13 337.517  10
   2  -9   9 2313.74 388.238   8
   2  -9  10 12498.9 752.393  27
  -2   9 -10 12898.5 697.567  26
   2   9  10 16096.7 890.967  13
   2  -9  10 13993.8 837.457   9
   2  -9  10 15374.0 841.386   8
   2  -9  11 170.854 116.187   9
   2  -9  11 105.810 79.7648   8
   2  -9  11 190.963 81.2961  27
  -2 -10  13 321.447 106.060   9
  -2 -10  13 156.708 65.5889   8
  -2 -10  12 878.257 221.866  10
  -2 -10  12 803.178 193.476   8
  -2 -10  12 712.918 184.038  27
  -2 -10  11 5359.02 535.194  27
  -2  10  11 4146.22 484.561  17
  -2 -10  11 5402.27 528.082   8
  -2 -10  11 5346.07 549.716  10
  -2 -10  10 52756.2 2211.03  20
  -2  10  10 52844.9 2056.11  27
  -2 -10  10 51956.0 2138.25  27
  -2 -10  10 47277.1 2228.56   7
  -2  10  10 48229.8 2172.50   7
   2  10 -10 50316.5 2388.09   4
  -2 -10  10 55713.7 2203.72  10
  -2 -10  10 55704.8 2139.15   8
  -2  10  10 51853.3 2037.69   8
  -2 -10   9 1020.30 316.671   7
  -2  10   9 888.845 274.800   7
  -2 -10   9 951.656 278.178   8
  -2  10   9 771.445 243.630   8
   2  10  -9 1082.64 351.119   4
   2 -10  -9 830.205 297.045   4
  -2 -10   9 1126.48 311.040  10
  -2  10   9 1123.29 278.641  27
  -2 -10   9 939.623 288.590  27
  -2 -10   9 837.212 289.160  20
   2 -10  -9 1049.19 294.345  22
   2  10  -9 728.488 255.725  22
  -2 -10   9 838.400 284.118  19
  -2  10   9 2558.71 598.498  16
  -2  10   9 1146.76 310.117  13
  -2  10   9 1383.36 614.168  15
  -2 -10   8 10132.8 876.574   7
  -2 -10   8 11985.2 920.089   6
   2  10  -8 10038.2 909.996   4
  -2  10   8 10141.4 835.492   7
   2 -10  -8 11269.4 935.903   4
  -2  10   8 9945.62 732.647   8
  -2  10   8 9756.24 677.621  10
  -2 -10   8 9649.68 762.741   8
   2 -10  -8 11697.1 882.406  22
  -2 -10   8 8792.22 827.614  19
   2  10  -8 11518.4 877.540  22
  -2 -10   8 9558.85 812.341  20
  -2  10   8 10010.8 743.224  27
  -2 -10   8 11381.8 841.625  27
  -2  10   8 10118.8 832.138  16
  -2  10   8 12158.6 973.277  14
  -2  10   8 10966.6 831.178  13
  -2  10   8 11223.2 943.425  15
  -2  10   7 2323.77 326.615  27
  -2 -10   7 3178.90 430.188  27
  -2 -10   7 3093.43 452.408  19
  -2 -10   7 2450.56 393.239  20
   2  10  -7 2160.58 392.471   4
  -2 -10   7 3215.62 520.330   6
  -2  10   7 2967.89 408.685   7
  -2 -10   7 2556.10 401.923   7
  -2  10   7 2791.55 488.494  15
  -2  10   7 1986.77 378.299  16
  -2 -10   6 1141.41 283.016   2
  -2 -10   6 1661.95 313.973   7
   2  10  -6 894.809 259.374   4
  -2 -10   6 1266.67 288.994   6
   2 -10  -6 821.324 192.819   5
  -2  10   6 1359.50 250.451  25
   2 -10  -5 9213.89 607.443  22
   2  10  -5 9672.66 600.864  22
  -2  10   5 9194.64 616.283   7
  -2 -10   5 9637.62 662.069   7
   2 -10  -5 9241.45 628.836   5
  -2 -10   5 8643.23 647.928   2
  -2 -10   5 9338.39 456.761   1
   2 -10  -5 9654.82 466.287   1
   2  10  -4 49945.6 1535.34  22
   2 -10  -4 46967.1 1561.26  22
  -2 -10   4 46222.0 1633.68   2
  -2 -10   4 48367.6 1437.78   1
   2 -10  -4 45948.0 1467.98   1
  -2 -10   4 46012.8 1617.49   7
  -2  10   4 48717.8 1606.35   7
  -2 -10   4 47035.5 1750.05   6
   2  10  -4 42548.5 1312.43  24
   2 -10  -3 493.517 112.006  22
   2  10  -3 492.894 99.8350  22
  -2 -10   3 351.294 125.532   2
   2  10  -3 428.632 132.096   4
  -2  10   3 604.490 124.208   7
  -2 -10   3 517.953 123.427   7
   2  10  -3 451.325 73.4671  24
   2  10  -2 46382.0 1307.60  22
   2 -10  -2 45052.1 1325.18  22
   2  10  -2 45307.6 1440.03   4
  -2 -10   2 44346.4 1372.81   7
  -2  10   2 46755.3 1362.63   7
   2 -10  -2 46429.5 1500.99   1
  -2 -10   2 46951.5 1464.20   2
   2  10  -1 5393.00 267.522  22
   2 -10  -1 5412.23 276.367  22
   2 -10  -1 4917.16 375.844   1
  -2  10   1 5634.05 266.078   3
  -2 -10   1 5488.82 351.528   2
  -2 -10   1 5163.07 267.724   3
   2  10  -1 5837.61 341.137   4
  -2  10   1 5510.52 376.148  24
   2  10   0 21805.3 691.293  28
   2 -10   0 21338.4 699.761  28
   2  10   0 24471.5 802.290   4
  -2  10   0 21544.0 889.314   4
   2 -10   0 22284.4 926.391   1
  -2 -10   0 20285.2 705.459   3
  -2 -10   0 18552.2 809.464   2
  -2  10   0 22301.4 698.819   3
   2 -10   0 21532.0 743.651  22
  -2  10  -1 63957.8 2040.41   4
  -2  10  -1 67550.5 1851.57   3
  -2 -10  -1 65533.3 1879.13   3
   2  10   1 67297.7 1868.73  28
   2 -10   1 67592.3 1910.02  28
  -2  10  -2 61477.1 2006.01   4
  -2  10  -2 65009.2 1856.13   3
  -2 -10  -2 61579.3 1896.93   3
   2 -10   2 57874.8 2032.85   1
   2  10   2 63702.4 1882.13  28
   2 -10   2 63912.8 1943.05  28
  -2  10  -3 6132.54 493.075   4
   2 -10   3 5922.36 356.978   5
   2 -10   3 6816.29 531.635   1
  -2  10  -3 6741.52 448.218   3
  -2 -10  -3 6261.83 469.391   3
   2 -10   3 6435.45 490.564  28
   2  10   3 5443.38 422.584  28
   2  10   4 86952.5 2738.31  25
   2  10   4 87847.4 2750.33  28
   2 -10   4 90304.8 2869.67  28
  -2  10  -4 86706.3 2827.58   4
  -2  10  -4 93613.0 2747.04   3
   2 -10   4 87778.3 2800.32   1
   2 -10   5 6259.72 563.013   1
  -2  10  -5 6716.04 579.434   3
  -2 -10  -5 6912.54 621.288   3
   2  10   5 6698.46 531.375  27
   2 -10   5 6667.23 560.073  27
   2  10   5 7342.01 609.609  28
   2 -10   5 7297.94 653.791  28
   2  10   5 6172.67 520.509  23
   2 -10   5 7283.08 596.541  23
   2  10   5 6224.54 551.943  25
   2 -10   5 5500.83 610.326  20
   2  10   5 6223.21 619.716  13
  -2  10  -5 6260.72 595.090   4
  -2  10  -6 9739.83 813.790   4
  -2 -10  -6 10106.7 827.006   3
  -2  10  -6 11177.8 836.537   3
   2  10   6 10983.6 745.870  27
   2 -10   6 11881.7 913.816  28
   2 -10   6 11686.2 817.331  27
   2  10   6 11743.5 858.430  28
   2  10   6 11250.1 793.372  25
   2  10   6 11314.7 770.362  10
   2 -10   6 10395.9 817.513  10
   2  10   6 11644.0 794.509  12
   2  10   6 10278.7 777.429   8
   2 -10   6 11138.3 870.987   9
   2  10   6 11706.4 805.125   9
   2 -10   6 9604.50 770.805   8
  -2  10  -6 10107.9 756.557  21
   2  10   6 12336.0 933.796  16
   2  10   6 11664.9 767.042  17
   2  10   6 11668.9 838.014  14
   2  10   6 11119.7 867.956  15
   2  10   6 11782.3 899.671  13
   2 -10   7 25021.7 1318.24  27
   2 -10   7 26386.0 1482.37  28
   2  10   7 23712.4 1354.35  28
   2  10   7 24378.2 1231.76  27
   2  10   7 24650.8 1264.05   9
   2 -10   7 23061.1 1352.13   9
   2 -10   7 23045.9 1308.28   8
   2 -10   7 22507.9 1315.41  10
   2  10   7 24531.1 1302.49   8
  -2 -10  -7 22549.4 1347.12   3
  -2  10  -7 22744.0 1328.32   3
  -2  10  -7 24413.1 1228.30  21
   2  10   7 25166.7 1229.18  17
   2  10   7 27406.0 1398.65  15
   2  10   7 24893.5 1328.81  14
  -2 -10  -8 76.8287 145.042   3
  -2  10  -8 38.4714 128.105   3
   2 -10   8-35.8173 149.509   8
   2  10   8 362.848 185.663   8
   2 -10   8-37.9101 143.138   9
   2 -10   8-36.9173 160.953  10
   2 -10   8-32.7305 148.526  27
   2  10   8-59.2224 134.371  27
   2 -10   9 4062.33 503.531  10
   2 -10   9 4907.12 546.401   9
   2 -10   9 4581.59 518.266   8
   2  10   9 5264.95 584.472  13
   2 -10   9 4461.04 484.341  27
   2 -10  10 7108.47 564.674   9
   2 -10  10 7286.31 545.191   8
   2  10  10 7708.78 598.800  13
  -2  10 -10 5545.33 430.925  26
   2 -10  10 6500.07 501.201  27
   2 -10  11-13.3595 77.0525   9
   2 -10  11 39.2490 59.2277   8
  -2 -11  12 14504.3 786.389  10
  -2 -11  12 13353.5 709.421   8
  -2 -11  12 12827.1 706.629  27
  -2 -11  11 21177.0 1136.05  27
  -2  11  11 23376.5 1168.49  17
  -2 -11  11 22830.8 1145.75   8
  -2 -11  11 22901.8 1194.56  10
  -2 -11  10 2132.10 388.506  10
  -2 -11  10 2067.51 380.623  27
  -2 -11  10 1439.63 359.201  20
  -2  11  10 2569.87 401.459  17
  -2 -11  10 1610.04 332.162   8
  -2  11  10 1595.94 306.524   8
  -2 -11   9 48829.4 2228.88   7
  -2  11   9 48210.8 2135.18   7
   2  11  -9 45707.0 2287.12   4
   2 -11  -9 49362.1 2238.47   4
  -2 -11   9 50616.3 2047.50   8
  -2 -11   9 49584.8 2090.43  10
  -2  11   9 47797.1 1940.34   8
  -2  11   9 46199.2 1930.70  27
  -2 -11   9 53474.0 2135.84  27
   2 -11  -9 47290.4 2097.00  22
  -2 -11   9 49546.1 2181.62  20
  -2 -11   9 47072.3 2200.71  19
   2  11  -9 50866.0 2175.67  22
  -2  11   9 50324.2 2049.55  17
  -2  11   9 48913.9 2097.67  16
  -2  11   9 51524.9 2165.32  14
  -2  11   9 51904.9 2168.54  15
  -2  11   9 51909.7 2104.61  13
   2 -11  -8 56442.2 2404.62   4
  -2  11   8 56836.2 2254.80   7
  -2 -11   8 56392.4 2341.11   6
  -2 -11   8 53489.5 2300.92   7
   2  11  -8 51149.6 2351.72   4
  -2 -11   8 51802.1 2147.30  10
  -2 -11   8 55047.8 2126.53   8
  -2  11   8 53367.1 2034.78   8
  -2  11   8 51908.2 1995.84  12
  -2 -11   8 53645.1 2239.58  20
   2 -11  -8 53886.6 2202.03  22
   2  11  -8 55812.3 2232.26  22
  -2 -11   8 53448.3 2309.37  19
  -2 -11   8 53404.5 2145.41  27
  -2  11   8 52608.7 2030.92  27
  -2  11   8 51794.3 2094.93  17
  -2  11   8 52863.2 2150.97  16
  -2  11   8 57196.1 2232.34  13
  -2  11   8 52403.0 2188.15  15
  -2  11   7 1438.03 286.761   7
  -2 -11   7 1834.43 354.510   6
   2  11  -7 1439.65 337.734   4
  -2 -11   7 1668.16 327.278   7
  -2  11   7 1569.42 277.568  27
  -2 -11   7 1567.23 294.523  27
   2 -11  -7 1825.92 326.397  22
   2  11  -7 1525.35 292.878  22
  -2  11   7 1182.91 264.418  17
  -2 -11   7 1211.34 294.493  19
  -2  11   7 1861.41 451.794  15
  -2  11   7 1244.68 332.928  16
  -2  11   7 2241.77 363.898  13
  -2  11   7 1671.99 455.361  14
   2  11  -6 6190.00 526.106  22
   2 -11  -6 5894.62 530.141  22
  -2 -11   6 5309.41 580.642   2
  -2 -11   6 6144.77 612.541   6
  -2  11   6 6492.79 556.544   7
  -2 -11   6 5802.16 554.629   7
   2  11  -6 6253.32 602.960   4
   2 -11  -6 5813.58 499.429   5
  -2  11   6 5765.62 502.819  25
   2 -11  -5 3886.62 388.284  22
   2  11  -5 4174.21 382.935  22
  -2  11   5 4959.18 439.589   7
  -2 -11   5 4676.02 452.856   7
   2 -11  -5 4943.12 336.860   1
  -2 -11   5 4695.72 319.821   1
  -2 -11   5 4827.86 481.938   2
   2 -11  -4 47406.5 1527.30  22
   2  11  -4 47531.7 1484.36  22
  -2 -11   4 46112.6 1625.97   2
   2 -11  -4 42583.7 1452.94   1
  -2 -11   4 45982.0 1428.94   1
  -2 -11   4 45140.9 1736.95   6
  -2  11   4 46938.8 1555.96   7
  -2 -11   4 43758.7 1571.00   7
   2  11  -4 40826.3 1288.22  24
   2 -11  -3 214806. 5472.68  22
   2  11  -3 219271. 5432.34  22
   2 -11  -3 201263. 5570.63   1
  -2 -11   3 222183. 5651.44   2
   2 -11  -3 217483. 5288.82   2
  -2 -11   3 220708. 5823.56   6
   2  11  -3 214599. 5647.16   4
  -2  11   3 222786. 5537.13   7
  -2 -11   3 209565. 5554.45   7
   2  11  -3 207685. 5341.55  24
   2  11  -2 8331.09 364.862  22
   2 -11  -2 8849.68 388.966  22
   2  11  -2 8978.52 484.611   4
  -2  11   2 8387.07 405.770   7
  -2 -11   2 9292.14 430.945   7
  -2 -11   2 8305.48 478.129   2
   2 -11  -2 8244.51 503.461   1
   2  11  -1 65300.8 1757.58  22
   2 -11  -1 63005.9 1770.38  22
   2  11  -1 69414.9 1935.26   4
  -2  11   1 65793.5 2015.60  24
  -2 -11   1 68086.0 1966.29   2
   2 -11  -1 64128.7 2044.73   1
  -2 -11   1 65055.9 1777.50   3
  -2  11   1 67689.4 1757.58   3
  -2  11   0 1020.49 171.645  24
  -2  11   0 689.708 165.549   4
  -2  11   0 875.392 99.2120   3
   2 -11   0 1080.10 193.111   1
  -2 -11   0 1172.49 172.991   2
  -2 -11   0 999.107 114.408   3
   2 -11   0 983.879 111.822  28
   2  11   0 912.897 102.251  28
  -2  11  -1 16792.1 823.782   4
  -2  11  -1 18313.4 662.266   3
  -2 -11  -1 18364.7 840.517   2
  -2 -11  -1 19547.3 705.946   3
   2  11   1 18663.2 685.714  28
   2 -11   1 19495.6 730.296  28
  -2  11  -2 14561.3 768.655   4
  -2  11  -2 15124.6 632.038   3
  -2 -11  -2 13705.0 652.855   3
   2 -11   2 14590.1 794.949   1
   2 -11   2 14298.6 690.594  28
   2  11   2 14176.3 645.901  28
  -2  11  -3 93494.8 2933.50   4
   2 -11   3 95544.1 2962.45   1
  -2  11  -3 99546.0 2766.01   3
  -2 -11  -3 88153.0 2798.81   3
   2 -11   3 96928.5 2890.32  28
   2  11   3 94538.0 2789.30  28
   2  11   4 40306.8 1595.41  25
   2 -11   4 43885.5 1710.34  28
   2  11   4 41684.6 1597.01  28
  -2  11  -4 43285.0 1720.69   4
  -2  11  -4 44479.9 1594.94   3
  -2 -11  -4 38817.6 1610.47   3
   2 -11   4 42954.6 1684.14   1
   2 -11   5 61474.6 2226.90   1
  -2 -11  -5 55799.9 2236.19   3
  -2  11  -5 65615.9 2249.53   3
   2 -11   5 65527.5 2235.63  27
   2  11   5 58946.8 2079.93  27
   2 -11   5 64071.3 2369.67  28
   2  11   5 59581.5 2218.87  28
   2  11   5 63446.2 2142.29  23
   2 -11   5 64763.0 2245.35  23
   2  11   5 61852.7 2210.11  25
   2 -11   5 56087.6 2378.87  20
   2  11   5 67352.0 2451.74  13
  -2  11  -5 57249.2 2286.56   4
   2 -11   6 1820.83 334.250   8
  -2  11  -6 2008.69 384.814   4
  -2 -11  -6 2067.32 379.860   3
  -2  11  -6 2340.65 375.094   3
   2 -11   6 2553.26 433.972  28
   2  11   6 2854.12 368.316  27
   2 -11   6 2591.60 385.627  27
   2  11   6 2627.86 405.799  28
   2  11   6 2951.56 404.885  25
   2 -11   6 2325.09 393.076  10
   2  11   6 2808.21 386.133   9
   2  11   6 2465.23 370.306  12
   2 -11   6 2283.35 394.106   9
   2  11   6 2506.52 382.673   8
   2 -11   6 2224.63 428.420  20
  -2  11  -6 2644.25 392.608  21
   2  11   6 2538.92 356.023  17
   2  11   6 1542.78 451.664  15
   2  11   6 2189.99 399.059  13
   2  11   6 3029.11 434.601  14
   2 -11   7 2374.16 435.182  28
   2  11   7 3072.82 402.979  27
   2  11   7 2682.74 442.319  28
   2 -11   7 2153.06 368.519  27
   2 -11   7 2872.80 442.219  10
   2  11   7 3169.35 436.276   8
   2 -11   7 2539.61 426.248   8
   2  11   7 3241.42 418.981   9
   2 -11   7 2898.88 461.052   9
  -2 -11  -7 2189.73 404.085   3
  -2  11  -7 2972.17 464.178   3
  -2  11  -7 2013.85 348.813  21
   2  11   7 2471.09 445.053  13
   2  11   7 2713.70 516.022  14
   2  11   7 4031.40 665.360  15
  -2  11  -8 820.912 221.762  21
   2 -11   8 489.380 224.737   8
   2  11   8 635.761 240.428   8
   2 -11   8 487.752 226.869   9
   2 -11   8 436.196 246.737  10
   2 -11   8 514.164 221.938  27
   2 -11   9 8129.74 663.900   8
   2 -11   9 8563.97 712.233   9
  -2  11  -9 7416.91 602.426  26
   2 -11   9 7539.87 620.390  27
   2 -11  10 735.924 203.115   9
   2 -11  10 650.632 185.085   8
   2  11  10 778.105 246.922  13
   2 -11  10 398.402 143.977  27
  -2  11 -10 651.217 148.025  26
   2 -11  11 20789.9 816.648   9
  -2 -12  12 677.274 158.658  27
  -2 -12  12 516.347 147.112   8
  -2 -12  12 437.714 160.949  10
  -2 -12  12 858.155 221.458   9
   2  12 -11 8459.69 563.614  21
  -2 -12  11 8928.09 672.707  27
  -2  12  11 10098.0 712.671  17
  -2 -12  11 9456.14 677.835   8
  -2 -12  11 9702.22 723.361  10
  -2 -12  10 10380.9 871.014  20
  -2 -12  10 10822.6 823.316  27
  -2  12  10 10375.4 792.932  17
  -2 -12  10 11568.7 818.878   8
  -2 -12  10 11761.0 871.696  10
  -2 -12   9 16439.3 1165.70   7
  -2  12   9 16667.9 1111.07   7
   2  12  -9 16571.0 1260.78   4
   2 -12  -9 15767.4 1156.24   4
  -2  12   9 16831.6 997.775   8
  -2 -12   9 16401.2 1033.25   8
  -2 -12   9 17866.7 1116.37  10
  -2 -12   9 17036.8 1085.28  27
   2 -12  -9 17237.7 1118.19  22
  -2 -12   9 14321.5 1114.88  19
  -2 -12   9 17742.4 1180.14  20
  -2  12   9 17641.0 1079.17  17
  -2  12   9 18850.7 1208.88  16
  -2  12   9 17214.7 1215.17  14
  -2  12   9 16029.6 1071.73  13
  -2  12   9 18834.7 1253.79  15
  -2 -12   8 808.867 264.894   7
  -2  12   8 649.608 232.065   7
  -2 -12   8 759.559 265.948   6
  -2  12   8 552.764 191.085   8
  -2 -12   8 625.141 208.678   8
   2  12  -8 465.085 262.183   4
  -2 -12   8 728.326 239.529  10
  -2  12   8 1095.93 412.614  12
  -2  12   8 616.686 203.193  27
  -2 -12   8 266.083 173.216  27
   2  12  -8 610.137 217.125  22
   2 -12  -8 1026.27 278.532  22
  -2  12   8 777.914 255.181  17
  -2 -12   8 634.547 277.039  19
  -2  12   8 1724.01 545.675  15
  -2  12   8 495.219 236.028  13
  -2  12   8 101.278 337.559  16
  -2 -12   7 23708.1 1363.71   6
  -2 -12   7 23105.7 1296.72   7
  -2  12   7 25254.3 1270.42   7
   2  12  -7 23447.3 1369.36   4
  -2  12   7 22923.6 1119.00  27
  -2 -12   7 23530.7 1202.23  27
  -2  12   7 22554.1 1159.85  12
   2 -12  -7 22130.5 1210.27  22
   2  12  -7 24863.7 1254.66  22
  -2 -12   7 23203.7 1323.61  19
  -2  12   7 20884.3 1156.45  17
  -2  12   7 21421.2 1193.80  16
  -2  12   7 23752.3 1324.49  14
  -2  12   7 23854.3 1285.07  15
  -2  12   7 24706.2 1287.84  13
   2 -12  -6 4988.54 489.438  22
   2  12  -6 6003.38 516.354  22
  -2  12   6 5404.88 489.772  25
  -2 -12   6 5531.90 597.482   2
  -2  12   6 6386.56 549.349   7
   2  12  -6 6334.56 608.981   4
  -2 -12   6 6146.62 574.957   7
   2 -12  -6 6013.33 521.530   5
   2  12  -5 74519.5 2298.51  22
   2 -12  -5 71089.5 2325.12  22
  -2 -12   5 70552.6 2591.00   6
  -2 -12   5 71842.6 2418.39   7
  -2  12   5 76994.3 2388.24   7
  -2 -12   5 75069.1 2146.11   1
  -2 -12   5 66823.4 2456.18   2
   2 -12  -5 71670.8 2154.83   1
   2 -12  -4 44366.1 1474.17  22
   2  12  -4 45505.1 1429.24  22
   2  12  -4 39236.0 1269.86  24
  -2  12   4 44476.1 1510.50   7
  -2 -12   4 44340.4 1731.03   6
   2  12  -4 42685.5 1597.53   4
  -2 -12   4 42194.8 1527.39   7
  -2 -12   4 45080.6 1430.85   1
   2 -12  -4 42642.5 1465.12   1
  -2 -12   4 42398.5 1594.03   2
   2  12  -3 64161.6 1800.32  22
   2 -12  -3 64473.7 1848.75  22
   2  12  -3 59175.4 1755.67  24
  -2 -12   3 64834.4 2174.48   6
   2  12  -3 64463.2 2026.24   4
  -2 -12   3 63842.6 1928.62   7
  -2  12   3 67066.7 1909.60   7
   2 -12  -3 65166.7 1679.84   2
  -2 -12   3 64047.0 2018.63   2
   2 -12  -3 58931.8 1968.88   1
   2 -12  -2 20925.0 727.649  22
   2  12  -2 21774.9 711.295  22
  -2  12   2 22482.0 958.180  24
   2  12  -2 22388.7 899.513   4
  -2  12   2 22798.3 776.784   7
  -2 -12   2 22199.1 786.871   7
  -2 -12   2 24565.3 928.680   2
   2 -12  -2 21441.5 935.323   1
   2 -12  -1 74870.6 2029.57  22
   2  12  -1 73466.8 2002.69  22
  -2  12   1 78824.4 2042.70   7
  -2 -12   1 74564.1 2048.09   7
   2  12  -1 80003.2 2232.79   4
   2 -12  -1 76167.1 2363.93   1
  -2 -12   1 75308.8 2032.23   3
  -2 -12   1 80069.1 2258.32   2
  -2  12   1 78669.4 2011.13   3
  -2  12   1 80726.5 2337.78  24
   2 -12   0 8757.86 380.637  28
   2  12   0 9473.22 372.013  28
  -2  12   0 9203.20 564.359   4
  -2 -12   0 8098.82 492.514   2
  -2 -12   0 9164.55 380.669   3
  -2  12   0 9015.81 359.955   3
   2 -12   0 7928.59 540.741   1
  -2  12   0 9026.71 531.624  24
   2  12   1 97744.3 2594.51  28
   2 -12   1 94664.3 2639.98  28
  -2  12  -1 99208.4 2562.02   3
  -2 -12  -1 96830.9 2599.65   3
  -2 -12  -1 93231.5 2827.63   2
  -2  12  -1 93896.3 2860.31   4
   2  12   2 92351.3 2643.41  28
   2 -12   2 95986.6 2740.70  28
  -2 -12  -2 92563.7 2665.41   3
   2 -12   2 93902.4 2918.97   1
  -2  12  -2 97366.1 2609.12   3
  -2  12  -2 92108.0 2866.21   4
   2  12   3 129287. 3628.10  28
   2 -12   3 136670. 3743.83  28
  -2  12  -3 124822. 3806.20   4
   2 -12   3 126071. 3832.95   1
  -2 -12  -3 121508. 3632.08   3
  -2  12  -3 134432. 3585.05   3
   2  12   4 30490.5 1294.13  28
   2 -12   4 32902.4 1419.30  28
   2  12   4 29686.7 1306.35  25
  -2  12  -4 30087.6 1413.32   4
   2 -12   4 32930.6 1419.16   1
  -2 -12  -4 27864.0 1296.90   3
  -2  12  -4 33088.1 1291.27   3
  -2  12  -5 5855.40 525.984   3
  -2 -12  -5 5096.37 532.897   3
   2 -12   5 4549.62 518.069   1
   2  12   5 4848.83 446.387  27
   2 -12   5 5471.42 513.902  27
   2 -12   5 5989.39 592.005  28
   2  12   5 5546.97 525.747  28
   2  12   5 5519.89 533.182  25
   2 -12   5 4559.08 498.932  10
   2  12   5 6270.97 576.764  12
  -2  12  -5 4936.54 528.638  21
   2 -12   5 4372.18 567.040  20
   2  12   5 4712.97 567.895  16
   2  12   5 6513.10 608.650  14
   2  12   5 4499.50 549.572  13
   2  12   5 6513.82 594.724  15
  -2  12  -5 4492.63 530.617   4
   2  12   6 1750.13 316.548   8
   2 -12   6 1512.23 311.688   8
  -2  12  -6 1164.44 314.782   4
  -2  12  -6 1437.51 302.926   3
  -2 -12  -6 1483.97 325.653   3
   2  12   6 1120.28 274.210  28
   2 -12   6 1195.84 312.867  28
   2  12   6 1797.31 301.746  27
   2 -12   6 1590.89 311.234  27
   2  12   6 1734.39 335.713  25
   2 -12   6 1245.28 286.333  10
   2  12   6 1646.04 316.000  12
   2 -12   6 1350.11 333.041   9
   2  12   6 1437.26 281.499   9
   2 -12   6 1637.66 386.362  20
  -2  12  -6 1324.80 285.694  21
   2  12   6 1695.46 293.111  17
   2  12   6 3237.08 637.551  16
   2  12   6 1041.57 452.555  15
[truncated: 1,202,881 more chars]
