# Supplementary material for: (Nitrito-κ2 O,O′)bis­[tris­(4-methyl­phen­yl)phosphane-κP]silver(I)
Source: IUCrdata. 2022 Dec 6;7(Pt 12):x221148. doi: 10.1107/S2414314622011488 (PMC9815127; doi:10.1107/S2414314622011488)
Supplement: Supplementary file 2 [file x-07-x221148-Isup2.hkl]

data_I                                                                          
_shelx_title ' kp04_lt_auto_a.res in P2(1)/n'                                   
_shelx_refln_list_code          4                                               
_shelx_F_calc_maximum      329.35                                               
_exptl_crystal_F_000      1576.00                                               
_reflns_d_resolution_high  0.8100                                               
                                                                                
loop_                                                                           
 _space_group_symop_operation_xyz                                               
 'x, y, z'                                                                      
 '-x+1/2, y+1/2, -z+1/2'                                                        
 '-x, -y, -z'                                                                   
 'x-1/2, -y-1/2, z-1/2'                                                         
                                                                                
_cell_length_a    10.8253                                                       
_cell_length_b    33.8752                                                       
_cell_length_c    11.3921                                                       
_cell_angle_alpha  90.000                                                       
_cell_angle_beta  116.880                                                       
_cell_angle_gamma  90.000                                                       
                                                                                
_shelx_F_squared_multiplier     1.000                                           
                                                                                
loop_                                                                           
 _refln_index_h                                                                 
 _refln_index_k                                                                 
 _refln_index_l                                                                 
 _refln_F_squared_calc                                                          
 _refln_F_squared_meas                                                          
 _refln_F_squared_sigma                                                         
 _refln_observed_status                                                         
   2   0   0      18163.80      19866.32       289.18 o                         
   4   0   0      24460.52      26098.53       445.08 o                         
   6   0   0       3369.01       3141.44        83.77 o                         
   8   0   0        323.02        354.38        23.00 o                         
  10   0   0       3212.67       3441.51       117.30 o                         
   1   1   0         63.31         98.46         4.04 o                         
   2   1   0      17356.16      17557.17       257.52 o                         
   3   1   0       6108.73       6269.71        82.81 o                         
   4   1   0       1256.69       1028.75        26.07 o                         
   5   1   0        335.98        458.63        26.67 o                         
   6   1   0       3024.14       2801.31        64.63 o                         
   7   1   0       5631.89       5564.48       118.06 o                         
   8   1   0       7128.49       6693.56        99.24 o                         
   9   1   0       5233.37       5284.11       147.02 o                         
  10   1   0        218.59        242.66        30.11 o                         
  11   1   0         75.26        112.91        18.56 o                         
   0   2   0       9421.57       9377.15       151.21 o                         
   1   2   0      45015.92      40808.10       493.18 o                         
   2   2   0       1641.54       1787.40        32.51 o                         
   3   2   0       1504.39       1758.68        51.87 o                         
   4   2   0       1200.73       1126.36        31.48 o                         
   5   2   0      19107.29      19412.73       383.47 o                         
   6   2   0        465.57        370.77        18.03 o                         
   7   2   0       2089.21       2048.39        40.41 o                         
   8   2   0       1616.60       1617.71        61.85 o                         
   9   2   0       2421.10       2430.18       118.55 o                         
  10   2   0       1607.41       1684.02        77.57 o                         
  11   2   0       3066.79       2993.39        97.07 o                         
   1   3   0      15645.27      16654.19       176.01 o                         
   2   3   0       1795.11       1755.36        23.91 o                         
   3   3   0      27583.96      27516.24       311.42 o                         
   4   3   0        547.20        556.19        21.24 o                         
   5   3   0          4.90         42.41        10.10 o                         
   6   3   0        666.35        592.78        20.86 o                         
   7   3   0       6234.20       5968.49        81.88 o                         
   8   3   0       6609.35       6284.40       107.04 o                         
   9   3   0        863.82        895.48        34.26 o                         
  10   3   0        409.40        408.54        30.74 o                         
  11   3   0         27.57         63.85        13.37 o                         
   0   4   0       8499.75       8270.25       153.69 o                         
   1   4   0       1044.18       1119.37        17.06 o                         
   2   4   0       8915.47       9451.05        96.58 o                         
   3   4   0      10514.70      11149.76       130.96 o                         
   4   4   0      17447.91      18399.08       186.30 o                         
   5   4   0       4144.33       3685.94        58.16 o                         
   6   4   0       4274.29       4081.70        67.93 o                         
   7   4   0       1604.38       1475.10        30.56 o                         
   8   4   0        686.88        694.94        24.71 o                         
   9   4   0        396.21        368.01        20.18 o                         
  10   4   0       3194.12       3311.14        79.85 o                         
  11   4   0       2018.70       2111.03        54.26 o                         
   1   5   0       7968.72       8366.98        97.17 o                         
   2   5   0       2425.72       2492.73        28.99 o                         
   3   5   0       1902.41       2293.79        30.68 o                         
   4   5   0      16501.41      17136.36       252.33 o                         
   5   5   0         95.52        131.25         8.49 o                         
   6   5   0       2801.88       3016.34        46.58 o                         
   7   5   0         22.69         35.25         5.86 o                         
   8   5   0       5675.81       5795.10       103.63 o                         
   9   5   0       1177.73       1190.25        36.32 o                         
  10   5   0         43.45         49.21        11.19 o                         
  11   5   0        183.95        220.66        16.56 o                         
   0   6   0      13484.29      12950.06       188.99 o                         
   1   6   0        114.33        135.29         3.52 o                         
   2   6   0         18.46         29.65         2.89 o                         
   3   6   0        411.04        504.13        12.17 o                         
   4   6   0       7821.55       8001.94        88.72 o                         
   5   6   0       7306.07       7548.06        87.28 o                         
   6   6   0       5454.89       5434.87        66.76 o                         
   7   6   0        243.09        236.48        12.21 o                         
   8   6   0        159.08        158.00        12.20 o                         
   9   6   0        318.94        339.22        23.07 o                         
  10   6   0       2194.53       2298.96        56.17 o                         
  11   6   0        694.12        702.34        57.55 o                         
   1   7   0     108473.19      97371.05       983.58 o                         
   2   7   0        790.49        868.79        13.55 o                         
   3   7   0      11953.40      12045.93       115.88 o                         
   4   7   0        638.68        740.81        17.50 o                         
   5   7   0       1882.33       1910.57        34.34 o                         
   6   7   0        792.49        818.17        20.72 o                         
   7   7   0         84.04         91.94         8.08 o                         
   8   7   0       1067.19       1144.11        37.24 o                         
   9   7   0       1503.65       1527.29        61.34 o                         
  10   7   0        158.22        168.23        16.40 o                         
  11   7   0        206.52        193.17        20.08 o                         
   0   8   0       1613.89       1569.40        33.04 o                         
   1   8   0         64.54         86.74         2.95 o                         
   2   8   0       2825.91       3097.15        61.59 o                         
   3   8   0       7197.93       7962.06        77.00 o                         
   4   8   0        206.81        188.93         8.86 o                         
   5   8   0       2125.02       1901.33        36.62 o                         
   6   8   0       6447.79       6582.77        83.30 o                         
   7   8   0       2123.55       2054.62        37.41 o                         
   8   8   0        127.57        123.88        11.02 o                         
   9   8   0       2274.87       2131.76        73.18 o                         
  10   8   0        561.03        563.59        29.68 o                         
  11   8   0        683.91        685.90        32.47 o                         
   1   9   0      36552.15      36520.11       283.68 o                         
   2   9   0      12261.89      12339.94       114.82 o                         
   3   9   0         16.37         23.20         3.30 o                         
   4   9   0      13738.83      14263.32       140.72 o                         
   5   9   0        356.26        397.90        15.62 o                         
   6   9   0         18.90         27.15         5.64 o                         
   7   9   0        353.27        325.00        13.54 o                         
   8   9   0        803.50        853.75        26.23 o                         
   9   9   0          1.56          7.30         8.41 o                         
  10   9   0        498.53        436.74        30.65 o                         
  11   9   0        316.65        323.65        21.77 o                         
   0  10   0       9663.45       9446.95       147.26 o                         
   1  10   0        560.08        737.65        10.08 o                         
   2  10   0       2164.09       2276.09        38.22 o                         
   3  10   0         33.02         56.45         4.43 o                         
   4  10   0       4572.68       5050.56        83.12 o                         
   5  10   0      12079.45      12396.52       151.05 o                         
   6  10   0       2419.08       2368.62        40.43 o                         
   7  10   0       2994.17       2933.99        52.53 o                         
   8  10   0        178.95        162.83        11.85 o                         
   9  10   0        467.81        478.76        29.05 o                         
  10  10   0        431.91        458.82        30.70 o                         
  11  10   0        691.19        699.69        26.24 o                         
   1  11   0      22636.07      22249.06       175.09 o                         
   2  11   0         71.75        101.05         4.78 o                         
   3  11   0      11525.12      11561.25       217.87 o                         
   4  11   0       4036.83       4321.77        65.06 o                         
   5  11   0        626.09        651.15        21.96 o                         
   6  11   0        270.62        243.35        12.38 o                         
   7  11   0       2269.12       2250.45        48.68 o                         
   8  11   0        541.88        530.35        20.65 o                         
   9  11   0       1681.40       1623.62        66.58 o                         
  10  11   0       1725.82       1647.13        58.68 o                         
  11  11   0        571.77        592.61        23.20 o                         
   0  12   0      27871.81      27481.31       347.69 o                         
   1  12   0       7192.94       6884.90        77.39 o                         
   2  12   0        757.15        940.32        16.05 o                         
   3  12   0        201.05        233.64         9.65 o                         
   4  12   0       3880.68       3921.58        55.54 o                         
   5  12   0      12564.07      13663.87       170.16 o                         
   6  12   0       4660.86       4654.60        62.96 o                         
   7  12   0         97.81        116.56         8.29 o                         
   8  12   0          2.17          2.03         5.58 o                         
   9  12   0        824.60        799.92        43.37 o                         
  10  12   0       2748.90       2644.12        75.92 o                         
  11  12   0        578.76        514.26        18.60 o                         
   1  13   0         14.36         18.34         3.87 o                         
   2  13   0      11001.28      10756.99       104.07 o                         
   3  13   0        147.18        140.05         7.25 o                         
   4  13   0       9052.64       9485.35       109.31 o                         
   5  13   0       2212.60       2280.16        40.37 o                         
   6  13   0       4154.80       4249.25        59.84 o                         
   7  13   0        321.11        373.02        14.30 o                         
   8  13   0       7174.73       6902.44       112.06 o                         
   9  13   0       2421.95       2387.25        77.39 o                         
  10  13   0        184.12        194.47        19.68 o                         
  11  13   0         63.70         48.42         8.80 o                         
   0  14   0      11376.67      11043.35       154.52 o                         
   1  14   0       4477.60       4661.63        58.86 o                         
   2  14   0       9857.70      10113.24        98.77 o                         
   3  14   0       1311.47       1345.90        24.80 o                         
   4  14   0        790.86        790.76        20.43 o                         
   5  14   0       2555.21       2535.35        39.77 o                         
   6  14   0       6127.87       6400.57        74.18 o                         
   7  14   0        514.48        519.05        20.32 o                         
   8  14   0        201.96        202.61        18.27 o                         
   9  14   0        384.58        389.90        33.00 o                         
  10  14   0       1724.68       1738.01        49.26 o                         
  11  14   0        627.06        656.80        34.12 o                         
   1  15   0        898.08        740.67        18.46 o                         
   2  15   0        102.92         87.93         6.30 o                         
   3  15   0      22477.21      22802.28       226.07 o                         
   4  15   0         21.18         26.34         3.85 o                         
   5  15   0        138.53        158.00         9.36 o                         
   6  15   0        109.36        118.49         9.58 o                         
   7  15   0       7341.99       7201.14       115.59 o                         
   8  15   0       3351.53       3390.00        89.43 o                         
   9  15   0       2334.28       2193.52        70.76 o                         
  10  15   0        558.95        577.46        41.96 o                         
  11  15   0        243.97        202.60        18.29 o                         
   0  16   0        183.44        195.94        11.34 o                         
   1  16   0      25097.61      24155.98       282.38 o                         
   2  16   0         69.48         80.75         9.40 o                         
   3  16   0        575.16        601.55        24.06 o                         
   4  16   0        472.36        474.72        14.91 o                         
   5  16   0      14734.53      14761.79       170.68 o                         
   6  16   0        160.20        148.25        16.39 o                         
   7  16   0        774.39        771.15        50.14 o                         
   8  16   0        474.68        389.68        41.56 o                         
   9  16   0       1511.19       1552.62       142.99 o                         
  10  16   0        647.10        731.91        43.67 o                         
  11  16   0       2174.57       1602.20        95.07 o                         
   1  17   0         69.56         60.94         6.99 o                         
   2  17   0       8096.40       7570.95       123.10 o                         
   3  17   0       4757.40       4484.80       107.07 o                         
   4  17   0       9759.70       9820.04       121.80 o                         
   5  17   0        950.25        996.89        32.30 o                         
   6  17   0       4861.68       4912.75        95.39 o                         
   7  17   0       7342.65       7142.87       166.29 o                         
   8  17   0       5067.20       5038.36       224.16 o                         
   9  17   0       1328.33       1379.46        69.01 o                         
  10  17   0        556.56        619.15        38.92 o                         
   0  18   0      53592.52      53601.87       779.86 o                         
   1  18   0        136.29        131.45        10.57 o                         
   2  18   0       2240.39       1883.74        48.46 o                         
   3  18   0         51.77         74.16         7.62 o                         
   4  18   0       5579.15       5516.40        81.45 o                         
   5  18   0       1155.71       1118.59        30.29 o                         
   6  18   0       3911.93       3936.82        92.75 o                         
   7  18   0        374.89        416.14        25.89 o                         
   8  18   0         30.18         34.00        25.67 o                         
   9  18   0         38.36         31.94        12.45 o                         
  10  18   0       4648.34       4695.34        88.69 o                         
   1  19   0        340.65        305.58        15.13 o                         
   2  19   0       9588.95       9276.64       119.77 o                         
   3  19   0       2892.98       2660.18        52.28 o                         
   4  19   0       5959.64       6179.59        83.06 o                         
   5  19   0        632.31        750.18        26.05 o                         
   6  19   0       2948.55       2960.35       109.60 o                         
   7  19   0       4674.50       4414.79       166.60 o                         
   8  19   0       4581.57       4609.16       142.39 o                         
   9  19   0       2207.41       2376.80        73.53 o                         
  10  19   0        154.13        169.44        14.14 o                         
   0  20   0       2629.00       2309.41        55.61 o                         
   1  20   0      13575.45      12847.46       142.75 o                         
   2  20   0        107.64        144.82        12.40 o                         
   3  20   0        217.39        283.38        16.68 o                         
   4  20   0       2418.39       2294.50        47.84 o                         
   5  20   0       8272.01       8283.66       116.00 o                         
   6  20   0       2863.99       2833.38        68.69 o                         
   7  20   0       5717.12       5581.81       117.78 o                         
   8  20   0        417.15        450.45        32.33 o                         
   9  20   0       3177.78       3308.19       107.81 o                         
  10  20   0       1687.43       1628.56        41.73 o                         
   1  21   0       1015.44        918.10        24.88 o                         
   2  21   0       2590.93       2658.27        58.08 o                         
   3  21   0      16738.83      16229.84       183.96 o                         
   4  21   0        137.58        166.39         9.84 o                         
   5  21   0        768.23        824.07        25.79 o                         
   6  21   0        200.32        215.24        15.83 o                         
   7  21   0       2633.35       2537.47       145.69 o                         
   8  21   0       1530.14       1500.10        86.20 o                         
   9  21   0       1491.38       1650.71        66.31 o                         
  10  21   0         86.44         93.67         9.79 o                         
   0  22   0       3149.95       2938.54        76.79 o                         
   1  22   0       1705.48       1778.02        35.48 o                         
   2  22   0        480.80        514.89        21.56 o                         
   3  22   0       4018.05       3841.54        54.45 o                         
   4  22   0       1551.47       1622.52        31.26 o                         
   5  22   0       5740.19       5501.93        79.06 o                         
   6  22   0       4012.86       4102.03        69.34 o                         
   7  22   0        459.27        509.63        32.51 o                         
   8  22   0         13.27         34.54        24.16 o                         
   9  22   0        177.33        225.17        20.23 o                         
  10  22   0       1551.22       1544.76        41.41 o                         
   1  23   0        283.52        379.53        14.51 o                         
   2  23   0       7652.53       7276.62        87.37 o                         
   3  23   0         25.54         21.92         4.86 o                         
   4  23   0      11680.62      11232.44       115.77 o                         
   5  23   0        168.75        243.46        13.40 o                         
   6  23   0        302.15        285.49        16.01 o                         
   7  23   0        583.95        609.18        31.88 o                         
   8  23   0       2894.89       3130.29       108.19 o                         
   9  23   0        228.53        195.69        21.09 o                         
   0  24   0        614.10        574.69        28.91 o                         
   1  24   0        991.89       1015.48        23.47 o                         
   2  24   0        121.46        133.35         9.24 o                         
   3  24   0        175.67        169.96        10.11 o                         
   4  24   0       4156.23       4031.52        54.93 o                         
   5  24   0       3515.72       3430.79        60.79 o                         
   6  24   0        777.85        840.32        28.73 o                         
   7  24   0        187.68        199.78        15.16 o                         
   8  24   0         36.83         43.12        13.75 o                         
   9  24   0         40.04         39.40         9.91 o                         
   1  25   0       2042.03       2005.16        35.05 o                         
   2  25   0        390.10        386.76        15.14 o                         
   3  25   0       5583.35       5454.46        68.18 o                         
   4  25   0        145.53        151.76        10.58 o                         
   5  25   0        680.26        728.81        23.66 o                         
   6  25   0         14.09         13.86         7.37 o                         
   7  25   0        864.73        990.62        32.03 o                         
   8  25   0        723.87        781.91        36.00 o                         
   9  25   0        158.62        191.23        29.50 o                         
   0  26   0         57.38         58.53        11.50 o                         
   1  26   0        817.26        804.08        22.83 o                         
   2  26   0         27.03         31.13         5.26 o                         
   3  26   0         54.01         50.63         6.92 o                         
   4  26   0       2948.48       2915.76        45.82 o                         
   5  26   0       1914.44       1932.67        45.94 o                         
   6  26   0        593.13        623.06        28.83 o                         
   7  26   0        616.48        687.76        29.24 o                         
   8  26   0         90.69         85.93        17.89 o                         
   9  26   0        517.57        558.24        31.68 o                         
   1  27   0        190.26        185.42        10.58 o                         
   2  27   0       5102.76       4997.67        62.68 o                         
   3  27   0        387.01        360.68        16.49 o                         
   4  27   0       1128.72       1220.69        28.30 o                         
   5  27   0        214.63        204.89        13.54 o                         
   6  27   0         59.04         73.53        10.40 o                         
   7  27   0        368.68        411.17        22.21 o                         
   8  27   0       1700.18       1863.50        70.61 o                         
   9  27   0        235.55        253.56        19.98 o                         
   0  28   0       3567.76       3404.55        75.34 o                         
   1  28   0        347.28        350.98        14.35 o                         
   2  28   0        801.78        785.97        23.27 o                         
   3  28   0       1489.31       1454.30        44.19 o                         
   4  28   0        378.12        377.84        16.66 o                         
   5  28   0       1758.27       1795.36        43.26 o                         
   6  28   0        628.85        643.90        35.96 o                         
   7  28   0        281.00        275.20        19.53 o                         
   8  28   0         42.44         50.81        17.72 o                         
   1  29   0       4714.30       4611.81        78.67 o                         
   2  29   0        229.66        199.92        12.97 o                         
   3  29   0       3023.53       2975.06        57.89 o                         
   4  29   0          7.53         27.00         6.59 o                         
   5  29   0         16.30         38.15         8.92 o                         
   6  29   0        393.03        357.07        21.71 o                         
   7  29   0        666.03        698.41        35.45 o                         
   8  29   0        500.44        492.07        56.80 o                         
   0  30   0       2049.37       2076.82        57.34 o                         
   1  30   0       4522.60       4568.45        62.02 o                         
   2  30   0         17.95         14.26         5.82 o                         
   3  30   0        233.18        213.74        15.25 o                         
   4  30   0       1410.85       1462.30        38.90 o                         
   5  30   0       1685.51       1649.96        43.71 o                         
   6  30   0        817.61        849.35        31.41 o                         
   7  30   0        451.15        459.71        39.17 o                         
   8  30   0         39.03         31.93         9.59 o                         
   1  31   0         27.50         39.09         7.34 o                         
   2  31   0       7173.87       6934.71        81.87 o                         
   3  31   0         28.76         29.76         9.60 o                         
   4  31   0        943.36        879.87        32.01 o                         
   5  31   0       1147.20       1122.30        34.61 o                         
   6  31   0       1067.47       1027.30        33.31 o                         
   7  31   0         61.06         45.07         9.31 o                         
   8  31   0       2433.40       2279.95       127.79 o                         
   0  32   0       3655.67       3578.82        90.73 o                         
   1  32   0        502.93        540.95        21.42 o                         
   2  32   0       2937.54       2885.32        49.90 o                         
   3  32   0         20.14         19.88         8.49 o                         
   4  32   0        491.34        460.33        21.14 o                         
   5  32   0        728.23        743.48        26.82 o                         
   6  32   0       1369.64       1439.61        38.09 o                         
   7  32   0          4.25          3.62         5.96 o                         
   1  33   0        340.66        355.16        20.20 o                         
   2  33   0        450.61        490.76        19.11 o                         
   3  33   0       5194.37       5168.25       138.21 o                         
   4  33   0        267.04        251.62        15.41 o                         
   5  33   0         86.39         86.75        11.06 o                         
   6  33   0        175.48        145.56        11.89 o                         
   7  33   0       4190.62       4373.90       105.07 o                         
   0  34   0        150.93        159.93        20.69 o                         
   1  34   0       3776.44       3685.19        69.71 o                         
   2  34   0         46.73         49.41         8.14 o                         
   3  34   0         48.59         49.02        10.42 o                         
   4  34   0         13.05         16.47         6.56 o                         
   5  34   0       2717.73       2700.79        55.97 o                         
   6  34   0         21.81         13.65         5.66 o                         
   1  35   0       1139.31       1193.58        39.18 o                         
   2  35   0       1233.18       1291.94        33.36 o                         
   3  35   0       3804.15       3854.98        97.14 o                         
   4  35   0        848.22        841.10        24.89 o                         
   5  35   0        286.08        270.23        16.13 o                         
   6  35   0        789.85        811.58        25.04 o                         
   0  36   0       7906.36       8068.81       164.36 o                         
   1  36   0          8.00         20.47         9.09 o                         
   2  36   0        461.22        493.32        19.51 o                         
   3  36   0         33.23         37.98        14.44 o                         
   4  36   0       2252.35       2306.38        46.18 o                         
   5  36   0        706.05        715.16        26.44 o                         
   6  36   0       1946.62       1852.05        59.36 o                         
   1  37   0        214.34        213.55        17.48 o                         
   2  37   0       6294.02       6303.95       101.62 o                         
   3  37   0        339.67        309.29        27.59 o                         
   4  37   0       2760.61       2761.55        53.64 o                         
   5  37   0          6.81          2.28         7.01 o                         
   0  38   0         45.49         63.87        12.40 o                         
   1  38   0       2686.65       2774.96        57.34 o                         
   2  38   0         13.24         18.54         7.90 o                         
   3  38   0        420.44        400.71        33.95 o                         
   4  38   0       1403.48       1496.90        34.17 o                         
   1  39   0       1208.60       1232.37        33.46 o                         
   2  39   0         27.97         18.87         9.85 o                         
   3  39   0       4275.89       4408.82        92.28 o                         
   4  39   0          7.05          9.38         5.72 o                         
   0  40   0       1456.86       1480.32        55.25 o                         
   1  40   0        436.50        463.74        26.27 o                         
   2  40   0         41.09         32.14         8.86 o                         
   3  40   0        600.98        704.58        52.45 o                         
   1  41   0         34.87         45.29         9.36 o                         
   2  41   0       2271.44       2193.51        64.41 o                         
 -11   0   1        676.42        780.00        48.01 o                         
  -9   0   1      14776.07      14708.47       333.73 o                         
  -7   0   1       2323.72       2354.91        56.91 o                         
  -5   0   1      18117.42      20229.36       311.32 o                         
  -3   0   1       3620.65       3990.80        64.29 o                         
  -1   0   1       5081.91       5173.21       135.97 o                         
   1   0   1      81726.37      71434.83      1180.99 o                         
   3   0   1      28026.46      27662.97       957.99 o                         
   5   0   1      12728.63      14008.89       288.01 o                         
   7   0   1      13836.21      13479.47       320.44 o                         
   9   0   1       4579.99       3969.67       239.42 o                         
  11   0   1       1754.48       1638.15        49.18 o                         
 -12   1   1        646.70        717.05        42.74 o                         
 -11   1   1       2060.00       1971.05        79.63 o                         
 -10   1   1       2187.27       2219.35        92.37 o                         
  -9   1   1         25.70         28.20         9.68 o                         
  -8   1   1       2476.34       2197.04        53.75 o                         
  -7   1   1       7566.13       7310.19       110.69 o                         
  -6   1   1       3553.52       3546.67        53.37 o                         
  -5   1   1      18235.25      19750.36       262.61 o                         
  -4   1   1        380.71        444.19        15.74 o                         
  -3   1   1        189.90        257.77         9.41 o                         
  -2   1   1      10367.53      10848.11       124.16 o                         
  -1   1   1      32809.06      30553.48       589.68 o                         
   0   1   1      42479.35      36689.14      1308.64 o                         
   1   1   1      13515.64      13528.77       183.67 o                         
   2   1   1       4699.73       4804.35        77.85 o                         
   3   1   1       1031.07       1019.15        23.86 o                         
   4   1   1       4683.85       5174.59       100.02 o                         
   5   1   1       6801.21       7025.01       135.69 o                         
   6   1   1        174.10        198.50        16.81 o                         
   7   1   1       1500.59       1489.39        35.47 o                         
   8   1   1       1759.95       1616.81        42.68 o                         
   9   1   1       2419.16       2174.99        92.93 o                         
  10   1   1       1067.21       1144.46       109.30 o                         
  11   1   1        638.41        665.07        25.50 o                         
 -12   2   1        131.83        104.10        15.90 o                         
 -11   2   1          1.32          5.06        12.03 o                         
 -10   2   1       6906.88       6873.60       187.52 o                         
  -9   2   1        479.27        400.97        28.08 o                         
  -8   2   1       7830.79       7959.53       284.72 o                         
  -7   2   1        320.73        329.18        15.35 o                         
  -6   2   1        691.06        890.56        39.02 o                         
  -5   2   1        578.14        520.99        18.64 o                         
  -4   2   1      37386.68      36804.09       440.74 o                         
  -3   2   1       3476.50       3534.33        41.72 o                         
  -2   2   1       4525.82       4633.69        65.57 o                         
  -1   2   1        641.31        647.99        11.87 o                         
   0   2   1      13347.22      13052.17       144.79 o                         
   1   2   1        320.65        359.51        10.82 o                         
   2   2   1      32302.77      31045.75       385.80 o                         
   3   2   1        128.58        190.40        14.76 o                         
   4   2   1        729.27        721.67        35.03 o                         
   5   2   1       1776.56       1919.42        69.90 o                         
   6   2   1      13754.77      14123.39       253.93 o                         
   7   2   1       1139.05       1011.17        30.76 o                         
   8   2   1      10411.18       9545.57       139.44 o                         
   9   2   1        770.19        712.83        40.35 o                         
  10   2   1         61.23         73.25        17.77 o                         
  11   2   1        469.08        516.66        26.05 o                         
 -12   3   1       5562.47       5678.56        85.85 o                         
 -11   3   1        148.67        153.12        18.52 o                         
 -10   3   1       3932.89       3831.48       120.08 o                         
  -9   3   1         49.43         58.68        10.04 o                         
  -8   3   1       6489.38       6103.43       126.64 o                         
  -7   3   1         37.85         59.01         6.46 o                         
  -6   3   1       5456.37       5392.45       113.15 o                         
  -5   3   1        365.78        303.87        15.96 o                         
  -4   3   1       1219.70       1536.71        30.80 o                         
  -3   3   1       2766.56       2853.96        37.71 o                         
  -2   3   1      35695.50      34195.88       359.81 o                         
  -1   3   1       7481.55       7559.07        79.94 o                         
   0   3   1       6349.34       6430.89        59.66 o                         
   1   3   1      29037.26      28367.48       432.74 o                         
   2   3   1       4306.25       4247.85        56.51 o                         
   3   3   1       1215.88       1209.76        39.15 o                         
   4   3   1       7923.07       7586.40       166.15 o                         
   5   3   1       4285.82       4768.69       402.80 o                         
   6   3   1       1070.54       1088.61        31.97 o                         
   7   3   1         29.02         26.49         5.96 o                         
   8   3   1       1300.59       1204.73        32.30 o                         
   9   3   1       1789.45       1667.09        63.82 o                         
  10   3   1       2350.06       2308.58        70.39 o                         
  11   3   1        540.95        580.31        21.29 o                         
 -12   4   1        138.93        118.53        11.67 o                         
 -11   4   1         12.34         38.74        10.81 o                         
 -10   4   1        267.18        241.04        18.94 o                         
  -9   4   1       5428.24       5288.94        86.65 o                         
  -8   4   1        181.55        156.18        11.82 o                         
  -7   4   1       4088.50       3991.45        49.51 o                         
  -6   4   1        282.31        451.63        13.46 o                         
  -5   4   1        514.19        478.62        15.16 o                         
  -4   4   1      23284.65      24059.69       219.37 o                         
  -3   4   1       5184.16       5125.60        50.27 o                         
  -2   4   1      18161.72      18442.29       189.90 o                         
  -1   4   1        109.02        155.39         3.66 o                         
   0   4   1       3255.03       3337.58        33.79 o                         
   1   4   1       5734.93       5996.82        94.19 o                         
   2   4   1       9535.46       9755.82        96.88 o                         
   3   4   1      21347.43      22179.80       382.31 o                         
   4   4   1         36.20         57.12         7.66 o                         
   5   4   1       1918.02       2170.04        58.27 o                         
   6   4   1       2327.72       2372.51        44.46 o                         
   7   4   1       4066.67       4131.72        56.33 o                         
   8   4   1        140.93        160.59        11.58 o                         
   9   4   1       1823.32       1800.71        62.75 o                         
  10   4   1        122.23        137.42        16.76 o                         
  11   4   1        578.48        594.39        19.25 o                         
 -12   5   1        347.62        317.23        24.33 o                         
 -11   5   1       4810.00       4911.93       109.60 o                         
 -10   5   1        123.31        128.18        14.37 o                         
  -9   5   1          4.86         27.34         7.66 o                         
  -8   5   1         41.75         45.17         7.06 o                         
  -7   5   1       6297.46       6245.37        73.65 o                         
  -6   5   1         76.18         69.56         5.54 o                         
  -5   5   1      17954.87      18158.03       164.35 o                         
  -4   5   1        519.10        656.35        14.83 o                         
  -3   5   1      16930.55      17973.46       178.73 o                         
  -2   5   1       3856.02       4251.33        58.35 o                         
  -1   5   1       5351.69       5266.00        48.94 o                         
   0   5   1      12958.75      12888.79       152.12 o                         
   1   5   1        421.41        397.36        13.46 o                         
   2   5   1      11878.15      12353.84       132.49 o                         
   3   5   1       7991.39       8178.43       163.32 o                         
   4   5   1        264.23        252.51        14.42 o                         
   5   5   1      20574.87      21191.58       290.88 o                         
   6   5   1        735.82        820.82        22.41 o                         
   7   5   1        268.55        244.35        13.13 o                         
   8   5   1        779.95        742.16        23.74 o                         
   9   5   1       3143.76       3224.87        92.01 o                         
  10   5   1         37.40         37.51         9.34 o                         
  11   5   1        863.93        917.92        34.08 o                         
 -12   6   1         28.05         48.58        11.60 o                         
 -11   6   1       1216.82       1138.95        35.91 o                         
 -10   6   1         27.99         31.97         9.39 o                         
  -9   6   1       1413.73       1387.18        34.23 o                         
  -8   6   1       3306.79       3253.77        53.40 o                         
  -7   6   1          6.04         10.97         4.12 o                         
  -6   6   1       2339.25       2595.13        35.35 o                         
  -5   6   1      12269.78      12684.89       125.40 o                         
  -4   6   1      16848.92      17227.85       162.47 o                         
  -3   6   1       1314.40       1295.18        27.02 o                         
  -2   6   1      36871.63      38199.30       592.30 o                         
  -1   6   1        275.03        291.25         4.76 o                         
   0   6   1       3710.91       3738.70        52.89 o                         
   1   6   1      10181.08      10438.32       160.13 o                         
   2   6   1       3386.60       3324.48        56.48 o                         
   3   6   1      11355.10      11801.53       131.94 o                         
   4   6   1       1016.33       1087.57        31.37 o                         
   5   6   1          7.34         20.54         8.50 o                         
   6   6   1       1244.31       1190.20        27.62 o                         
   7   6   1       1022.54        940.49        26.17 o                         
   8   6   1        595.18        600.86        21.33 o                         
   9   6   1        335.58        315.27        35.02 o                         
  10   6   1        140.76        132.46        13.55 o                         
  11   6   1        881.49        970.48        30.22 o                         
 -12   7   1        841.35        877.26        27.03 o                         
 -11   7   1        134.45        125.58        16.76 o                         
 -10   7   1       3910.08       4110.46        82.94 o                         
  -9   7   1       1213.39       1138.83        30.70 o                         
  -8   7   1        792.66        805.43        24.49 o                         
  -7   7   1         23.33         29.93         5.18 o                         
  -6   7   1      13989.79      14188.92       188.77 o                         
  -5   7   1        208.51        330.16        10.35 o                         
  -4   7   1       1051.68       1617.67        25.43 o                         
  -3   7   1       6792.11       7090.23       141.14 o                         
  -2   7   1       4686.37       4785.53        78.56 o                         
  -1   7   1      15906.18      16120.36       121.15 o                         
   0   7   1       3769.81       3782.26        44.07 o                         
   1   7   1       1612.13       1770.01        25.51 o                         
   2   7   1       6976.41       7539.19       170.91 o                         
   3   7   1       6838.59       7433.40       102.70 o                         
   4   7   1      39493.02      40922.07       518.23 o                         
   5   7   1         79.35         81.47         7.75 o                         
   6   7   1       2089.29       1993.37        35.33 o                         
   7   7   1          5.75         15.06         5.04 o                         
   8   7   1        204.34        187.30        12.36 o                         
   9   7   1          5.77         16.78        11.00 o                         
  10   7   1       2509.35       2660.31       101.56 o                         
  11   7   1        285.59        304.29        16.98 o                         
 -12   8   1        195.99        140.51        10.63 o                         
 -11   8   1         14.13         12.24         9.37 o                         
 -10   8   1        498.82        453.30        24.51 o                         
  -9   8   1        250.80        262.36        14.48 o                         
  -8   8   1       2400.00       2391.08        44.69 o                         
  -7   8   1         50.05         47.32         6.51 o                         
  -6   8   1        250.27        270.42        12.64 o                         
  -5   8   1         51.97         60.24         5.64 o                         
  -4   8   1       5588.50       5697.81        67.74 o                         
  -3   8   1      20564.99      21015.06       325.16 o                         
  -2   8   1      15183.15      15493.98       149.83 o                         
  -1   8   1      28259.34      27786.39       215.08 o                         
   0   8   1      29601.95      29630.32       292.13 o                         
   1   8   1      39397.81      39351.64       448.09 o                         
   2   8   1       4647.23       5007.82        67.15 o                         
   3   8   1       8475.43       8510.72       117.28 o                         
   4   8   1      12473.92      14300.09       194.38 o                         
   5   8   1         20.68         48.10         6.52 o                         
   6   8   1       2892.87       2880.55        47.05 o                         
   7   8   1        235.51        260.85        13.56 o                         
   8   8   1       2612.92       2632.62        52.32 o                         
   9   8   1        746.17        738.71        40.04 o                         
  10   8   1        402.50        391.20        23.20 o                         
  11   8   1        333.85        325.03        16.25 o                         
 -12   9   1         42.45         42.24         9.89 o                         
 -11   9   1       1049.27       1047.54        43.49 o                         
 -10   9   1        143.16        140.83        16.36 o                         
  -9   9   1        639.29        618.79        22.25 o                         
  -8   9   1        448.08        452.28        18.49 o                         
  -7   9   1       3531.90       3525.02        51.35 o                         
  -6   9   1         59.51         85.56         6.68 o                         
  -5   9   1      18725.70      18616.95       203.64 o                         
  -4   9   1       3868.73       4318.27        62.26 o                         
  -3   9   1        303.62        305.82        12.25 o                         
  -2   9   1        289.11        303.72         7.83 o                         
  -1   9   1      20025.95      19867.22       155.97 o                         
   0   9   1        186.15        238.07         5.26 o                         
   1   9   1       2773.30       2659.39        35.16 o                         
   2   9   1        114.49        138.67         7.26 o                         
   3   9   1      13903.68      15454.30       169.79 o                         
   4   9   1        524.27        684.97        22.15 o                         
   5   9   1       8384.09       7664.58        96.11 o                         
   6   9   1         65.58         75.67         7.10 o                         
   7   9   1       2124.70       2059.98        39.00 o                         
   8   9   1        494.17        487.72        21.25 o                         
   9   9   1       1351.29       1403.84        69.91 o                         
  10   9   1         73.44         81.60        12.31 o                         
  11   9   1       2292.97       2166.24        49.94 o                         
 -11  10   1         90.31        123.61        16.54 o                         
 -10  10   1        179.11        176.10        31.18 o                         
  -9  10   1       3364.03       3259.72        51.93 o                         
  -8  10   1         30.20         37.77         6.61 o                         
  -7  10   1         64.25         57.46         6.06 o                         
  -6  10   1        287.34        297.86        11.41 o                         
  -5  10   1       1641.97       2028.30        33.04 o                         
  -4  10   1      12297.72      12238.03       129.40 o                         
  -3  10   1      22356.69      23307.06       328.92 o                         
  -2  10   1        597.83        571.46        11.34 o                         
  -1  10   1       7062.31       7098.77        72.22 o                         
   0  10   1       1345.31       1411.02        23.31 o                         
   1  10   1      16222.22      16068.09       155.91 o                         
   2  10   1       6312.99       6994.13        89.69 o                         
   3  10   1        656.81        498.71        14.55 o                         
   4  10   1        615.76        688.15        20.79 o                         
   5  10   1        239.50        277.96        16.41 o                         
   6  10   1        675.24        661.19        18.61 o                         
   7  10   1       1824.01       1702.94        34.96 o                         
   8  10   1       1703.13       1739.76        41.23 o                         
   9  10   1        956.06       1047.93        59.51 o                         
  10  10   1        573.02        545.48        23.43 o                         
  11  10   1        782.82        792.60        61.91 o                         
 -11  11   1          2.13          8.32         8.12 o                         
 -10  11   1       1323.90       1346.11        57.03 o                         
  -9  11   1         92.27         92.15        10.64 o                         
  -8  11   1        102.62        119.43         9.04 o                         
  -7  11   1        375.10        355.38        13.74 o                         
  -6  11   1       9489.41       9474.34       103.07 o                         
  -5  11   1        766.62       1001.12        21.85 o                         
  -4  11   1       5249.73       5477.71        67.47 o                         
  -3  11   1        454.90        624.94        16.03 o                         
  -2  11   1       7052.06       6949.68        69.80 o                         
  -1  11   1         15.73         30.69         2.26 o                         
   0  11   1      23344.36      22337.98       197.90 o                         
   1  11   1       4272.56       4096.07        46.94 o                         
   2  11   1       1673.60       1961.32        33.21 o                         
   3  11   1        492.45        567.27        16.70 o                         
   4  11   1      12647.13      13022.02       167.77 o                         
   5  11   1        111.93        119.89         9.71 o                         
   6  11   1       3868.49       3795.05        50.53 o                         
   7  11   1        355.54        324.85        14.93 o                         
   8  11   1         48.52         56.49         9.30 o                         
   9  11   1        171.46        154.48        19.67 o                         
  10  11   1       2313.16       2237.56        49.46 o                         
  11  11   1        858.97        699.27        88.67 o                         
 -11  12   1        189.29        207.70        18.47 o                         
 -10  12   1        773.68        749.30        48.16 o                         
  -9  12   1        550.32        625.88        38.64 o                         
  -8  12   1       2495.13       2433.59        40.59 o                         
  -7  12   1        319.76        360.79        14.00 o                         
  -6  12   1       1182.04       1217.64        27.77 o                         
  -5  12   1       7697.02       7793.72        84.71 o                         
  -4  12   1       5552.92       5164.07        66.81 o                         
  -3  12   1       5671.19       5638.11        60.83 o                         
  -2  12   1       8311.25       8117.49        83.85 o                         
  -1  12   1       7644.45       8066.69        87.91 o                         
   0  12   1       2054.66       2106.70        32.68 o                         
   1  12   1      11220.71      11551.08       103.32 o                         
   2  12   1      10471.31      10112.47       114.79 o                         
   3  12   1       2039.74       2266.49        38.66 o                         
   4  12   1       5599.39       5795.54        81.00 o                         
   5  12   1         45.19         46.42         5.97 o                         
   6  12   1       2041.24       2086.98        35.01 o                         
   7  12   1       2184.56       2158.08        39.84 o                         
   8  12   1       4904.41       4904.37       118.97 o                         
   9  12   1       1118.91       1134.15        49.57 o                         
  10  12   1        322.26        288.24        15.22 o                         
 -11  13   1       1575.08       1571.79        48.70 o                         
 -10  13   1        143.36        148.27        16.40 o                         
  -9  13   1        472.54        493.33        34.15 o                         
  -8  13   1        258.52        246.94        15.13 o                         
  -7  13   1       5808.67       5751.62        78.09 o                         
  -6  13   1        205.97        240.02        10.54 o                         
  -5  13   1       9966.42      10103.47       106.79 o                         
  -4  13   1        395.77        378.54        11.56 o                         
  -3  13   1       2741.01       2656.20        30.82 o                         
  -2  13   1        164.57        247.67         5.08 o                         
  -1  13   1      21240.06      20043.96       202.22 o                         
   0  13   1      13853.86      13557.22       149.19 o                         
   1  13   1         45.97         74.65         6.49 o                         
   2  13   1       4119.46       4370.71        57.33 o                         
   3  13   1       4267.23       4464.09        62.72 o                         
   4  13   1        126.04        175.96        10.72 o                         
   5  13   1       7625.32       7385.11       103.89 o                         
   6  13   1         19.84         29.93         4.90 o                         
   7  13   1         82.14         79.98         9.31 o                         
   8  13   1        106.16        121.44        19.14 o                         
   9  13   1       5118.83       4779.84       138.49 o                         
  10  13   1         57.22         67.65         7.90 o                         
 -11  14   1         19.92         27.84        13.90 o                         
 -10  14   1         87.70        104.58        13.69 o                         
  -9  14   1       5917.14       5944.35       136.95 o                         
  -8  14   1       2400.02       2582.86        54.49 o                         
  -7  14   1       2880.85       2805.88        42.76 o                         
  -6  14   1       5200.54       5263.08        78.37 o                         
  -5  14   1       3561.19       3568.40        46.10 o                         
  -4  14   1       1681.84       1447.41        26.60 o                         
  -3  14   1        321.41        228.89         8.47 o                         
  -2  14   1       1289.71       1190.82        17.66 o                         
  -1  14   1        750.50        817.79        18.60 o                         
   0  14   1       2997.79       2887.90        48.80 o                         
   1  14   1      12439.00      11592.37       109.18 o                         
   2  14   1        123.09        228.58        10.65 o                         
   3  14   1      17235.03      17513.50       193.74 o                         
   4  14   1        289.71        395.05        17.23 o                         
   5  14   1       1401.89       1482.98        32.84 o                         
   6  14   1       2212.04       2138.97        41.92 o                         
   7  14   1       5707.95       5520.73        93.92 o                         
   8  14   1        185.97        213.90        28.48 o                         
   9  14   1       1527.48       1514.82        55.47 o                         
  10  14   1        616.78        620.71        23.38 o                         
 -11  15   1        201.43        151.03        19.80 o                         
 -10  15   1        321.76        316.72        21.18 o                         
  -9  15   1         17.94         24.66        11.27 o                         
  -8  15   1       1531.80       1498.87        45.17 o                         
  -7  15   1       2124.70       2112.82        82.49 o                         
  -6  15   1       6368.84       6300.00        73.06 o                         
  -5  15   1        657.60        664.97        17.14 o                         
  -4  15   1        459.93        457.43        15.29 o                         
  -3  15   1       1154.49       1106.40        17.30 o                         
  -2  15   1       9801.96       9184.82        98.49 o                         
  -1  15   1       5791.55       5433.84        67.32 o                         
   0  15   1      30419.40      29681.00       379.78 o                         
   1  15   1       9213.36       8994.22       118.32 o                         
   2  15   1        435.07        518.72        13.07 o                         
   3  15   1       1026.88       1247.41        25.41 o                         
   4  15   1      14039.12      14419.10       146.36 o                         
   5  15   1       1770.36       1892.63        33.05 o                         
   6  15   1        637.11        641.74        25.63 o                         
   7  15   1         20.95         25.61         7.52 o                         
   8  15   1       1724.08       1662.26        61.84 o                         
   9  15   1       1077.28       1046.17        37.01 o                         
  10  15   1       2042.83       2008.48        50.53 o                         
 -11  16   1        361.87        381.53        28.08 o                         
 -10  16   1       2304.12       2555.52        94.58 o                         
  -9  16   1        368.89        335.07        27.86 o                         
  -8  16   1      12986.27      13251.26       258.57 o                         
  -7  16   1         22.39         43.71        18.99 o                         
  -6  16   1        120.28        125.80        12.29 o                         
  -5  16   1         12.69          6.63         3.14 o                         
  -4  16   1       7211.16       6671.89       122.54 o                         
  -3  16   1        590.90        552.49        14.17 o                         
  -2  16   1         89.88         99.74         9.37 o                         
  -1  16   1        360.87        385.49        13.29 o                         
   0  16   1       1853.25       1465.84        43.73 o                         
   1  16   1        514.67        615.25        19.25 o                         
   2  16   1      13162.01      13118.63       163.05 o                         
   3  16   1         91.15         68.73         7.57 o                         
   4  16   1         75.68         76.92         6.91 o                         
   5  16   1         26.21         38.92         6.38 o                         
   6  16   1      12460.79      12075.81       218.34 o                         
   7  16   1        552.79        556.47        32.26 o                         
   8  16   1       5517.84       5256.24       157.13 o                         
   9  16   1        127.06        107.73        21.60 o                         
  10  16   1         57.80         55.26         8.96 o                         
 -11  17   1        613.96        609.85        27.26 o                         
 -10  17   1        952.06        872.47        50.63 o                         
  -9  17   1        160.23        137.59        24.56 o                         
  -8  17   1        983.76        913.53        54.68 o                         
  -7  17   1        663.85        680.05        57.42 o                         
  -6  17   1       5720.00       5463.57        88.23 o                         
  -5  17   1       6669.24       6278.97        96.57 o                         
  -4  17   1       1591.79       1690.36        41.19 o                         
  -3  17   1       3490.60       3278.67        70.57 o                         
  -2  17   1       6870.72       6538.89        99.45 o                         
  -1  17   1      32557.52      32024.31       312.44 o                         
   0  17   1      15925.42      15130.88       209.22 o                         
   1  17   1        103.83         65.94         8.89 o                         
   2  17   1        450.14        487.14        27.78 o                         
   3  17   1       1234.55       1240.99        33.10 o                         
   4  17   1       3459.46       3313.01        77.68 o                         
   5  17   1       1759.81       1816.62        45.21 o                         
   6  17   1        268.59        259.61        19.88 o                         
   7  17   1       1069.65       1088.56        45.28 o                         
   8  17   1       1118.85       1080.98        92.02 o                         
   9  17   1       1870.02       1935.04        77.58 o                         
  10  17   1        830.26        820.83        42.77 o                         
 -11  18   1       2009.56       1973.28        86.41 o                         
 -10  18   1        142.81        150.11        17.88 o                         
  -9  18   1       7720.36       7889.67       320.58 o                         
  -8  18   1          0.33          9.32        10.35 o                         
  -7  18   1       4035.77       4055.01       119.22 o                         
  -6  18   1        246.70        242.55        15.79 o                         
  -5  18   1       4269.82       4240.06        74.98 o                         
  -4  18   1        542.58        509.42        20.93 o                         
  -3  18   1      23771.20      23537.34       262.30 o                         
  -2  18   1       3325.24       3453.03        64.65 o                         
  -1  18   1       1812.77       1936.86        35.55 o                         
   0  18   1          0.14          8.12         4.41 o                         
   1  18   1      27352.52      26774.29       355.67 o                         
   2  18   1        982.31       1035.33        28.53 o                         
   3  18   1       4136.76       3947.41        82.62 o                         
   4  18   1          9.33         17.29         5.78 o                         
   5  18   1       4557.52       4828.20        83.41 o                         
   6  18   1        430.56        396.82        23.50 o                         
   7  18   1       5699.36       5769.27       120.69 o                         
   8  18   1        131.89        105.17        32.69 o                         
   9  18   1        533.42        537.57        37.77 o                         
  10  18   1         12.91          6.42         5.33 o                         
 -11  19   1       2785.55       2463.71       190.49 o                         
 -10  19   1        235.36        253.76        21.56 o                         
  -9  19   1          4.47         13.62        13.34 o                         
  -8  19   1         22.58         50.41        17.59 o                         
  -7  19   1       5968.19       6095.26       124.94 o                         
  -6  19   1       1749.09       1805.22        44.14 o                         
  -5  19   1       7822.95       7502.91       112.49 o                         
  -4  19   1        434.26        487.76        21.06 o                         
  -3  19   1       1324.68       1427.80        32.82 o                         
  -2  19   1       3553.72       3298.46        53.06 o                         
  -1  19   1       6729.43       6335.17        99.26 o                         
   0  19   1      15216.56      14709.18       189.79 o                         
   1  19   1        842.63        939.61        24.29 o                         
   2  19   1         26.74         19.88         5.19 o                         
   3  19   1       5317.72       5463.06       104.50 o                         
   4  19   1        217.49        227.40        13.21 o                         
   5  19   1       4332.47       4433.98        79.71 o                         
   6  19   1       1534.97       1654.35        45.82 o                         
   7  19   1        109.83        116.49        14.26 o                         
   8  19   1       2132.69       2147.43       183.38 o                         
   9  19   1       3479.54       3592.24       122.66 o                         
  10  19   1        908.69        876.21        65.33 o                         
 -10  20   1       1755.70       1865.32        45.45 o                         
  -9  20   1         15.08         11.68        13.07 o                         
  -8  20   1       5594.89       6260.73       725.72 o                         
  -7  20   1        318.53        313.39        18.75 o                         
  -6  20   1         12.01         51.72        11.20 o                         
  -5  20   1       2470.16       2375.19        54.04 o                         
  -4  20   1      14960.12      14313.92       165.60 o                         
  -3  20   1       1780.59       1522.26        34.89 o                         
  -2  20   1       6728.43       6576.09        87.41 o                         
  -1  20   1        918.69        770.66        22.72 o                         
   0  20   1      18656.74      18164.34       180.12 o                         
   1  20   1       8276.04       8081.11       100.21 o                         
   2  20   1      11634.51      11065.61       153.88 o                         
   3  20   1       1895.52       1902.94        38.91 o                         
   4  20   1        272.96        328.83        15.44 o                         
   5  20   1       1111.05       1119.74        31.50 o                         
   6  20   1       2911.11       3274.89        82.10 o                         
   7  20   1        122.80        126.43        18.69 o                         
   8  20   1       4166.50       4479.91       110.12 o                         
   9  20   1        139.12        145.97        15.41 o                         
  10  20   1        361.13        337.27        44.19 o                         
 -10  21   1       1498.56       1521.39        37.23 o                         
  -9  21   1         77.55         69.30        14.45 o                         
  -8  21   1       1243.65       1433.64        60.35 o                         
  -7  21   1        658.34        675.03        36.91 o                         
  -6  21   1       4377.31       4209.07        84.81 o                         
  -5  21   1         23.71         41.40         6.94 o                         
  -4  21   1       2319.22       2116.14        39.82 o                         
  -3  21   1        259.14        270.06        14.51 o                         
  -2  21   1       8809.62       8459.48       115.67 o                         
  -1  21   1       3023.06       2894.16        46.49 o                         
   0  21   1      13550.65      13305.54       131.55 o                         
   1  21   1        893.12        852.27        25.46 o                         
   2  21   1       3666.76       3537.80        61.31 o                         
   3  21   1        269.95        240.46        13.90 o                         
   4  21   1       7077.61       7095.09        81.05 o                         
   5  21   1        823.97        837.66        27.44 o                         
   6  21   1       6350.44       6456.02       106.29 o                         
   7  21   1          3.09         -0.32         9.73 o                         
   8  21   1        825.91        939.02        66.34 o                         
   9  21   1        923.03        909.01        57.58 o                         
 -10  22   1        335.93        298.06        20.05 o                         
  -9  22   1       2268.09       2435.76        61.46 o                         
  -8  22   1         43.88         48.28        14.06 o                         
  -7  22   1       1341.94       1441.61        53.82 o                         
  -6  22   1        539.11        601.37        25.66 o                         
  -5  22   1       4250.94       4475.88        64.09 o                         
  -4  22   1       6610.49       6303.07        81.01 o                         
  -3  22   1       6607.30       6488.26        91.95 o                         
  -2  22   1       2335.06       2389.21        45.26 o                         
  -1  22   1          5.66         41.48        16.14 o                         
   0  22   1       2422.86       2397.84        41.10 o                         
   1  22   1       3346.55       3070.37        55.76 o                         
   2  22   1       2260.63       2190.93        38.31 o                         
   3  22   1       5641.60       5662.83        76.11 o                         
   4  22   1          7.62         15.51         5.81 o                         
   5  22   1         72.29         81.46        10.24 o                         
   6  22   1        518.81        515.89        25.34 o                         
   7  22   1       3253.42       3367.98        98.82 o                         
   8  22   1        423.43        419.78        29.96 o                         
   9  22   1        474.98        548.73        34.97 o                         
 -10  23   1        186.16        164.40        19.98 o                         
  -9  23   1        950.52       1062.80        38.41 o                         
  -8  23   1         21.97         20.45         8.48 o                         
  -7  23   1       6412.06       7104.11       182.96 o                         
  -6  23   1        182.49        207.17        14.84 o                         
  -5  23   1       3454.75       3171.29        51.28 o                         
  -4  23   1          4.22         12.13         5.09 o                         
  -3  23   1        267.97        312.19        13.20 o                         
  -2  23   1        432.01        409.66        17.93 o                         
  -1  23   1       4772.42       4359.38        67.95 o                         
   0  23   1        242.31        228.54        12.59 o                         
   1  23   1        167.35        189.28         9.92 o                         
   2  23   1       4865.06       4713.88        60.45 o                         
   3  23   1       2572.24       2490.37        45.05 o                         
   4  23   1        265.06        287.74        14.72 o                         
   5  23   1      13085.78      13060.94       152.04 o                         
   6  23   1        446.91        397.83        20.65 o                         
   7  23   1          5.72          1.48         8.58 o                         
   8  23   1         28.31         28.18         8.29 o                         
   9  23   1       1494.48       1645.67        61.56 o                         
 -10  24   1         13.47         16.34         5.94 o                         
  -9  24   1        759.02        805.66        56.06 o                         
  -8  24   1        102.54        129.76        14.03 o                         
  -7  24   1        458.47        458.58        22.98 o                         
  -6  24   1        726.85        699.16        23.27 o                         
  -5  24   1       3292.35       3360.98        61.47 o                         
  -4  24   1       6080.63       5927.73        79.38 o                         
  -3  24   1       4577.63       4413.29        59.92 o                         
  -2  24   1       4017.12       3994.86        55.20 o                         
  -1  24   1        805.26        757.10        22.07 o                         
   0  24   1       2636.70       2422.47        42.62 o                         
   1  24   1        565.84        497.83        14.87 o                         
   2  24   1        960.44        917.32        26.71 o                         
   3  24   1       4371.47       4211.52        62.92 o                         
   4  24   1        821.10        868.26        26.41 o                         
   5  24   1        106.88        135.65        13.79 o                         
   6  24   1        207.25        221.04        16.88 o                         
   7  24   1       1142.52       1192.68        45.79 o                         
   8  24   1        243.14        290.73        23.31 o                         
   9  24   1         64.26         54.38        12.01 o                         
  -9  25   1        224.63        246.42        16.76 o                         
  -8  25   1         21.64         30.53         8.54 o                         
  -7  25   1         43.80         50.25         9.65 o                         
  -6  25   1       5505.97       5640.84        80.85 o                         
  -5  25   1          4.03         12.03         5.31 o                         
  -4  25   1       3687.83       3528.10        54.61 o                         
  -3  25   1       1324.01       1275.20        27.76 o                         
  -2  25   1       1519.62       1560.06        33.78 o                         
  -1  25   1         39.05         44.48         6.48 o                         
   0  25   1        599.12        548.74        17.48 o                         
   1  25   1         10.83         16.08         4.09 o                         
   2  25   1        165.02        192.79        12.72 o                         
   3  25   1        382.01        393.77        17.38 o                         
   4  25   1       8724.06       8545.16       119.43 o                         
   5  25   1         32.72         30.84         7.51 o                         
   6  25   1       3103.88       3085.37        63.91 o                         
   7  25   1        482.94        429.24        27.91 o                         
   8  25   1         97.47         99.57        19.91 o                         
   9  25   1        495.45        550.25        49.92 o                         
  -9  26   1         87.19         91.72        10.08 o                         
  -8  26   1       1946.36       2159.56        79.09 o                         
  -7  26   1        203.99        202.96        16.23 o                         
  -6  26   1          4.65          7.35         6.87 o                         
  -5  26   1        708.23        712.35        22.55 o                         
  -4  26   1       1664.66       1595.37        32.06 o                         
  -3  26   1       1941.06       1884.49        37.39 o                         
  -2  26   1       2473.92       2378.43        47.60 o                         
  -1  26   1       1294.02       1240.86        28.40 o                         
   0  26   1         99.65         91.45         7.89 o                         
   1  26   1        474.79        540.06        16.80 o                         
   2  26   1        206.68        176.26        11.98 o                         
   3  26   1       1100.77       1126.77        31.83 o                         
   4  26   1       1888.81       1810.88        49.21 o                         
   5  26   1       1002.35       1041.88        35.67 o                         
   6  26   1       1629.10       1534.74        50.50 o                         
   7  26   1       1258.80       1246.64        37.90 o                         
   8  26   1        635.75        786.21        70.79 o                         
  -9  27   1        414.84        444.37        29.28 o                         
  -8  27   1        676.03        770.41        38.00 o                         
  -7  27   1        974.27       1060.47        61.60 o                         
  -6  27   1        251.41        264.81        20.03 o                         
  -5  27   1       4687.30       4520.27        94.33 o                         
  -4  27   1       2473.91       2374.63        42.87 o                         
  -3  27   1        152.28        131.30        10.60 o                         
  -2  27   1        945.96        884.06        26.07 o                         
  -1  27   1       1549.17       1497.46        35.78 o                         
   0  27   1       1087.33       1074.43        25.52 o                         
   1  27   1       3413.58       3473.63        47.88 o                         
   2  27   1       1263.36       1279.68        32.11 o                         
   3  27   1       3454.48       3413.72        60.24 o                         
   4  27   1        266.20        248.67        16.59 o                         
   5  27   1       1176.66       1184.26        40.61 o                         
   6  27   1        310.97        281.91        21.13 o                         
   7  27   1       1478.37       1522.30        49.97 o                         
   8  27   1        446.24        401.22        28.48 o                         
  -9  28   1        679.08        760.48        59.08 o                         
  -8  28   1         19.03         19.72        10.32 o                         
  -7  28   1       1186.07       1229.14        49.15 o                         
  -6  28   1        825.75        835.21        33.65 o                         
  -5  28   1        340.62        372.61        17.57 o                         
  -4  28   1       1244.18       1230.04        29.19 o                         
  -3  28   1       5272.67       5047.95        79.08 o                         
  -2  28   1       1064.23       1012.96        30.19 o                         
  -1  28   1        458.33        408.58        18.81 o                         
   0  28   1         48.87         54.45         7.88 o                         
   1  28   1       7434.01       7234.67        87.65 o                         
   2  28   1       2157.89       2132.05        40.42 o                         
   3  28   1        467.72        447.68        19.10 o                         
   4  28   1        836.78        817.26        37.61 o                         
   5  28   1        474.81        472.54        25.01 o                         
   6  28   1        289.79        312.90        25.16 o                         
   7  28   1       2542.21       2721.53        63.50 o                         
   8  28   1        327.16        306.58        19.13 o                         
  -8  29   1        404.60        531.32        28.49 o                         
  -7  29   1         19.23         16.00         8.35 o                         
  -6  29   1       2991.26       3179.34        84.51 o                         
  -5  29   1         62.11         58.37         9.18 o                         
  -4  29   1        132.87        150.50        10.23 o                         
  -3  29   1         18.06         24.28         6.86 o                         
  -2  29   1       1261.89       1272.17        31.10 o                         
  -1  29   1       3037.77       3063.79        55.18 o                         
   0  29   1       3097.20       3129.38        52.96 o                         
   1  29   1        511.61        527.00        20.69 o                         
   2  29   1       1059.97       1033.10        30.05 o                         
   3  29   1        399.69        377.42        19.17 o                         
   4  29   1       2343.79       2447.55        61.30 o                         
   5  29   1         10.25          4.49         7.34 o                         
   6  29   1       4128.17       4261.72        87.63 o                         
   7  29   1          0.45          0.40         5.86 o                         
   8  29   1        188.07        232.54        26.86 o                         
  -8  30   1       2411.10       2625.98        79.24 o                         
  -7  30   1        144.90        142.74        14.41 o                         
  -6  30   1         98.70         78.33        11.32 o                         
  -5  30   1       2037.53       1982.44        45.42 o                         
  -4  30   1       2243.29       2047.47        43.73 o                         
  -3  30   1        575.96        554.38        23.05 o                         
  -2  30   1        928.17        889.10        24.76 o                         
  -1  30   1        227.74        243.17        16.00 o                         
   0  30   1       3286.89       3209.81        54.05 o                         
   1  30   1       1512.35       1437.92        32.83 o                         
   2  30   1       2609.25       2713.45        47.38 o                         
   3  30   1       1222.74       1308.28        35.09 o                         
   4  30   1        180.34        196.89        20.01 o                         
   5  30   1       2285.08       2259.47        62.15 o                         
   6  30   1       1134.59       1115.71        38.39 o                         
   7  30   1         65.42         43.68         8.35 o                         
  -8  31   1        206.80        188.58        43.83 o                         
  -7  31   1       2549.97       2578.08        67.47 o                         
  -6  31   1        246.26        252.06        17.40 o                         
  -5  31   1       1741.22       1663.53        40.01 o                         
  -4  31   1        437.20        420.42        18.97 o                         
  -3  31   1       1001.71        952.20        32.76 o                         
  -2  31   1        234.00        230.73        13.75 o                         
  -1  31   1       9279.70       9075.15       118.11 o                         
   0  31   1       1976.78       1863.54        44.74 o                         
   1  31   1        583.09        536.50        19.19 o                         
   2  31   1       1994.22       2009.44        42.55 o                         
   3  31   1        544.87        561.54        23.52 o                         
   4  31   1        106.01        116.84        15.57 o                         
   5  31   1       2736.11       2782.13        68.65 o                         
   6  31   1        509.46        522.36        24.74 o                         
   7  31   1          0.59          5.88         7.65 o                         
  -8  32   1        529.95        526.57        39.68 o                         
  -7  32   1       2417.18       2173.76        57.21 o                         
  -6  32   1        102.33        113.74        11.82 o                         
  -5  32   1        596.85        632.85        25.44 o                         
  -4  32   1        326.99        319.65        16.22 o                         
  -3  32   1       2260.74       2231.68        57.87 o                         
  -2  32   1        670.24        660.23        27.65 o                         
  -1  32   1        129.90        126.83        11.81 o                         
   0  32   1        410.42        465.76        20.12 o                         
   1  32   1        977.50        961.43        25.48 o                         
   2  32   1       1210.95       1222.97        35.56 o                         
   3  32   1       3847.79       3941.48        72.95 o                         
   4  32   1         31.75         20.70        10.83 o                         
   5  32   1        639.15        668.88        27.02 o                         
   6  32   1         98.68         97.36        11.39 o                         
   7  32   1       2829.18       2864.33        76.61 o                         
  -7  33   1        226.76        210.20        30.00 o                         
  -6  33   1       1216.03       1266.78        36.70 o                         
  -5  33   1       1328.55       1235.66        34.43 o                         
  -4  33   1         44.98         45.85         8.11 o                         
  -3  33   1         31.03         35.61         9.43 o                         
  -2  33   1       3686.80       3778.86        79.83 o                         
  -1  33   1       2056.47       1971.85        44.65 o                         
   0  33   1       4101.51       4072.76        76.63 o                         
   1  33   1        673.10        740.82        23.54 o                         
   2  33   1        186.56        195.01        13.21 o                         
   3  33   1         74.25         73.81        10.23 o                         
   4  33   1       1947.18       2022.68        65.50 o                         
   5  33   1        442.60        453.10        21.24 o                         
   6  33   1        105.31        103.82        10.39 o                         
  -7  34   1        101.60        104.30        14.70 o                         
  -6  34   1         96.49        114.71        11.95 o                         
  -5  34   1        295.60        259.60        22.45 o                         
  -4  34   1       2286.39       2220.20        49.41 o                         
  -3  34   1        124.44        120.28        12.53 o                         
  -2  34   1        953.84        875.38        33.80 o                         
  -1  34   1         29.58         32.90         8.33 o                         
   0  34   1        752.30        730.41        26.61 o                         
   1  34   1        629.00        629.18        22.44 o                         
   2  34   1       3586.41       3774.49        60.60 o                         
   3  34   1        234.25        235.28        17.75 o                         
   4  34   1        149.40        138.30        12.32 o                         
   5  34   1        618.93        639.64        23.76 o                         
   6  34   1       1200.08       1170.40        43.80 o                         
  -6  35   1       2021.27       2033.41        46.71 o                         
  -5  35   1        878.12        903.22        33.24 o                         
  -4  35   1        273.32        270.38        16.12 o                         
  -3  35   1       2331.24       2228.71        49.32 o                         
  -2  35   1       1634.35       1654.55        46.02 o                         
  -1  35   1       2731.77       2748.24        63.12 o                         
   0  35   1       3818.75       3579.90        62.41 o                         
   1  35   1       3077.83       2945.60        53.51 o                         
   2  35   1        815.60        789.64        26.00 o                         
   3  35   1       1612.38       1571.03        42.83 o                         
   4  35   1       2186.97       2212.83        45.11 o                         
   5  35   1        331.84        336.48        16.00 o                         
   6  35   1        839.52        708.18        72.01 o                         
  -6  36   1        462.13        442.37        17.96 o                         
  -5  36   1       1681.57       1757.86        45.31 o                         
  -4  36   1        976.22        941.40        31.23 o                         
  -3  36   1       2448.96       2588.53        56.58 o                         
  -2  36   1        166.75        156.87        14.20 o                         
  -1  36   1          3.77          8.82         8.76 o                         
   0  36   1          0.48         18.43         7.76 o                         
   1  36   1       3517.70       3568.78        70.08 o                         
   2  36   1        371.38        379.60        17.54 o                         
   3  36   1       1710.02       1716.32        47.99 o                         
   4  36   1          6.54         12.77         8.74 o                         
   5  36   1       1307.23       1360.89        50.28 o                         
  -5  37   1       1259.87       1275.53        48.48 o                         
  -4  37   1          5.34         10.51         7.12 o                         
  -3  37   1        256.33        258.06        14.39 o                         
  -2  37   1        958.23        991.88        36.11 o                         
  -1  37   1       3455.79       3385.51        75.51 o                         
   0  37   1       1656.15       1612.28        39.88 o                         
   1  37   1         40.27         49.08        10.46 o                         
   2  37   1          0.14          7.49         6.04 o                         
   3  37   1       3159.67       3304.39       103.63 o                         
   4  37   1        778.97        704.43        34.92 o                         
   5  37   1       3271.15       2959.29        61.82 o                         
  -5  38   1       1363.36       1371.28        37.77 o                         
  -4  38   1       4723.16       4446.04       109.51 o                         
  -3  38   1        518.63        533.43        24.40 o                         
  -2  38   1        585.82        577.36        25.56 o                         
  -1  38   1        185.55        182.55        14.12 o                         
   0  38   1        715.99        717.94        24.58 o                         
   1  38   1        733.14        684.22        25.63 o                         
   2  38   1       4799.19       4873.07       106.57 o                         
   3  38   1        708.46        732.73        32.97 o                         
   4  38   1         27.76         31.23         7.44 o                         
  -4  39   1        876.08        946.89        40.01 o                         
  -3  39   1        413.67        367.45        19.02 o                         
  -2  39   1       1156.45       1222.54        42.87 o                         
  -1  39   1        622.31        569.06        22.12 o                         
   0  39   1       1217.49       1280.38        38.12 o                         
   1  39   1        124.35        118.50        10.92 o                         
   2  39   1        575.28        660.24        30.48 o                         
   3  39   1         99.22         92.58        14.30 o                         
  -3  40   1       1987.99       1988.03        86.75 o                         
  -2  40   1        837.85        903.08        42.91 o                         
  -1  40   1        133.03        123.85        10.17 o                         
   0  40   1        587.36        573.32        22.93 o                         
   1  40   1       1128.15       1088.91        37.97 o                         
   2  40   1       1007.51       1092.98        36.69 o                         
  -2  41   1        168.74        154.00        24.75 o                         
  -1  41   1       1509.56       1479.69        35.46 o                         
   0  41   1         21.61          6.14         6.90 o                         
   1  41   1        138.51        128.74        13.35 o                         
 -12   0   2        255.59        298.72        27.17 o                         
 -10   0   2          4.61         28.13        13.20 o                         
  -8   0   2       5163.12       5129.73       108.09 o                         
  -6   0   2       3802.79       3732.95       126.92 o                         
  -4   0   2        577.10        504.35        19.54 o                         
  -2   0   2      89103.74      77121.69       827.44 o                         
   0   0   2      12545.94      12607.94       169.33 o                         
   2   0   2      10755.48      10993.19       323.82 o                         
   4   0   2       4205.27       4037.82       110.50 o                         
   6   0   2        792.14        819.91        32.10 o                         
   8   0   2       4139.15       3859.76       104.71 o                         
  10   0   2       1178.83       1150.00        44.10 o                         
 -12   1   2        802.80        861.82        49.35 o                         
 -11   1   2       2599.92       2635.68        67.50 o                         
 -10   1   2       4413.04       4601.15       143.43 o                         
  -9   1   2       8647.46       8470.28       147.12 o                         
  -8   1   2        986.68       1099.91        38.09 o                         
  -7   1   2          3.94         21.88         5.07 o                         
  -6   1   2       2579.25       2607.74        54.84 o                         
  -5   1   2       5840.77       5925.64        81.02 o                         
  -4   1   2      12549.40      12730.59       153.95 o                         
  -3   1   2       8983.99       9776.76        97.59 o                         
  -2   1   2       1279.61       1379.34        18.07 o                         
  -1   1   2        235.59        251.34         9.34 o                         
   0   1   2      61746.25      57009.20      1242.65 o                         
   1   1   2      21995.06      22284.42       250.76 o                         
   2   1   2       9196.21       9074.69       111.56 o                         
   3   1   2       4720.20       4992.96       125.56 o                         
   4   1   2       2325.47       2458.66        84.63 o                         
   5   1   2       7315.49       7850.19       133.05 o                         
   6   1   2       2612.00       2469.67        54.60 o                         
   7   1   2       4271.69       4304.58        70.14 o                         
   8   1   2       1551.66       1497.79        56.80 o                         
   9   1   2          0.93         21.30        11.16 o                         
  10   1   2        813.10        838.92        31.73 o                         
 -12   2   2        777.27        747.89        51.48 o                         
 -11   2   2        475.61        514.94        33.30 o                         
 -10   2   2        323.40        270.74        32.29 o                         
  -9   2   2       1300.42       1352.57        65.54 o                         
  -8   2   2         20.48         18.13         7.55 o                         
  -7   2   2      12127.78      12520.33       160.94 o                         
  -6   2   2        174.25        197.58        13.02 o                         
  -5   2   2        495.71        361.74        12.07 o                         
  -4   2   2         78.07        117.10         6.39 o                         
  -3   2   2      29023.89      29249.06       256.87 o                         
  -2   2   2      17494.39      17685.53       148.40 o                         
  -1   2   2      12932.35      13094.28       153.07 o                         
   0   2   2          5.52         15.99         2.82 o                         
   1   2   2        694.82        687.97        18.86 o                         
   2   2   2       3831.57       3930.64        71.10 o                         
   3   2   2       6808.69       6752.08       131.21 o                         
   4   2   2       1362.24       1486.53        58.18 o                         
   5   2   2       3687.95       3706.09        90.99 o                         
   6   2   2        110.55        101.25        10.95 o                         
   7   2   2       9882.79       9771.60       141.91 o                         
   8   2   2        591.77        559.77        27.56 o                         
   9   2   2       3774.00       3421.84        94.33 o                         
  10   2   2        313.28        296.97        18.52 o                         
 -12   3   2         30.65         42.11         8.12 o                         
 -11   3   2       2484.62       2448.66        76.08 o                         
 -10   3   2       1806.59       1681.00        83.42 o                         
  -9   3   2       6161.39       6225.15        89.05 o                         
  -8   3   2       3696.28       3636.57        56.43 o                         
  -7   3   2        757.99        685.90        23.92 o                         
  -6   3   2         27.30         42.56         6.86 o                         
  -5   3   2      11208.40      10900.42       124.26 o                         
  -4   3   2       6489.78       6585.58        78.23 o                         
  -3   3   2      18166.77      18452.88       165.55 o                         
  -2   3   2        373.33        391.07         7.63 o                         
  -1   3   2       5290.96       5426.18        67.89 o                         
   0   3   2       6507.40       6202.22        66.16 o                         
   1   3   2      62588.04      59961.45       643.89 o                         
   2   3   2       1724.89       1644.22        39.32 o                         
   3   3   2       1380.22       1509.11        36.40 o                         
   4   3   2        757.98        862.45        42.94 o                         
   5   3   2       7321.00       7281.49       125.45 o                         
   6   3   2       5190.52       5199.55        94.11 o                         
   7   3   2        293.16        277.86        15.52 o                         
   8   3   2        262.42        271.15        18.04 o                         
   9   3   2          9.25         14.51        12.43 o                         
  10   3   2          2.36         13.51         6.43 o                         
 -12   4   2       1971.15       1950.77        54.15 o                         
 -11   4   2         10.01         20.73         8.60 o                         
 -10   4   2        612.95        698.90        34.60 o                         
  -9   4   2         93.62         81.78         9.16 o                         
  -8   4   2       9298.72       9182.59       100.72 o                         
  -7   4   2       2435.17       2625.90        39.95 o                         
  -6   4   2       9979.98       9546.90       111.64 o                         
  -5   4   2        178.77        241.52         9.49 o                         
  -4   4   2       3018.56       3398.13        38.10 o                         
  -3   4   2       6801.76       6926.66        61.62 o                         
  -2   4   2       4386.31       5082.60        50.73 o                         
  -1   4   2       8894.64       9115.85       134.06 o                         
   0   4   2      58553.48      54738.11       610.32 o                         
   1   4   2        611.35        648.60        15.75 o                         
   2   4   2        337.57        304.47        13.99 o                         
   3   4   2       4600.49       4560.72        84.38 o                         
   4   4   2      11737.64      12146.28       210.20 o                         
   5   4   2       1854.36       1859.42        49.94 o                         
   6   4   2        364.06        324.89        13.78 o                         
   7   4   2       1330.62       1277.58        29.58 o                         
   8   4   2       2276.24       2255.77        45.74 o                         
   9   4   2        124.59        133.09        15.66 o                         
  10   4   2       1282.05       1321.01        41.32 o                         
 -12   5   2        102.21         98.41        13.80 o                         
 -11   5   2         19.50         27.95         9.61 o                         
 -10   5   2       2253.11       2429.76        61.70 o                         
  -9   5   2       3079.04       3067.67        53.11 o                         
  -8   5   2        791.09        942.96        23.51 o                         
  -7   5   2       4471.70       4586.78        69.99 o                         
  -6   5   2       8282.11       8593.84       102.55 o                         
  -5   5   2         15.99         21.32         3.02 o                         
  -4   5   2      23874.90      23741.50       200.88 o                         
  -3   5   2       3293.04       3570.24        35.91 o                         
  -2   5   2       2043.96       2080.36        24.35 o                         
  -1   5   2        239.11        274.00        12.15 o                         
   0   5   2       2685.01       2669.21        32.12 o                         
   1   5   2       5580.99       5700.64        69.09 o                         
   2   5   2       8963.92       9062.58       147.80 o                         
   3   5   2       2647.55       2607.55        45.27 o                         
   4   5   2        259.45        291.87        14.01 o                         
   5   5   2          9.49         25.96         6.13 o                         
   6   5   2      11996.52      11640.80       172.77 o                         
   7   5   2       2381.09       2414.63        42.21 o                         
   8   5   2         79.83         86.10         9.06 o                         
   9   5   2        481.12        426.84        25.71 o                         
  10   5   2       1462.12       1532.46        32.69 o                         
 -12   6   2       1837.69       1807.94       115.84 o                         
 -11   6   2       2288.24       2435.29        63.71 o                         
 -10   6   2        415.07        466.76        25.65 o                         
  -9   6   2          2.13         14.93         5.57 o                         
  -8   6   2       3883.71       4041.87        52.19 o                         
  -7   6   2       5817.54       5904.39        66.09 o                         
  -6   6   2       3020.67       3204.83        52.57 o                         
  -5   6   2       9025.38       9247.03        84.92 o                         
  -4   6   2       4429.80       4903.71        50.14 o                         
  -3   6   2       1955.68       1834.91        30.54 o                         
  -2   6   2       7295.94       7849.32        67.98 o                         
  -1   6   2      66263.61      62265.99      1052.68 o                         
   0   6   2      20265.01      20368.53       183.25 o                         
   1   6   2        365.94        398.86        11.97 o                         
   2   6   2         38.11         52.57         4.63 o                         
   3   6   2       5872.59       5499.86       115.23 o                         
   4   6   2      22706.90      24919.28       292.97 o                         
   5   6   2       5330.10       5006.10        74.02 o                         
   6   6   2         32.64         23.87         4.93 o                         
   7   6   2        928.91        929.33        25.09 o                         
   8   6   2         15.69         21.07         6.27 o                         
   9   6   2       4419.42       4319.77       125.27 o                         
  10   6   2         19.30         43.13         8.95 o                         
 -12   7   2         37.60         41.71        11.78 o                         
 -11   7   2         31.72         42.65        10.92 o                         
 -10   7   2        180.88        198.09        17.21 o                         
  -9   7   2       4343.50       4205.38        81.35 o                         
  -8   7   2       2390.54       2483.93        38.80 o                         
  -7   7   2        234.53        270.06        11.43 o                         
  -6   7   2       5374.13       6083.09        82.09 o                         
  -5   7   2      10374.40       9775.31       103.13 o                         
  -4   7   2       3676.95       3992.42        57.97 o                         
  -3   7   2      11848.72      11556.35       147.54 o                         
  -2   7   2         12.29         10.11         2.33 o                         
  -1   7   2         44.10         61.72         6.24 o                         
   0   7   2       1594.92       1675.12        23.56 o                         
   1   7   2      26240.57      25207.13       261.09 o                         
   2   7   2        711.47        761.85        21.14 o                         
   3   7   2       1774.88       1686.11        30.02 o                         
   4   7   2        488.74        535.92        19.48 o                         
   5   7   2       4160.37       4085.99        64.72 o                         
   6   7   2        492.24        495.09        16.29 o                         
   7   7   2       8266.72       7944.29        90.02 o                         
   8   7   2       1704.95       1588.69        36.92 o                         
   9   7   2        103.75         76.91        12.82 o                         
  10   7   2        290.75        261.88        17.32 o                         
 -12   8   2       2143.09       2298.82        61.26 o                         
 -11   8   2       1403.20       1412.79        54.43 o                         
 -10   8   2       1348.64       1387.76        44.25 o                         
  -9   8   2         39.63         67.17         8.25 o                         
  -8   8   2        398.12        378.64        13.68 o                         
  -7   8   2       4094.90       4122.09        52.28 o                         
  -6   8   2       2041.66       1883.81        32.91 o                         
  -5   8   2       2338.49       2299.50        33.06 o                         
  -4   8   2       2739.18       3084.26        46.95 o                         
  -3   8   2        650.76        648.53        14.55 o                         
  -2   8   2      13948.17      13540.43       117.72 o                         
  -1   8   2      20420.09      20354.54       182.05 o                         
   0   8   2        101.29        144.19         6.15 o                         
   1   8   2         60.80         91.12         8.70 o                         
   2   8   2       1371.94       1460.83        29.15 o                         
   3   8   2      14514.47      14920.11       194.55 o                         
   4   8   2      22679.66      23549.24       319.29 o                         
   5   8   2       9288.63       9402.75       117.30 o                         
   6   8   2       3849.24       3588.68        48.61 o                         
   7   8   2         19.53         28.16         6.07 o                         
   8   8   2        403.71        406.22        21.78 o                         
   9   8   2       1174.82       1244.53        51.10 o                         
  10   8   2       2273.79       2381.40        62.11 o                         
 -12   9   2        164.24        167.01        15.46 o                         
 -11   9   2         65.35         46.25        12.61 o                         
 -10   9   2       1006.08        993.54        41.66 o                         
  -9   9   2        716.86        746.37        24.17 o                         
  -8   9   2       1302.37       1340.64        26.29 o                         
  -7   9   2        364.81        381.27        12.28 o                         
  -6   9   2        500.84        483.60        13.99 o                         
  -5   9   2       1394.68       1585.12        30.17 o                         
  -4   9   2      43396.96      43858.76       555.54 o                         
  -3   9   2         57.65         29.48         3.43 o                         
  -2   9   2      11904.40      11473.26       115.56 o                         
  -1   9   2        330.49        367.15         8.95 o                         
   0   9   2       8201.72       8115.40        80.82 o                         
   1   9   2         59.31         62.94         7.55 o                         
   2   9   2      19047.73      19468.12       209.89 o                         
   3   9   2         97.93        129.43         8.17 o                         
   4   9   2        405.31        404.03        17.19 o                         
   5   9   2         27.30         44.66         6.99 o                         
   6   9   2      10569.68      10501.55       157.99 o                         
   7   9   2          2.86          9.39         4.65 o                         
   8   9   2       1429.14       1282.53        47.26 o                         
   9   9   2          2.27         16.36        12.07 o                         
  10   9   2       1325.56       1302.58        45.13 o                         
 -12  10   2       2388.93       2225.24        68.60 o                         
 -11  10   2       2280.21       2315.80        70.64 o                         
 -10  10   2       1103.84       1247.89        54.78 o                         
  -9  10   2          3.40         13.38         5.07 o                         
  -8  10   2       3593.46       3505.12        56.41 o                         
  -7  10   2        631.44        542.26        14.65 o                         
  -6  10   2       3342.31       3166.50        39.98 o                         
  -5  10   2      10376.57      10706.53       158.15 o                         
  -4  10   2       2064.61       2227.17        39.05 o                         
  -3  10   2        883.44        874.43        15.87 o                         
  -2  10   2       5100.58       4826.36        55.32 o                         
  -1  10   2      26928.88      27016.08       225.41 o                         
   0  10   2      24709.37      24305.48       218.41 o                         
   1  10   2       9279.48       9895.61       125.99 o                         
   2  10   2       5916.15       6570.73        91.68 o                         
   3  10   2       9255.21       9521.37       107.83 o                         
   4  10   2       9227.19       9074.29       164.82 o                         
   5  10   2       2801.18       2664.35        46.78 o                         
   6  10   2       3675.09       3418.35        53.24 o                         
   7  10   2        121.94        126.63         9.81 o                         
   8  10   2        718.29        720.44        50.05 o                         
   9  10   2       1307.14       1317.12        49.52 o                         
  10  10   2       1833.09       1734.53        65.05 o                         
 -12  11   2         70.01         73.06        12.81 o                         
 -11  11   2        134.25        156.80        18.43 o                         
 -10  11   2         63.45         62.41        12.86 o                         
  -9  11   2       7218.73       7241.39       102.97 o                         
  -8  11   2       7858.81       7705.54        84.13 o                         
  -7  11   2         85.33         90.56         6.73 o                         
  -6  11   2       1245.79       1280.35        23.24 o                         
  -5  11   2      15275.44      15202.45       233.46 o                         
  -4  11   2       2260.60       2516.58        50.00 o                         
  -3  11   2      24931.32      24688.07       210.58 o                         
  -2  11   2        787.27        909.01        17.03 o                         
  -1  11   2       4307.93       4429.95        42.96 o                         
   0  11   2       3788.41       3806.09        73.58 o                         
   1  11   2       9589.16       9092.29        97.84 o                         
   2  11   2       1662.55       1516.32        29.61 o                         
   3  11   2       5620.39       6053.10        78.49 o                         
   4  11   2        165.57        200.42        12.56 o                         
   5  11   2       1959.38       1899.65        35.56 o                         
   6  11   2        792.55        740.72        19.55 o                         
   7  11   2       6516.76       6256.83        79.35 o                         
   8  11   2        675.98        686.09        48.49 o                         
   9  11   2          1.83         21.74         8.14 o                         
  10  11   2         48.43         41.74         7.59 o                         
 -12  12   2       1272.85       1177.10        77.28 o                         
 -11  12   2       1638.12       1617.71        60.18 o                         
 -10  12   2        517.43        480.59        28.88 o                         
  -9  12   2        437.29        427.65        23.03 o                         
  -8  12   2       1586.74       1523.23        30.33 o                         
  -7  12   2       5011.35       4896.99        54.44 o                         
  -6  12   2       4427.76       4637.67        49.64 o                         
  -5  12   2       6866.82       6536.66        85.38 o                         
  -4  12   2       1522.94       1594.00        29.79 o                         
  -3  12   2       4005.32       4014.19        44.47 o                         
  -2  12   2       2490.90       2341.10        30.67 o                         
  -1  12   2      40241.39      39561.19       470.55 o                         
   0  12   2         41.18         53.36         4.49 o                         
   1  12   2       1455.81       1437.38        24.74 o                         
   2  12   2       9244.49       9902.50       117.38 o                         
   3  12   2       1005.46        951.90        23.16 o                         
   4  12   2       1211.38       1202.21        25.67 o                         
   5  12   2       3564.03       3468.02        41.75 o                         
   6  12   2        348.02        353.16        13.86 o                         
   7  12   2        180.30        172.34        13.09 o                         
   8  12   2        498.01        514.72        49.26 o                         
   9  12   2       3062.17       3129.80        70.04 o                         
  10  12   2         54.77         66.28         8.08 o                         
 -12  13   2          7.82          7.08         6.21 o                         
 -11  13   2        322.95        339.99        23.67 o                         
 -10  13   2       2867.08       2904.24        74.43 o                         
  -9  13   2       1382.44       1339.69        44.86 o                         
  -8  13   2       2227.86       2187.28        45.09 o                         
  -7  13   2       8060.10       8057.62        78.53 o                         
  -6  13   2       4238.94       4151.58        58.95 o                         
  -5  13   2        817.66        869.50        20.10 o                         
  -4  13   2      15799.83      15510.75       252.72 o                         
  -3  13   2        106.67        139.70         6.71 o                         
  -2  13   2        585.18        548.92        12.23 o                         
  -1  13   2       1144.09       1294.08        16.70 o                         
   0  13   2      16987.26      16471.87       262.10 o                         
   1  13   2       4968.45       4732.52        54.45 o                         
   2  13   2       1022.03        937.31        28.70 o                         
   3  13   2       4542.58       4794.23        64.68 o                         
   4  13   2         23.54         27.44         4.76 o                         
   5  13   2         37.29         33.72         4.81 o                         
   6  13   2       2442.45       2298.79        38.79 o                         
   7  13   2       3173.31       2993.46        65.12 o                         
   8  13   2       1643.80       1552.22        57.90 o                         
   9  13   2        502.61        528.18        25.33 o                         
  10  13   2        927.19        813.06        49.84 o                         
 -11  14   2         54.61         48.57        10.27 o                         
 -10  14   2       1471.45       1465.87        49.45 o                         
  -9  14   2         12.67         15.83         8.19 o                         
  -8  14   2       5226.05       4896.50        94.18 o                         
  -7  14   2       1841.83       1870.82        34.52 o                         
  -6  14   2       6799.58       6486.84        61.42 o                         
  -5  14   2       1387.18       1601.83        28.65 o                         
  -4  14   2        966.82        927.42        17.95 o                         
  -3  14   2       8878.13       9092.49        99.13 o                         
  -2  14   2       5079.02       4024.81        44.22 o                         
  -1  14   2         85.30         78.84         6.63 o                         
   0  14   2      12211.54      11973.47       105.28 o                         
   1  14   2       1354.44       1310.24        25.26 o                         
   2  14   2       1189.36       1261.08        25.33 o                         
   3  14   2       1879.46       1927.60        32.85 o                         
   4  14   2       3535.41       3449.49        62.53 o                         
   5  14   2          5.45          6.39         3.20 o                         
   6  14   2       1038.97        974.96        31.40 o                         
   7  14   2         34.30         46.70        10.28 o                         
   8  14   2       4064.42       4051.71       101.25 o                         
   9  14   2         51.59         55.98         8.52 o                         
  10  14   2       2848.07       2559.23       216.97 o                         
 -11  15   2        805.01        905.56        68.42 o                         
 -10  15   2        612.32        643.95        31.41 o                         
  -9  15   2       1869.64       1877.13        58.31 o                         
  -8  15   2       5448.92       5359.34       102.87 o                         
  -7  15   2        153.69        141.22        13.28 o                         
  -6  15   2         47.84         54.64         5.33 o                         
  -5  15   2       5734.36       5901.83        65.20 o                         
  -4  15   2       9294.44       9195.77        97.53 o                         
  -3  15   2         62.54         87.28         5.76 o                         
  -2  15   2       1122.82       1093.51        21.31 o                         
  -1  15   2      16292.02      15996.73       191.90 o                         
   0  15   2      13254.43      13163.69       181.65 o                         
   1  15   2       8550.11       8389.75        86.34 o                         
   2  15   2       7879.35       7753.79        90.70 o                         
   3  15   2        111.95         70.25         6.15 o                         
   4  15   2         53.40         54.08         6.15 o                         
   5  15   2       5674.45       5660.56        86.66 o                         
   6  15   2       3270.64       3129.82        70.46 o                         
   7  15   2       1323.21       1300.79        44.77 o                         
   8  15   2        363.45        370.94        23.58 o                         
   9  15   2         77.24         74.08        12.50 o                         
  10  15   2         30.70         22.60         7.92 o                         
 -11  16   2        702.28        746.47        59.50 o                         
 -10  16   2        456.69        419.14        29.40 o                         
  -9  16   2       1722.94       1693.06        61.04 o                         
  -8  16   2        156.85        152.86        19.43 o                         
  -7  16   2       3231.86       3211.60        85.45 o                         
  -6  16   2        453.81        463.10        21.53 o                         
  -5  16   2       5191.74       5257.83        54.96 o                         
  -4  16   2       1873.51       2019.62        31.56 o                         
  -3  16   2      17656.20      16476.58       167.76 o                         
  -2  16   2        703.58        622.69        23.14 o                         
  -1  16   2       6782.39       5955.21        90.52 o                         
   0  16   2        430.38        440.12        17.92 o                         
   1  16   2        228.32        268.48        12.14 o                         
   2  16   2        176.12        211.64        10.63 o                         
   3  16   2       2152.21       2127.95        39.87 o                         
   4  16   2       1778.42       2100.17        48.28 o                         
   5  16   2        540.23        557.13        25.46 o                         
   6  16   2       2020.84       1902.63        46.63 o                         
   7  16   2       1497.38       1459.96        73.10 o                         
   8  16   2         13.92         25.52        11.04 o                         
   9  16   2       3322.91       3595.17       108.02 o                         
  10  16   2        138.39         61.30        14.62 o                         
 -11  17   2        808.88        805.81        35.20 o                         
 -10  17   2       3492.20       3580.23       117.94 o                         
  -9  17   2       6726.96       6450.55       254.93 o                         
  -8  17   2        570.05        592.48        31.73 o                         
  -7  17   2        403.80        382.17        24.50 o                         
  -6  17   2         16.66         20.36         5.88 o                         
  -5  17   2       2443.17       2375.95        51.32 o                         
  -4  17   2       2161.92       1842.52        47.53 o                         
  -3  17   2       1615.96       1689.23        42.54 o                         
  -2  17   2         32.82         66.18         8.61 o                         
  -1  17   2       4172.06       4226.00        91.73 o                         
   0  17   2      15056.67      14472.08       200.09 o                         
   1  17   2       6836.69       6604.93       108.10 o                         
   2  17   2       2094.21       1963.97        39.50 o                         
   3  17   2       2140.95       2026.65        42.80 o                         
   4  17   2       1857.09       1886.04        46.15 o                         
   5  17   2       3503.75       3625.78        67.05 o                         
   6  17   2         90.39        111.60        12.07 o                         
   7  17   2       2244.56       2452.12        96.45 o                         
   8  17   2       1720.38       1743.75        78.91 o                         
   9  17   2        152.52        159.03        16.28 o                         
 -11  18   2        189.43        173.73        14.29 o                         
 -10  18   2         27.92         42.10        16.41 o                         
  -9  18   2          0.92          3.68        17.94 o                         
  -8  18   2       5072.28       4854.19       109.29 o                         
  -7  18   2         20.69         37.31         8.79 o                         
  -6  18   2       4804.06       4616.30        70.08 o                         
  -5  18   2        107.31        112.08        10.39 o                         
  -4  18   2       1832.65       1645.23        52.01 o                         
  -3  18   2         64.56         82.89         7.78 o                         
  -2  18   2      35409.19      33867.96       400.54 o                         
  -1  18   2        334.09        305.76        13.06 o                         
   0  18   2        375.45        295.66        15.69 o                         
   1  18   2       1064.26       1142.87        28.22 o                         
   2  18   2       4623.56       4443.61        67.70 o                         
   3  18   2        202.47        223.52        13.28 o                         
   4  18   2       2889.65       2849.76        49.73 o                         
   5  18   2        342.68        322.87        18.99 o                         
   6  18   2        378.79        353.65        20.03 o                         
   7  18   2         49.33         66.15        18.07 o                         
   8  18   2       4372.96       4839.29       280.11 o                         
   9  18   2        101.87         88.02        12.12 o                         
 -11  19   2       1274.47       1235.81        35.23 o                         
 -10  19   2       3095.38       2804.64       151.26 o                         
  -9  19   2       1360.91       1364.29        95.95 o                         
  -8  19   2        280.85        311.12        27.79 o                         
  -7  19   2       1518.46       1502.52        47.23 o                         
  -6  19   2       1116.51       1061.05        30.01 o                         
  -5  19   2        669.63        704.03        26.58 o                         
  -4  19   2      15874.94      15569.15       184.00 o                         
  -3  19   2       1492.64       1489.57        34.04 o                         
  -2  19   2       2778.12       3193.35        57.99 o                         
  -1  19   2       2891.08       2637.04        43.12 o                         
   0  19   2      16651.05      16320.30       207.10 o                         
   1  19   2       3328.18       3244.54        54.13 o                         
   2  19   2       3501.17       3219.17        55.88 o                         
   3  19   2         95.64         93.07         7.67 o                         
   4  19   2       3056.11       3027.76        59.87 o                         
   5  19   2       1680.99       1749.13        42.08 o                         
   6  19   2       1032.88       1025.94        33.86 o                         
   7  19   2        658.66        691.86        71.51 o                         
   8  19   2        108.42        120.42        22.40 o                         
   9  19   2         23.07         35.93        12.16 o                         
 -11  20   2        269.49        221.61        13.97 o                         
 -10  20   2         86.46         65.56        11.48 o                         
  -9  20   2       2064.41       2113.65       146.30 o                         
  -8  20   2         38.68         57.35        13.58 o                         
  -7  20   2       7950.05       7582.21       136.13 o                         
  -6  20   2         14.60         19.75         6.19 o                         
  -5  20   2         43.14         53.95         8.64 o                         
  -4  20   2        197.51        220.57        12.96 o                         
  -3  20   2       7293.08       7282.56        89.84 o                         
  -2  20   2        107.05         92.85         8.91 o                         
  -1  20   2       6201.71       5664.52        65.62 o                         
   0  20   2       5760.22       5865.36        73.85 o                         
   1  20   2        840.30        921.86        33.09 o                         
   2  20   2       3619.54       3466.96        47.69 o                         
   3  20   2       2283.90       2122.70        33.73 o                         
   4  20   2       2119.02       2087.30        45.49 o                         
   5  20   2       3774.44       3729.00        65.60 o                         
   6  20   2        220.72        223.13        16.58 o                         
   7  20   2       2161.99       2288.93        75.08 o                         
   8  20   2        123.13         97.47        29.30 o                         
   9  20   2       2438.03       2755.43        71.82 o                         
 -11  21   2       1117.56        989.59        39.03 o                         
 -10  21   2        170.66        211.34        16.47 o                         
  -9  21   2        993.71       1047.07        43.29 o                         
  -8  21   2       2388.78       2449.10        88.70 o                         
  -7  21   2        135.40        149.02        13.54 o                         
  -6  21   2       1246.06       1220.33        33.41 o                         
  -5  21   2       9763.63       9410.26       173.95 o                         
  -4  21   2       2377.37       2373.85        42.44 o                         
  -3  21   2       3566.85       3529.77        55.66 o                         
  -2  21   2         45.00         39.04         5.75 o                         
  -1  21   2        192.70        169.34         9.36 o                         
   0  21   2       2843.28       2761.12        45.31 o                         
   1  21   2      11369.60      11045.62       123.64 o                         
   2  21   2       1450.18       1394.52        24.66 o                         
   3  21   2        110.30        110.72         7.96 o                         
   4  21   2         12.02         12.61         7.14 o                         
   5  21   2        721.62        667.50        25.67 o                         
   6  21   2        587.04        637.06        30.63 o                         
   7  21   2       2701.67       2971.81        86.21 o                         
   8  21   2       1094.84       1259.12        86.45 o                         
   9  21   2        134.22        143.00        18.36 o                         
 -10  22   2       1028.73        953.71        35.35 o                         
  -9  22   2        425.91        436.80        23.12 o                         
  -8  22   2       1656.26       1749.34        50.60 o                         
  -7  22   2       2304.27       2206.56        71.44 o                         
  -6  22   2       5591.63       5360.06        70.51 o                         
  -5  22   2        650.11        601.88        21.44 o                         
  -4  22   2        325.18        372.98        15.00 o                         
  -3  22   2       4224.11       4158.91        56.64 o                         
  -2  22   2       7261.22       6674.96        89.85 o                         
  -1  22   2       1533.86       1513.41        29.37 o                         
   0  22   2       2948.90       2979.13        52.86 o                         
   1  22   2       6456.18       6172.21        64.48 o                         
   2  22   2       2170.95       2208.52        31.73 o                         
   3  22   2       3033.09       2948.71        42.16 o                         
   4  22   2      17866.21      17478.30       192.45 o                         
   5  22   2        123.41        114.55        11.85 o                         
   6  22   2         59.22         63.46        10.33 o                         
   7  22   2         57.74         72.95        13.31 o                         
   8  22   2       1767.77       1951.67       107.96 o                         
   9  22   2          8.92         14.20         8.22 o                         
 -10  23   2       2224.14       2244.71        53.25 o                         
  -9  23   2         24.60         21.78         8.65 o                         
  -8  23   2         70.42         88.37        12.86 o                         
  -7  23   2       1128.30       1111.56        31.60 o                         
  -6  23   2       1732.23       1665.15        34.75 o                         
  -5  23   2          2.65         10.56         5.14 o                         
  -4  23   2      13485.56      12910.43       136.82 o                         
  -3  23   2       1257.91       1326.04        30.90 o                         
  -2  23   2        601.87        487.45        16.20 o                         
  -1  23   2        225.03        185.72         9.36 o                         
   0  23   2        177.06        165.78         8.65 o                         
   1  23   2       1401.50       1358.73        23.79 o                         
   2  23   2       3348.81       3366.67        44.97 o                         
   3  23   2       2277.55       2376.32        37.49 o                         
   4  23   2        285.98        324.54        18.32 o                         
   5  23   2        613.54        570.63        23.95 o                         
   6  23   2       2115.67       2162.00        51.41 o                         
   7  23   2        213.64        241.26        25.22 o                         
   8  23   2        956.93       1129.24        76.12 o                         
 -10  24   2        123.33         81.24        11.36 o                         
  -9  24   2         96.93        129.40        14.91 o                         
  -8  24   2        357.39        354.99        22.27 o                         
  -7  24   2       1491.64       1595.70        49.70 o                         
  -6  24   2       5273.43       4937.58        89.40 o                         
  -5  24   2       2313.18       2187.18        37.46 o                         
  -4  24   2        804.81        839.55        26.05 o                         
  -3  24   2        170.58        170.02        12.39 o                         
  -2  24   2       4661.38       4663.30        56.72 o                         
  -1  24   2       3959.13       3711.10        53.37 o                         
   0  24   2         56.51         59.77         6.13 o                         
   1  24   2         58.08         60.65         5.77 o                         
   2  24   2       1519.42       1492.36        28.39 o                         
   3  24   2       7702.73       7629.11        82.82 o                         
   4  24   2       3337.67       3416.04        58.82 o                         
   5  24   2       2342.78       2466.57        51.78 o                         
   6  24   2        124.15        109.32        13.52 o                         
   7  24   2        665.41        683.96        36.97 o                         
   8  24   2         44.23         41.80        13.03 o                         
 -10  25   2        146.47        139.95        12.33 o                         
  -9  25   2       1870.41       2011.07        53.59 o                         
  -8  25   2        487.41        532.81        29.92 o                         
  -7  25   2         78.17        103.46        12.81 o                         
  -6  25   2        398.68        325.03        18.49 o                         
  -5  25   2       3458.95       3349.35        51.45 o                         
  -4  25   2         89.28         85.25        12.48 o                         
  -3  25   2       7357.17       7192.65        87.21 o                         
  -2  25   2       1192.23       1172.92        26.52 o                         
  -1  25   2         81.01         78.49         7.86 o                         
   0  25   2        247.36        252.66        11.80 o                         
   1  25   2       4208.01       4116.41        51.29 o                         
   2  25   2       1920.61       1867.63        35.42 o                         
   3  25   2       2723.46       2804.61        46.05 o                         
   4  25   2         53.57         75.67         9.65 o                         
   5  25   2       2261.25       2336.37        66.86 o                         
   6  25   2        151.35        171.72        15.77 o                         
   7  25   2       2296.77       2536.30        73.35 o                         
   8  25   2         14.16         23.69         9.96 o                         
 -10  26   2        668.06        689.37        72.02 o                         
  -9  26   2         16.47         25.90         8.09 o                         
  -8  26   2        103.86        100.17        14.28 o                         
  -7  26   2       4004.50       4423.77        96.69 o                         
  -6  26   2       4134.55       3869.39        69.22 o                         
  -5  26   2       2806.01       2544.96        52.79 o                         
  -4  26   2       1405.59       1271.31        34.22 o                         
  -3  26   2       2106.49       2061.75        42.05 o                         
  -2  26   2       2677.59       2686.62        43.48 o                         
  -1  26   2       5258.02       5111.31        83.47 o                         
   0  26   2       2737.66       2630.75        38.83 o                         
   1  26   2       2170.11       2213.98        35.59 o                         
   2  26   2       3221.80       3353.63        56.23 o                         
   3  26   2       4715.66       4901.69        70.57 o                         
   4  26   2       4257.30       4312.98        83.90 o                         
   5  26   2       1178.73       1189.99        46.52 o                         
   6  26   2         45.17         60.29        10.85 o                         
   7  26   2          4.08          2.81        16.19 o                         
   8  26   2         64.91         93.21        14.43 o                         
  -9  27   2         59.71         65.00         9.36 o                         
  -8  27   2        751.15        807.86        42.76 o                         
  -7  27   2        397.23        429.39        23.50 o                         
  -6  27   2       1461.93       1574.12        56.51 o                         
  -5  27   2        445.05        379.98        15.76 o                         
  -4  27   2       6272.42       6075.20        95.05 o                         
  -3  27   2          6.64         16.54         5.98 o                         
  -2  27   2       2588.89       2470.66        41.90 o                         
  -1  27   2       3745.59       3734.72        62.41 o                         
   0  27   2         77.40         82.50         7.91 o                         
   1  27   2        983.48        922.42        23.52 o                         
   2  27   2       9073.85       9285.73       106.00 o                         
   3  27   2         28.26         56.96         7.55 o                         
   4  27   2       1020.20        998.84        33.19 o                         
   5  27   2        892.52        878.81        38.07 o                         
   6  27   2       4020.22       4141.01        96.92 o                         
   7  27   2        116.24        124.65        28.07 o                         
   8  27   2        857.83        937.20        39.32 o                         
  -9  28   2        152.32        137.90        13.82 o                         
  -8  28   2        476.98        567.97        38.38 o                         
  -7  28   2        374.88        390.67        21.70 o                         
  -6  28   2       3907.80       3894.30        80.51 o                         
  -5  28   2        920.16        852.53        26.47 o                         
  -4  28   2         69.19         81.30         9.12 o                         
  -3  28   2         24.17         27.96         6.35 o                         
  -2  28   2       4337.98       4272.28        75.17 o                         
  -1  28   2       2183.29       2162.28        45.46 o                         
   0  28   2       5293.29       5412.56        71.65 o                         
   1  28   2       2456.17       2495.75        40.96 o                         
   2  28   2        956.66        929.05        26.65 o                         
   3  28   2       2132.94       2214.78        40.75 o                         
   4  28   2       4380.01       4391.65        80.16 o                         
   5  28   2        615.20        689.33        32.95 o                         
   6  28   2        137.04        156.61        12.80 o                         
   7  28   2         51.28         65.91        22.40 o                         
  -9  29   2       2238.62       2254.25        66.45 o                         
  -8  29   2       2063.01       2223.56        76.84 o                         
  -7  29   2        139.50        163.02        19.41 o                         
  -6  29   2        126.53        128.30        14.21 o                         
  -5  29   2       3863.46       3752.49        80.73 o                         
  -4  29   2         25.99         29.98         6.65 o                         
  -3  29   2       5693.90       5508.98       108.55 o                         
  -2  29   2        387.34        380.31        20.76 o                         
  -1  29   2        302.74        337.64        18.28 o                         
   0  29   2       1496.48       1402.68        32.17 o                         
   1  29   2       5654.03       5684.71        79.93 o                         
   2  29   2       1295.29       1301.26        31.60 o                         
   3  29   2       3230.66       3329.73        59.77 o                         
   4  29   2          0.41          4.00         8.36 o                         
   5  29   2       1498.59       1538.06        44.50 o                         
   6  29   2         45.23         41.12         7.93 o                         
   7  29   2       2332.40       2495.83       134.21 o                         
  -8  30   2        204.57        228.78        21.70 o                         
  -7  30   2       2077.01       2174.13        74.42 o                         
  -6  30   2        426.67        409.79        22.45 o                         
  -5  30   2       1704.49       1702.20        50.38 o                         
  -4  30   2         12.13         12.42         6.15 o                         
  -3  30   2       1688.02       1536.47        38.54 o                         
  -2  30   2       2692.69       2671.58        49.65 o                         
  -1  30   2       8149.73       8167.13       132.23 o                         
   0  30   2        802.53        781.39        23.82 o                         
   1  30   2       1338.02       1305.49        33.41 o                         
   2  30   2        736.80        802.12        27.84 o                         
   3  30   2        953.03        992.86        31.21 o                         
   4  30   2        469.10        517.40        21.79 o                         
   5  30   2       1193.97       1245.21        44.57 o                         
   6  30   2         18.21         20.66         6.02 o                         
   7  30   2         85.89        100.54        15.84 o                         
  -8  31   2        602.42        663.33        37.14 o                         
  -7  31   2       3895.65       3882.49       102.20 o                         
  -6  31   2        269.18        267.84        20.31 o                         
  -5  31   2        104.47         77.52        12.29 o                         
  -4  31   2       1172.52       1118.31        32.86 o                         
  -3  31   2       2236.53       2239.98        59.31 o                         
  -2  31   2        122.58        163.79        11.65 o                         
  -1  31   2        160.73        149.01        16.52 o                         
   0  31   2       4295.49       4280.16        65.81 o                         
   1  31   2       2579.85       2512.88        45.27 o                         
   2  31   2       1404.26       1532.43        47.15 o                         
   3  31   2       1567.81       1651.70        43.99 o                         
   4  31   2         27.06         22.37         8.13 o                         
   5  31   2        391.75        407.54        26.59 o                         
   6  31   2       2984.94       2851.19        81.33 o                         
  -8  32   2       2146.56       2196.40        68.47 o                         
  -7  32   2        850.54        819.69        35.21 o                         
  -6  32   2       1844.05       1839.04        52.17 o                         
  -5  32   2        914.02        890.03        33.72 o                         
  -4  32   2         52.68         57.65         8.99 o                         
  -3  32   2        345.22        340.41        18.22 o                         
  -2  32   2       5311.18       5255.75        81.93 o                         
  -1  32   2        271.77        268.19        22.58 o                         
   0  32   2       5414.38       5028.48        74.92 o                         
   1  32   2        496.04        466.43        19.80 o                         
   2  32   2         78.00         52.61        10.89 o                         
   3  32   2        787.01        783.94        29.05 o                         
   4  32   2       1409.03       1404.52        37.28 o                         
   5  32   2         12.78         10.27         8.24 o                         
   6  32   2        139.76        123.97        11.85 o                         
  -7  33   2          2.32         12.58         7.09 o                         
  -6  33   2         41.78         47.78         9.69 o                         
  -5  33   2        371.13        357.57        20.99 o                         
  -4  33   2       1386.03       1310.06        34.26 o                         
  -3  33   2         22.64         31.50         8.35 o                         
  -2  33   2         33.13         32.17         9.12 o                         
  -1  33   2        599.28        503.33        26.21 o                         
   0  33   2         94.62         98.00        12.00 o                         
   1  33   2       4319.07       4367.77        67.02 o                         
   2  33   2       4150.00       4241.68        85.13 o                         
   3  33   2         17.63         15.19         7.72 o                         
   4  33   2        147.37        150.59        13.63 o                         
   5  33   2       2691.61       2762.64        54.06 o                         
   6  33   2        791.06        711.33        35.66 o                         
  -7  34   2       2727.17       2789.70        56.39 o                         
  -6  34   2         14.06         17.06         7.08 o                         
  -5  34   2        381.40        355.43        19.86 o                         
  -4  34   2        579.93        559.75        25.07 o                         
  -3  34   2       2137.06       2172.95        58.48 o                         
  -2  34   2         37.11         29.52         8.49 o                         
  -1  34   2       4664.21       4331.62        96.22 o                         
   0  34   2        317.64        346.55        22.18 o                         
   1  34   2        424.18        418.10        18.43 o                         
   2  34   2        264.76        257.45        20.37 o                         
   3  34   2       1641.24       1728.17        41.24 o                         
   4  34   2        663.23        734.69        24.35 o                         
   5  34   2        771.62        727.32        23.23 o                         
  -7  35   2          3.49          6.89         6.14 o                         
  -6  35   2         94.61        107.78        10.90 o                         
  -5  35   2       2027.65       1993.98        46.92 o                         
  -4  35   2         82.19         72.71        11.90 o                         
  -3  35   2        302.12        269.35        18.04 o                         
  -2  35   2          8.24         15.48         7.50 o                         
  -1  35   2        246.26        242.44        18.64 o                         
   0  35   2       3266.97       3198.18        58.16 o                         
   1  35   2       1764.44       1769.27        39.51 o                         
   2  35   2        298.43        347.57        20.33 o                         
   3  35   2        260.38        270.25        14.45 o                         
   4  35   2        811.86        778.79        23.69 o                         
   5  35   2       1797.18       1684.39        38.94 o                         
  -6  36   2       1012.48        985.41        28.71 o                         
  -5  36   2        111.69         94.83        12.82 o                         
  -4  36   2        336.03        337.12        23.33 o                         
  -3  36   2         38.57         22.87         8.16 o                         
  -2  36   2       3876.05       3963.23        68.50 o                         
  -1  36   2         97.44        111.94        17.32 o                         
   0  36   2        950.97        939.71        28.22 o                         
   1  36   2        231.90        257.67        18.40 o                         
   2  36   2        698.46        683.50        24.52 o                         
   3  36   2        506.40        544.59        23.04 o                         
   4  36   2       1337.66       1393.72        33.74 o                         
  -6  37   2       1916.95       1730.78        53.11 o                         
  -5  37   2        234.77        228.70        16.85 o                         
  -4  37   2       1234.81       1200.85        41.83 o                         
  -3  37   2        705.67        691.88        25.68 o                         
  -2  37   2        305.65        287.46        19.52 o                         
  -1  37   2       1852.24       1843.63        59.48 o                         
   0  37   2       2718.73       2598.22        52.97 o                         
   1  37   2        180.26        193.49        14.61 o                         
   2  37   2        335.51        373.25        18.58 o                         
   3  37   2         44.43         51.07        10.54 o                         
   4  37   2        983.28        948.97        32.46 o                         
  -5  38   2         70.56         66.61         8.69 o                         
  -4  38   2         27.01         23.68        14.60 o                         
  -3  38   2       1710.67       1694.96        53.19 o                         
  -2  38   2       1393.89       1291.23        38.62 o                         
  -1  38   2       1303.00       1313.47        46.74 o                         
   0  38   2         21.17         26.04         6.95 o                         
   1  38   2        216.59        165.71        15.55 o                         
   2  38   2       2580.23       2454.93       100.64 o                         
   3  38   2       2224.96       2228.07       146.04 o                         
  -4  39   2        365.88        397.74        37.01 o                         
  -3  39   2       2924.40       2994.03       121.65 o                         
  -2  39   2         61.20         70.17         9.53 o                         
  -1  39   2        262.39        274.45        18.64 o                         
   0  39   2       1150.41       1123.66        34.10 o                         
   1  39   2       1099.24       1108.01        39.79 o                         
   2  39   2        137.42        119.94        13.60 o                         
   3  39   2         17.64         27.77         7.90 o                         
  -3  40   2        808.96        855.06        39.26 o                         
  -2  40   2        489.45        519.23        21.73 o                         
  -1  40   2        148.33        147.13        11.53 o                         
   0  40   2        367.00        357.54        27.67 o                         
   1  40   2        624.25        618.07        26.54 o                         
   2  40   2        592.22        611.06        38.74 o                         
  -2  41   2        513.37        503.24        35.72 o                         
  -1  41   2        274.42        259.13        16.82 o                         
   0  41   2        986.28        900.37        34.90 o                         
 -11   0   3       2793.05       2935.16        88.60 o                         
  -9   0   3       2970.22       2957.52        69.97 o                         
  -7   0   3       1324.38       1383.19        40.93 o                         
  -5   0   3       4282.54       3981.76        67.56 o                         
  -3   0   3       4622.55       4749.12        96.56 o                         
  -1   0   3       9938.06       9746.02       155.64 o                         
   1   0   3       8541.91       8267.50       139.44 o                         
   3   0   3        161.47        319.03        25.14 o                         
   5   0   3       2153.45       2120.65        53.30 o                         
   7   0   3       2068.83       2056.03        53.87 o                         
   9   0   3       1114.84        971.07        54.93 o                         
 -12   1   3         20.61         30.86        12.43 o                         
 -11   1   3          7.40         18.65         9.37 o                         
 -10   1   3         47.07         42.14        11.09 o                         
  -9   1   3       2787.29       2631.47        59.33 o                         
  -8   1   3       6982.11       6863.33        91.18 o                         
  -7   1   3       3224.19       3192.25        53.54 o                         
  -6   1   3       2147.16       1904.82        31.32 o                         
  -5   1   3       1076.56       1365.25        25.40 o                         
  -4   1   3       2965.21       3152.10        42.32 o                         
  -3   1   3      32445.33      32389.04       325.47 o                         
  -2   1   3       9184.22       9332.57       110.34 o                         
  -1   1   3      13849.04      13779.95       242.89 o                         
   0   1   3        890.54       1046.75        18.17 o                         
   1   1   3       1428.81       1508.78        26.08 o                         
   2   1   3       5296.37       5394.87       113.12 o                         
   3   1   3       3411.94       3641.98        81.42 o                         
   4   1   3       2839.28       2796.34        65.08 o                         
   5   1   3        150.66        153.37        12.11 o                         
   6   1   3       1394.64       1365.72        45.80 o                         
   7   1   3        558.47        513.72        22.77 o                         
   8   1   3       4700.81       4259.33        96.74 o                         
   9   1   3        881.90        814.47        27.23 o                         
  10   1   3        614.56        649.84        29.04 o                         
 -12   2   3       1012.43       1085.52        43.38 o                         
 -11   2   3         43.01         53.43        13.52 o                         
 -10   2   3       4267.16       4246.53        98.92 o                         
  -9   2   3        197.23        240.15        17.98 o                         
  -8   2   3        806.91        738.84        28.10 o                         
  -7   2   3        187.25        142.30         9.69 o                         
  -6   2   3        993.91       1022.02        20.97 o                         
  -5   2   3       3401.07       3627.01        46.16 o                         
  -4   2   3       5966.67       6040.29        62.56 o                         
  -3   2   3       1245.52       1369.07        20.84 o                         
  -2   2   3       1204.22       1133.44        19.85 o                         
  -1   2   3      12119.43      12524.62       154.49 o                         
   0   2   3      41403.06      41265.30       477.19 o                         
   1   2   3       2843.46       3089.02        49.49 o                         
   2   2   3       2016.67       1794.41        38.59 o                         
   3   2   3       2042.28       2138.01        55.02 o                         
   4   2   3       1760.85       1774.88        80.93 o                         
   5   2   3        371.43        398.47        24.28 o                         
   6   2   3       1557.87       1510.55        40.36 o                         
   7   2   3        549.35        534.83        25.58 o                         
   8   2   3          7.70         38.39        13.57 o                         
   9   2   3        128.70        110.78        14.18 o                         
  10   2   3        628.70        642.70        31.73 o                         
 -12   3   3         72.65         77.29        11.93 o                         
 -11   3   3        154.40        128.66        18.30 o                         
 -10   3   3          9.98         14.14         6.66 o                         
  -9   3   3       4031.85       3971.09        63.23 o                         
  -8   3   3       5006.49       4958.22        63.90 o                         
  -7   3   3       2889.33       2987.59        53.94 o                         
  -6   3   3       5410.62       5990.95        83.63 o                         
  -5   3   3       4913.29       5289.06        58.51 o                         
  -4   3   3      15556.87      16002.63       181.99 o                         
  -3   3   3      21912.73      21570.96       184.38 o                         
  -2   3   3       4066.66       4089.63        56.72 o                         
  -1   3   3       4115.26       4211.66        48.57 o                         
   0   3   3       5235.48       5452.53        74.54 o                         
   1   3   3       1060.03       1151.67        26.03 o                         
   2   3   3       4512.41       4157.09        90.29 o                         
   3   3   3        387.94        302.98        18.77 o                         
   4   3   3      11516.67      11603.67       194.76 o                         
   5   3   3          5.18         19.83         5.03 o                         
   6   3   3        144.14        167.35        12.34 o                         
   7   3   3       3092.89       2989.34        58.53 o                         
   8   3   3       2170.02       2134.70        80.59 o                         
   9   3   3       1487.72       1395.26        44.41 o                         
  10   3   3        647.90        691.15        23.18 o                         
 -12   4   3        307.83        388.80        19.77 o                         
 -11   4   3       2263.72       2394.58        58.53 o                         
 -10   4   3        272.74        251.20        14.36 o                         
  -9   4   3       8255.94       8367.90        92.99 o                         
  -8   4   3       1654.36       1751.04        30.89 o                         
  -7   4   3        595.38        584.90        18.92 o                         
  -6   4   3        667.73        628.14        15.53 o                         
  -5   4   3      22206.65      21858.31       184.30 o                         
  -4   4   3      15137.38      15899.87       134.13 o                         
  -3   4   3        925.50       1098.45        15.33 o                         
  -2   4   3       4997.82       5267.80        64.74 o                         
  -1   4   3       8213.48       8218.10        81.11 o                         
   0   4   3       5087.78       5308.41        62.58 o                         
   1   4   3      21938.21      21683.06       231.39 o                         
   2   4   3       2777.62       3359.11        61.99 o                         
   3   4   3         29.35         61.52        10.17 o                         
   4   4   3         21.18         28.64         7.66 o                         
   5   4   3       9996.68       9745.73       128.44 o                         
   6   4   3       1664.72       1636.44        35.04 o                         
   7   4   3       3851.16       3604.59        57.80 o                         
   8   4   3        278.31        259.70        18.45 o                         
   9   4   3         66.45         63.78         9.51 o                         
  10   4   3         79.29         72.99         7.12 o                         
 -12   5   3        376.47        367.34        19.22 o                         
 -11   5   3       1973.21       2005.59        58.79 o                         
 -10   5   3        102.24         92.43        11.68 o                         
  -9   5   3        941.86        926.42        24.81 o                         
  -8   5   3       4195.35       4228.53        52.95 o                         
  -7   5   3       6366.30       6278.34        79.63 o                         
  -6   5   3       3147.25       3291.46        52.30 o                         
  -5   5   3          5.17         19.49         3.32 o                         
  -4   5   3        293.37        317.96         8.66 o                         
  -3   5   3       6998.52       6632.69        59.67 o                         
  -2   5   3      14915.24      14667.48       147.50 o                         
  -1   5   3        111.52        144.03         6.97 o                         
   0   5   3      41772.45      41955.48       459.65 o                         
   1   5   3        159.14        267.85        13.17 o                         
   2   5   3       1764.22       1791.79        39.18 o                         
   3   5   3      16576.85      16192.73       205.58 o                         
   4   5   3        994.99        936.02        28.02 o                         
   5   5   3       1805.27       1749.62        33.91 o                         
   6   5   3       1829.80       1779.90        34.77 o                         
   7   5   3        849.11        838.88        24.37 o                         
   8   5   3        188.58        192.53        16.08 o                         
   9   5   3        964.27        958.65        29.01 o                         
  10   5   3        440.41        415.67        25.36 o                         
 -12   6   3         54.60         93.14        17.87 o                         
 -11   6   3        290.69        329.50        22.84 o                         
 -10   6   3       2919.19       2942.47        64.46 o                         
  -9   6   3       1770.79       1801.24        35.59 o                         
  -8   6   3       2814.88       2926.34        42.10 o                         
  -7   6   3       9267.57       9378.93       109.74 o                         
  -6   6   3      12080.90      12287.93       234.72 o                         
  -5   6   3       5311.15       5366.40        66.34 o                         
  -4   6   3      29528.01      29407.32       251.25 o                         
  -3   6   3        135.52        141.47         5.73 o                         
  -2   6   3       4901.23       5139.39        72.01 o                         
  -1   6   3        625.13        692.23        12.74 o                         
   0   6   3      10736.27      10569.18       111.79 o                         
   1   6   3         79.89         82.64         7.75 o                         
   2   6   3      11433.92      11513.15       145.86 o                         
   3   6   3         31.04         36.21         9.36 o                         
   4   6   3       2151.91       2279.76        44.36 o                         
   5   6   3       3194.70       3291.39        61.11 o                         
   6   6   3       3671.27       3497.13        51.71 o                         
   7   6   3       1194.54       1129.58        28.16 o                         
   8   6   3        869.85        831.18        31.21 o                         
   9   6   3         11.02         12.02         6.13 o                         
  10   6   3       1551.73       1554.64        47.51 o                         
 -12   7   3       5374.62       5567.72       257.77 o                         
 -11   7   3         38.82         32.29        10.36 o                         
 -10   7   3        542.82        644.82        27.51 o                         
  -9   7   3       3952.74       3943.68        56.19 o                         
  -8   7   3       6175.79       5792.38        65.58 o                         
  -7   7   3        152.67        156.19        10.25 o                         
  -6   7   3       9049.24       8637.98       114.15 o                         
  -5   7   3          3.57         15.49         3.53 o                         
  -4   7   3       4618.42       4236.57        44.48 o                         
  -3   7   3         10.58         17.20         2.96 o                         
  -2   7   3       3894.29       3679.20        52.54 o                         
  -1   7   3       8185.16       8371.96        84.80 o                         
   0   7   3       3507.66       3332.38        73.61 o                         
   1   7   3       1141.37       1325.18        27.57 o                         
   2   7   3      26932.46      27189.93       314.69 o                         
   3   7   3       2345.47       2548.24        76.09 o                         
   4   7   3      16237.40      15803.71       188.67 o                         
   5   7   3        670.07        662.84        18.35 o                         
   6   7   3         66.59         68.18         7.31 o                         
   7   7   3        175.15        180.76        11.56 o                         
   8   7   3       5574.50       5377.61        93.75 o                         
   9   7   3       1029.49        996.35        42.81 o                         
  10   7   3        317.32        279.33        20.04 o                         
 -12   8   3        273.52        308.74        22.67 o                         
 -11   8   3       1425.98       1456.56        48.53 o                         
 -10   8   3       4619.88       4617.24        94.12 o                         
  -9   8   3       1931.68       2006.87        39.41 o                         
  -8   8   3       1422.12       1389.51        27.39 o                         
  -7   8   3        216.41        196.29        11.13 o                         
  -6   8   3       8994.68       8897.54       108.86 o                         
  -5   8   3      25412.22      25569.35       251.02 o                         
  -4   8   3       6444.37       5901.18        60.98 o                         
  -3   8   3       8734.46       8240.79        83.66 o                         
  -2   8   3        529.02        546.33        11.25 o                         
  -1   8   3       6086.05       6057.33        74.99 o                         
   0   8   3      10185.06      10022.58       101.41 o                         
   1   8   3       3184.73       3115.09        48.80 o                         
   2   8   3       2798.25       2719.27        41.66 o                         
   3   8   3          0.07         13.41         5.06 o                         
   4   8   3       2746.27       2999.74        48.38 o                         
   5   8   3       7212.94       6881.66       106.25 o                         
   6   8   3       4214.67       4016.17        54.18 o                         
   7   8   3       1663.89       1582.07        33.60 o                         
   8   8   3         17.94         17.00         6.31 o                         
   9   8   3       1025.02       1029.94        42.21 o                         
  10   8   3        797.87        613.27        32.30 o                         
 -12   9   3         79.04         96.68        13.48 o                         
 -11   9   3       3477.70       3701.26        97.39 o                         
 -10   9   3        106.57        122.03        13.13 o                         
  -9   9   3       1648.65       1535.31        32.07 o                         
  -8   9   3       1496.77       1454.22        28.15 o                         
  -7   9   3       6813.61       6617.57        92.66 o                         
  -6   9   3         45.22         39.68         5.19 o                         
  -5   9   3       2977.58       3383.95        46.70 o                         
  -4   9   3        258.02        280.83         9.46 o                         
  -3   9   3      34260.91      33029.54       315.58 o                         
  -2   9   3         30.39         70.51         4.28 o                         
  -1   9   3      59462.57      57600.08       702.09 o                         
   0   9   3       7968.72       8562.42        89.40 o                         
   1   9   3      16171.84      16333.11       259.96 o                         
   2   9   3       1757.16       2145.27        41.09 o                         
   3   9   3      18098.61      16444.32       392.81 o                         
   4   9   3        803.33        831.51        21.72 o                         
   5   9   3       4058.37       4017.40        49.49 o                         
   6   9   3          9.78         16.65         4.96 o                         
   7   9   3        984.71        921.19        25.03 o                         
   8   9   3         83.45         53.89         9.12 o                         
   9   9   3       1811.89       1835.50        57.66 o                         
  10   9   3          2.42          3.95         5.88 o                         
 -12  10   3        296.01        317.97        21.66 o                         
 -11  10   3       1184.06       1160.22        49.27 o                         
 -10  10   3       1347.79       1318.74        43.48 o                         
  -9  10   3       2582.02       2682.46        45.75 o                         
  -8  10   3         10.86         26.81         4.96 o                         
  -7  10   3        262.80        220.78        10.22 o                         
  -6  10   3       4596.22       4582.98        72.25 o                         
  -5  10   3      29085.74      28873.42       273.16 o                         
  -4  10   3      11643.84      11464.35       115.21 o                         
  -3  10   3       1495.64       1328.56        23.33 o                         
  -2  10   3         50.11         50.71         4.24 o                         
  -1  10   3       7557.70       7652.85       131.65 o                         
   0  10   3       2556.48       2384.02        34.61 o                         
   1  10   3      17495.12      17133.95       232.94 o                         
   2  10   3        623.28        653.83        17.84 o                         
   3  10   3        643.48        754.68        24.81 o                         
   4  10   3        851.77        817.43        21.99 o                         
   5  10   3      11578.23      11195.92       135.09 o                         
   6  10   3       8793.96       8521.65       117.42 o                         
   7  10   3       3273.79       3067.85        48.49 o                         
   8  10   3         70.07         86.56        12.69 o                         
   9  10   3        453.58        431.04        23.33 o                         
  10  10   3       1218.02        933.27        33.32 o                         
 -12  11   3       2837.27       2685.18        81.61 o                         
 -11  11   3        105.81         78.78        14.76 o                         
 -10  11   3         19.79         17.60        10.23 o                         
  -9  11   3        582.85        537.69        17.00 o                         
  -8  11   3       6728.65       6690.82        75.49 o                         
  -7  11   3       2241.30       2036.36        30.14 o                         
  -6  11   3       6523.51       6512.64        89.07 o                         
  -5  11   3       6317.53       6525.65        71.03 o                         
  -4  11   3       1294.99       1114.70        20.29 o                         
  -3  11   3      11829.31      11847.69       117.32 o                         
  -2  11   3      23563.61      22632.15       191.13 o                         
  -1  11   3       3846.40       3881.72        70.99 o                         
   0  11   3        315.69        250.14         9.64 o                         
   1  11   3       3996.85       4163.06        75.04 o                         
   2  11   3      10527.95       9975.29       124.13 o                         
   3  11   3        847.53        729.73        21.79 o                         
   4  11   3      19950.23      19090.72       311.31 o                         
   5  11   3          6.31         16.91         4.12 o                         
   6  11   3        404.12        394.46        15.32 o                         
   7  11   3        124.16         96.57         9.81 o                         
   8  11   3       3686.29       3710.77        99.64 o                         
   9  11   3        973.60        937.60        28.27 o                         
 -12  12   3        830.96        812.74        39.71 o                         
 -11  12   3        540.40        544.64        33.33 o                         
 -10  12   3       5351.47       5475.47       113.41 o                         
  -9  12   3       1388.89       1391.51        39.46 o                         
  -8  12   3       1562.16       1538.66        25.66 o                         
  -7  12   3       7001.47       7056.98        67.35 o                         
  -6  12   3       6398.96       6471.98        81.21 o                         
  -5  12   3       3597.59       3500.94        46.47 o                         
  -4  12   3      14321.14      13512.08       146.70 o                         
  -3  12   3       4647.04       4675.40        57.80 o                         
  -2  12   3       5988.82       6697.78        63.07 o                         
  -1  12   3        196.71        189.07         7.96 o                         
   0  12   3       9623.65       8870.24        93.18 o                         
   1  12   3        598.24        554.04        22.25 o                         
   2  12   3      13619.03      13577.07       219.43 o                         
   3  12   3        787.21        807.14        23.19 o                         
   4  12   3        770.26        751.42        22.87 o                         
   5  12   3        480.19        457.69        13.89 o                         
   6  12   3       6978.09       6494.76        86.60 o                         
   7  12   3          6.84         20.46         8.03 o                         
   8  12   3        133.90        154.59        18.01 o                         
   9  12   3         76.60         89.11         9.24 o                         
 -12  13   3        287.26        262.36        56.04 o                         
 -11  13   3        264.64        277.23        23.18 o                         
 -10  13   3          0.66          3.19         8.99 o                         
  -9  13   3        277.52        287.85        19.27 o                         
  -8  13   3       2922.75       2943.42        40.72 o                         
  -7  13   3       5642.53       5816.56        53.69 o                         
  -6  13   3       9914.67       9750.79       123.64 o                         
  -5  13   3        340.33        354.52        13.41 o                         
  -4  13   3        536.08        526.87        13.90 o                         
  -3  13   3       5995.83       5558.10        74.05 o                         
  -2  13   3       9940.36       9631.43       116.70 o                         
  -1  13   3       4314.36       3840.30        43.57 o                         
   0  13   3       1291.14       1232.36        23.10 o                         
   1  13   3       4021.62       3735.73        55.83 o                         
   2  13   3       1956.03       1921.91        38.50 o                         
   3  13   3      10178.00      10279.74       136.97 o                         
   4  13   3       2751.27       2648.47        42.56 o                         
   5  13   3        745.57        812.38        19.22 o                         
   6  13   3        921.01        821.34        28.46 o                         
   7  13   3       2830.95       2682.88        82.67 o                         
   8  13   3       2833.84       2938.57        78.75 o                         
   9  13   3       1212.20       1163.39        33.75 o                         
 -12  14   3        153.92        160.76        18.20 o                         
 -11  14   3       3573.36       3437.19        85.90 o                         
 -10  14   3        317.26        357.73        30.45 o                         
  -9  14   3       5240.72       5271.90       110.02 o                         
  -8  14   3       5677.55       5467.69        82.49 o                         
  -7  14   3        377.79        365.19        11.44 o                         
  -6  14   3         90.15         63.48         5.47 o                         
  -5  14   3       5366.71       5149.53        58.34 o                         
  -4  14   3       1426.54       1428.61        26.13 o                         
  -3  14   3       1651.91       1621.65        28.74 o                         
  -2  14   3       1850.12       1857.14        27.70 o                         
  -1  14   3       2682.49       2182.86        35.15 o                         
   0  14   3       2360.75       2567.33        49.79 o                         
   1  14   3      23810.48      23637.19       254.16 o                         
   2  14   3        129.62        189.63        10.75 o                         
   3  14   3        494.83        503.88        18.67 o                         
   4  14   3         87.45         96.75         6.59 o                         
   5  14   3       9897.45       9921.73       126.78 o                         
   6  14   3          9.33         10.57         6.34 o                         
   7  14   3       2047.58       1938.89        43.52 o                         
   8  14   3        101.55         88.27        13.43 o                         
   9  14   3        270.07        247.33        18.41 o                         
 -12  15   3        638.57        577.82        22.65 o                         
 -11  15   3        207.92        172.13        30.56 o                         
 -10  15   3        621.80        576.74        34.11 o                         
  -9  15   3       2183.03       2426.87        67.53 o                         
  -8  15   3       1361.25       1369.69        39.72 o                         
  -7  15   3       2608.84       2457.33        44.81 o                         
  -6  15   3       1247.39       1250.43        21.77 o                         
  -5  15   3        505.84        485.78        14.03 o                         
  -4  15   3        691.08        593.55        16.56 o                         
  -3  15   3       9439.52       9264.68        97.50 o                         
  -2  15   3       5116.46       4649.02        72.74 o                         
  -1  15   3       1316.96       1057.56        20.69 o                         
   0  15   3        140.58        125.08        11.11 o                         
   1  15   3       2165.71       2340.24        38.08 o                         
   2  15   3       5336.75       5378.77        64.31 o                         
   3  15   3       2886.66       2890.32        42.81 o                         
   4  15   3        391.29        410.87        14.70 o                         
   5  15   3        413.22        363.61        17.19 o                         
   6  15   3        685.20        692.60        32.58 o                         
   7  15   3       2080.52       2031.79        61.22 o                         
   8  15   3        962.66       1001.42        49.29 o                         
   9  15   3       2097.72       2070.75        69.19 o                         
 -12  16   3        947.91        946.69        30.16 o                         
 -11  16   3          3.62          2.79        11.51 o                         
 -10  16   3       4967.97       5034.96       154.39 o                         
  -9  16   3        715.79        717.06        39.96 o                         
  -8  16   3         65.18         82.96        13.20 o                         
  -7  16   3        384.67        363.22        26.23 o                         
  -6  16   3        744.91        744.22        24.70 o                         
  -5  16   3         11.54         23.22         4.05 o                         
  -4  16   3        581.89        527.26        24.79 o                         
  -3  16   3         33.33         95.30         9.88 o                         
  -2  16   3         57.28        141.09         7.48 o                         
  -1  16   3        216.15        236.75         8.74 o                         
   0  16   3      32483.83      32493.15       298.17 o                         
   1  16   3        593.59        608.68        17.74 o                         
   2  16   3       4528.85       4396.90        56.11 o                         
   3  16   3         76.10        123.23         9.16 o                         
   4  16   3       2307.42       2281.47        46.54 o                         
   5  16   3         59.80         40.61         8.34 o                         
   6  16   3       2182.80       2285.29        65.80 o                         
   7  16   3        495.58        479.15        33.30 o                         
   8  16   3          4.19         17.78        15.83 o                         
   9  16   3         79.06         54.52         9.25 o                         
 -11  17   3        225.83        202.49        23.77 o                         
 -10  17   3        704.10        619.42        63.44 o                         
  -9  17   3        860.76        901.61        57.17 o                         
  -8  17   3       5565.82       5750.48       119.00 o                         
  -7  17   3       2895.90       2875.91        58.08 o                         
  -6  17   3         35.59         42.69         8.31 o                         
  -5  17   3         37.54         57.85         8.82 o                         
  -4  17   3       1685.99       1616.97        33.52 o                         
  -3  17   3       6725.74       6498.76       102.49 o                         
  -2  17   3       4592.45       4145.94       109.79 o                         
  -1  17   3       2288.71       2135.23        41.64 o                         
   0  17   3        615.23        569.37        19.29 o                         
   1  17   3        189.59        162.61        10.07 o                         
   2  17   3       2180.61       2115.66        46.93 o                         
   3  17   3        477.75        506.78        18.96 o                         
   4  17   3       1192.21       1125.00        40.29 o                         
   5  17   3        357.28        356.35        20.28 o                         
   6  17   3        461.60        439.92        20.73 o                         
   7  17   3        400.03        471.70        32.53 o                         
   8  17   3       1542.25       1480.87        91.19 o                         
   9  17   3        951.61        896.67        51.28 o                         
 -11  18   3       2213.33       2112.18        81.37 o                         
 -10  18   3        232.54        211.64        22.54 o                         
  -9  18   3        749.82        736.24        51.28 o                         
  -8  18   3        561.40        502.26        28.73 o                         
  -7  18   3         36.18         42.38        10.18 o                         
  -6  18   3       1131.84       1059.56        34.52 o                         
  -5  18   3       2758.26       2715.54        87.72 o                         
  -4  18   3       4464.02       4270.71        71.13 o                         
  -3  18   3        530.02        533.56        28.60 o                         
  -2  18   3       1606.62       1833.72        45.97 o                         
  -1  18   3       6201.69       6010.42        88.68 o                         
   0  18   3       2069.13       2072.17        35.45 o                         
   1  18   3       5653.37       5424.82        82.34 o                         
   2  18   3          7.87         23.62         4.91 o                         
   3  18   3         99.23        140.37        13.39 o                         
   4  18   3        151.38        155.36        11.37 o                         
   5  18   3       3238.29       3264.50        60.52 o                         
   6  18   3        300.91        294.65        19.19 o                         
   7  18   3        195.43        201.12        22.28 o                         
   8  18   3         29.53         35.70        17.65 o                         
   9  18   3        171.16        173.85        17.29 o                         
 -11  19   3         34.32         29.01         7.94 o                         
 -10  19   3         10.19         30.91        12.63 o                         
  -9  19   3       2840.60       2921.17       124.67 o                         
  -8  19   3      10267.03      10071.05       191.65 o                         
  -7  19   3        705.97        678.59        29.01 o                         
  -6  19   3        146.34        139.47        12.27 o                         
  -5  19   3       1770.97       1663.05        41.39 o                         
  -4  19   3       1346.59       1276.14        34.86 o                         
  -3  19   3       4799.45       4490.58        68.68 o                         
  -2  19   3       4147.36       3961.32        68.98 o                         
  -1  19   3       3385.49       3105.78        43.40 o                         
   0  19   3        260.89        311.85        12.74 o                         
   1  19   3       1067.18       1114.69        31.64 o                         
   2  19   3        157.30        193.82         9.18 o                         
   3  19   3       3800.83       3718.87        52.57 o                         
   4  19   3        123.47        144.31        11.12 o                         
   5  19   3       1939.41       1831.73        47.88 o                         
   6  19   3         17.25         30.98         8.35 o                         
   7  19   3       1634.75       1629.13        83.66 o                         
   8  19   3       1036.81       1181.77        54.16 o                         
   9  19   3        439.91        399.92        23.92 o                         
 -11  20   3        162.32        121.16        11.79 o                         
 -10  20   3        848.54        890.00        37.48 o                         
  -9  20   3        302.83        281.14        22.67 o                         
  -8  20   3        369.40        310.35        25.47 o                         
  -7  20   3        190.27        175.52        15.78 o                         
  -6  20   3       2531.70       2449.65        53.07 o                         
  -5  20   3        431.83        396.10        16.23 o                         
  -4  20   3       2305.18       2084.80        36.77 o                         
  -3  20   3        944.49       1037.34        26.93 o                         
  -2  20   3        318.25        348.96        14.91 o                         
  -1  20   3        120.91        150.91         8.90 o                         
   0  20   3      24889.75      24264.35       263.44 o                         
   1  20   3       1228.80       1266.54        30.52 o                         
   2  20   3         50.18         52.62         5.40 o                         
   3  20   3       1007.21        981.76        26.16 o                         
   4  20   3       1045.30       1033.85        27.69 o                         
   5  20   3        168.61        140.80        12.69 o                         
   6  20   3       3286.07       3363.82        66.10 o                         
   7  20   3         97.53         87.02        16.03 o                         
   8  20   3         20.01         30.99        11.40 o                         
 -11  21   3         72.94         67.23         8.51 o                         
 -10  21   3         48.26         58.80         9.52 o                         
  -9  21   3       1804.66       1743.58        54.84 o                         
  -8  21   3       2460.48       2555.74        80.36 o                         
  -7  21   3       1410.50       1350.73        39.14 o                         
  -6  21   3       1683.51       1600.37        39.67 o                         
  -5  21   3        184.75        169.84        10.68 o                         
  -4  21   3       1580.51       1459.51        30.70 o                         
  -3  21   3       1527.24       1410.94        29.58 o                         
  -2  21   3       5783.76       5509.36        70.74 o                         
  -1  21   3       3468.03       3527.06        49.17 o                         
   0  21   3        271.81        280.14        11.62 o                         
   1  21   3        469.31        437.11        15.37 o                         
   2  21   3       3304.11       3347.80        43.44 o                         
   3  21   3        217.38        229.94        13.29 o                         
   4  21   3       3724.46       3806.72        58.35 o                         
   5  21   3         35.08         32.52         8.11 o                         
   6  21   3          1.73          7.73         8.13 o                         
   7  21   3       1026.57       1168.86        48.48 o                         
   8  21   3        795.58        844.12        42.79 o                         
 -11  22   3       1093.78       1080.19        34.24 o                         
 -10  22   3         59.56         53.87         7.80 o                         
  -9  22   3       2882.00       2861.71        59.41 o                         
  -8  22   3        216.11        265.18        19.98 o                         
  -7  22   3        660.30        744.27        33.27 o                         
  -6  22   3       1597.42       1520.56        34.80 o                         
  -5  22   3       4336.40       3972.64        59.99 o                         
  -4  22   3        502.06        463.20        17.43 o                         
  -3  22   3       2163.28       2109.30        34.44 o                         
  -2  22   3        246.33        254.02        11.78 o                         
  -1  22   3       3110.81       2972.23        44.40 o                         
   0  22   3        425.44        512.54        15.39 o                         
   1  22   3       4997.74       5034.33        62.49 o                         
   2  22   3        322.43        283.39        11.97 o                         
   3  22   3        543.97        587.30        19.76 o                         
   4  22   3         25.07         30.13         7.12 o                         
   5  22   3       2617.36       2536.28        54.37 o                         
   6  22   3        314.43        306.24        24.43 o                         
   7  22   3       2739.64       2936.94        80.87 o                         
   8  22   3         23.45         40.42        11.62 o                         
 -10  23   3         17.35         11.83         6.63 o                         
  -9  23   3       1173.42       1059.22        36.25 o                         
  -8  23   3       1292.60       1273.19        53.68 o                         
  -7  23   3       1520.88       1484.35        48.63 o                         
  -6  23   3        141.72        143.85        12.21 o                         
  -5  23   3         19.18         34.59         6.73 o                         
  -4  23   3       1558.58       1599.50        35.55 o                         
  -3  23   3       2347.49       2282.68        35.21 o                         
  -2  23   3       2309.45       2282.20        34.69 o                         
  -1  23   3       6991.17       6927.08        68.59 o                         
   0  23   3          1.95          9.80         3.67 o                         
   1  23   3       1426.09       1344.79        27.44 o                         
   2  23   3        254.18        270.16        11.93 o                         
   3  23   3      13780.74      14083.45       131.09 o                         
   4  23   3        336.15        338.79        17.17 o                         
   5  23   3        808.73        884.49        38.87 o                         
   6  23   3         47.43         35.73        10.43 o                         
   7  23   3        193.94        260.81        27.52 o                         
   8  23   3        303.80        356.04        43.13 o                         
 -10  24   3       1445.31       1538.23        40.39 o                         
  -9  24   3        675.34        633.10        30.98 o                         
  -8  24   3       1582.08       1656.70        52.14 o                         
  -7  24   3       3532.43       3586.63        79.17 o                         
  -6  24   3       6113.35       6072.75       116.54 o                         
  -5  24   3       1690.02       1573.29        38.76 o                         
  -4  24   3      11571.51      11154.03       125.67 o                         
  -3  24   3       1409.16       1415.25        27.44 o                         
  -2  24   3        211.56        234.15        10.94 o                         
  -1  24   3         64.45         63.70         6.44 o                         
   0  24   3       5351.59       5371.31        60.45 o                         
   1  24   3       1441.54       1417.09        26.83 o                         
   2  24   3       1908.84       1931.64        32.62 o                         
   3  24   3        152.67        140.19        10.68 o                         
   4  24   3       2465.77       2322.53        45.82 o                         
   5  24   3        295.97        305.53        20.59 o                         
   6  24   3       1958.61       2087.76        73.94 o                         
   7  24   3        584.16        625.54        57.04 o                         
   8  24   3        283.09        252.62        20.12 o                         
 -10  25   3        279.99        283.59        15.21 o                         
  -9  25   3         13.35         12.89         8.21 o                         
  -8  25   3       2823.74       2833.38        80.10 o                         
  -7  25   3         37.77         30.27         9.46 o                         
  -6  25   3       3957.85       3595.31        65.07 o                         
  -5  25   3        159.72        136.82        12.25 o                         
  -4  25   3       1971.27       2030.04        44.10 o                         
  -3  25   3         26.80         26.70         5.55 o                         
  -2  25   3       8074.73       7670.14        78.21 o                         
  -1  25   3        144.68        142.49         8.92 o                         
   0  25   3        728.32        739.61        21.04 o                         
   1  25   3          7.79         21.10         5.22 o                         
   2  25   3       8961.91       8969.35        93.42 o                         
   3  25   3       1470.56       1418.60        31.59 o                         
   4  25   3       4503.32       4683.37        78.05 o                         
   5  25   3        170.34        164.40        19.82 o                         
   6  25   3          1.22          8.67         8.51 o                         
   7  25   3          8.56         10.16        14.30 o                         
 -10  26   3       1525.97       1222.38        44.70 o                         
  -9  26   3       1894.42       1880.41        56.41 o                         
  -8  26   3         42.71         34.26         9.14 o                         
  -7  26   3        864.31        880.78        34.49 o                         
  -6  26   3       2178.72       2227.01        58.52 o                         
  -5  26   3       7913.61       7749.84       114.14 o                         
  -4  26   3       5809.67       5413.40        75.80 o                         
  -3  26   3       4425.87       4127.34        59.93 o                         
  -2  26   3         36.77         29.84         5.32 o                         
  -1  26   3         35.80         46.11         6.01 o                         
   0  26   3       8773.82       8768.09        99.55 o                         
   1  26   3       2307.82       2372.86        39.55 o                         
   2  26   3       5111.85       5253.23        65.22 o                         
   3  26   3        336.16        338.09        16.48 o                         
   4  26   3       1260.18       1301.33        45.02 o                         
   5  26   3       1506.74       1570.03        50.46 o                         
   6  26   3       2807.25       2853.61       109.92 o                         
   7  26   3        949.47       1025.48        68.19 o                         
 -10  27   3        247.17        263.30        26.70 o                         
  -9  27   3        115.29        125.76        11.32 o                         
  -8  27   3        728.34        716.31        31.83 o                         
  -7  27   3       4276.32       4350.50        84.35 o                         
  -6  27   3        219.77        199.37        17.39 o                         
  -5  27   3        323.37        309.64        18.16 o                         
  -4  27   3       1132.58       1139.87        32.48 o                         
  -3  27   3       4311.05       4158.06        65.25 o                         
  -2  27   3          6.20         20.85         5.99 o                         
  -1  27   3      20822.13      20742.00       176.63 o                         
   0  27   3       1106.60       1054.85        26.14 o                         
   1  27   3      11307.98      11279.19       115.63 o                         
   2  27   3          8.16         14.21         5.85 o                         
   3  27   3       6184.38       6311.88        90.16 o                         
   4  27   3        346.50        372.11        19.51 o                         
   5  27   3       1617.66       1571.50        73.13 o                         
   6  27   3        166.21        173.44        15.14 o                         
   7  27   3       1155.63       1297.54        73.73 o                         
  -9  28   3       4762.94       4668.94       113.16 o                         
  -8  28   3        231.60        249.88        16.00 o                         
  -7  28   3          8.61         20.52         9.33 o                         
  -6  28   3       1068.40       1065.02        34.75 o                         
  -5  28   3       5629.24       5626.86        86.57 o                         
  -4  28   3       5431.01       5270.49        79.91 o                         
  -3  28   3       3010.41       2866.35        58.18 o                         
  -2  28   3         89.35         86.57         9.02 o                         
  -1  28   3      11432.62      11506.83       128.12 o                         
   0  28   3         42.15         47.38         7.16 o                         
   1  28   3       3043.43       3131.29        49.06 o                         
   2  28   3        154.51        160.11        12.59 o                         
   3  28   3         28.65         26.40         8.24 o                         
   4  28   3        743.57        796.55        29.49 o                         
   5  28   3       1615.32       1640.60        91.95 o                         
   6  28   3        551.47        542.83        26.35 o                         
   7  28   3       1980.84       2067.11        64.28 o                         
  -9  29   3        503.91        516.56        29.76 o                         
  -8  29   3       2856.95       2841.86        62.75 o                         
  -7  29   3       1049.02       1093.68        40.10 o                         
  -6  29   3       1040.00        955.73        35.01 o                         
  -5  29   3          4.22         18.37         9.42 o                         
  -4  29   3       1619.44       1549.43        36.25 o                         
  -3  29   3        965.92        963.63        27.08 o                         
  -2  29   3       5380.75       5543.29        80.52 o                         
  -1  29   3       1469.57       1419.11        34.02 o                         
   0  29   3        135.95        156.01        11.70 o                         
   1  29   3        119.77        111.26         9.62 o                         
   2  29   3       3314.94       3487.12        61.01 o                         
   3  29   3        179.36        195.29        14.66 o                         
   4  29   3       5653.10       5838.78       118.12 o                         
   5  29   3         10.90          8.85         9.62 o                         
   6  29   3        290.89        283.70        16.66 o                         
  -9  30   3         20.64         29.20         8.29 o                         
  -8  30   3       2017.53       2057.61        80.58 o                         
  -7  30   3        425.50        378.42        26.61 o                         
  -6  30   3       1115.43       1203.99        43.60 o                         
  -5  30   3        990.66        951.30        36.23 o                         
  -4  30   3       2407.41       2354.71        53.04 o                         
  -3  30   3          7.56         12.82         7.14 o                         
  -2  30   3          5.44         10.73         6.60 o                         
  -1  30   3       1284.37       1255.91        34.51 o                         
   0  30   3      12128.28      12043.36       134.67 o                         
   1  30   3        169.37        177.10        11.68 o                         
   2  30   3       3819.06       3865.92        73.10 o                         
   3  30   3        189.64        208.80        16.76 o                         
   4  30   3       1219.64       1265.92        35.57 o                         
   5  30   3         65.79         65.61        12.74 o                         
   6  30   3       3090.59       3148.74       126.27 o                         
  -8  31   3       2886.38       2959.74        72.69 o                         
  -7  31   3       1973.49       2030.97        62.28 o                         
  -6  31   3       1625.67       1528.00        48.43 o                         
  -5  31   3         30.05         40.88        10.54 o                         
  -4  31   3        423.33        381.44        22.33 o                         
  -3  31   3       3514.32       3342.93        65.48 o                         
  -2  31   3       2931.36       2978.50        55.82 o                         
  -1  31   3        128.93        129.38        12.49 o                         
   0  31   3        117.99        137.42        13.79 o                         
   1  31   3         30.04         30.07         8.07 o                         
   2  31   3        284.96        293.62        22.73 o                         
   3  31   3       1893.68       1928.81        42.83 o                         
   4  31   3        159.88        156.88        13.01 o                         
   5  31   3          7.15          2.41         9.21 o                         
   6  31   3         24.72         19.03         6.32 o                         
  -8  32   3        278.85        282.58        18.70 o                         
  -7  32   3          5.07          4.90         7.60 o                         
  -6  32   3         89.93         93.56        12.54 o                         
  -5  32   3       4250.72       3900.03        77.99 o                         
  -4  32   3         57.59         49.97        11.83 o                         
  -3  32   3         13.59         18.19         6.92 o                         
  -2  32   3        758.71        734.86        28.85 o                         
  -1  32   3       2997.27       3063.06        68.64 o                         
   0  32   3        112.39         94.13        12.50 o                         
   1  32   3       6765.63       6953.87        91.48 o                         
   2  32   3        148.80        174.28        17.70 o                         
   3  32   3        257.74        219.00        15.43 o                         
   4  32   3          1.48         -4.74         8.99 o                         
   5  32   3       2075.83       2125.96        92.60 o                         
  -8  33   3        894.86        982.83        40.42 o                         
  -7  33   3       1826.72       1848.00        46.21 o                         
  -6  33   3        227.73        221.79        18.47 o                         
  -5  33   3        115.03         97.16        11.99 o                         
  -4  33   3        696.99        708.25        47.51 o                         
  -3  33   3       4813.48       4590.45        94.50 o                         
  -2  33   3        467.61        482.69        23.09 o                         
  -1  33   3        956.22        945.85        45.14 o                         
   0  33   3        350.57        420.26        24.76 o                         
   1  33   3          4.80          8.58         6.89 o                         
   2  33   3        141.89        153.23        16.32 o                         
   3  33   3        775.54        812.18        26.88 o                         
   4  33   3         28.46         36.94         8.94 o                         
   5  33   3        302.03        302.57        14.44 o                         
  -7  34   3         95.88         75.05         9.33 o                         
  -6  34   3        407.98        453.95        24.22 o                         
  -5  34   3         88.45         94.75        10.18 o                         
  -4  34   3       1174.04       1109.37        54.17 o                         
  -3  34   3        336.27        372.42        19.02 o                         
  -2  34   3        114.61        138.54        12.93 o                         
  -1  34   3        727.27        737.68        40.22 o                         
   0  34   3       5777.68       5713.32        91.90 o                         
   1  34   3          0.52          0.33         7.36 o                         
   2  34   3       1753.68       1864.14        61.12 o                         
   3  34   3         40.62         34.99         7.63 o                         
   4  34   3        417.91        409.84        22.62 o                         
   5  34   3          6.98         14.35         4.95 o                         
  -7  35   3       1446.21       1401.58        39.87 o                         
  -6  35   3        248.17        234.35        13.44 o                         
  -5  35   3         29.50         40.59         8.14 o                         
  -4  35   3        581.12        540.09        32.07 o                         
  -3  35   3        297.23        331.16        19.01 o                         
  -2  35   3       2288.02       2164.57        47.54 o                         
  -1  35   3         97.69         76.19        17.69 o                         
   0  35   3        649.65        595.74        24.86 o                         
   1  35   3        133.96        136.20        15.05 o                         
   2  35   3        296.31        347.35        21.53 o                         
   3  35   3         64.43         93.99        16.65 o                         
   4  35   3        184.78        249.86        15.16 o                         
  -6  36   3        692.17        686.40        30.35 o                         
  -5  36   3       1098.02       1054.83        34.07 o                         
  -4  36   3        354.60        331.85        28.99 o                         
  -3  36   3         26.00         24.74         7.92 o                         
  -2  36   3        588.45        604.35        25.18 o                         
  -1  36   3       1652.63       1762.26        51.00 o                         
   0  36   3        499.94        437.02        22.01 o                         
   1  36   3       1294.61       1366.04        47.23 o                         
   2  36   3        173.72        192.40        17.16 o                         
   3  36   3         76.51         73.48         9.71 o                         
   4  36   3         34.08         41.38         7.39 o                         
  -6  37   3        170.94        161.31        14.86 o                         
  -5  37   3         26.64         21.05         6.55 o                         
  -4  37   3        289.11        301.62        36.70 o                         
  -3  37   3        721.46        695.20        34.12 o                         
  -2  37   3        441.29        427.39        20.08 o                         
  -1  37   3        314.77        290.14        23.01 o                         
   0  37   3         57.12         67.68         9.99 o                         
   1  37   3        541.96        557.19        39.41 o                         
   2  37   3         24.54         21.77         7.80 o                         
   3  37   3       2320.09       2317.18        47.97 o                         
  -5  38   3        475.48        434.16        25.27 o                         
  -4  38   3        929.44        892.40        59.01 o                         
  -3  38   3        222.41        250.42        24.78 o                         
  -2  38   3         22.25         32.32         7.26 o                         
  -1  38   3         14.47          9.89         7.10 o                         
   0  38   3        892.70        862.50        34.56 o                         
   1  38   3         28.59         30.16         9.17 o                         
   2  38   3         95.01        110.90        12.09 o                         
  -4  39   3       1312.76       1296.42        67.43 o                         
  -3  39   3        909.18        884.69        42.40 o                         
  -2  39   3       1956.04       1991.93        51.81 o                         
  -1  39   3         16.55         12.75         6.18 o                         
   0  39   3         81.43         73.47        10.12 o                         
   1  39   3          1.51         17.38         7.56 o                         
   2  39   3       2055.67       1940.80        49.13 o                         
  -3  40   3        581.88        612.18        31.87 o                         
  -2  40   3        364.75        338.36        24.34 o                         
  -1  40   3        116.46        100.12        18.04 o                         
   0  40   3        130.99        114.51        28.39 o                         
   1  40   3       1533.23       1337.27        63.54 o                         
 -12   0   4        156.89        155.64        23.04 o                         
 -10   0   4        210.78        196.36        15.25 o                         
  -8   0   4      23812.62      23952.13       339.55 o                         
  -6   0   4      13457.44      14472.30       179.87 o                         
  -4   0   4      32125.05      32807.12       417.99 o                         
  -2   0   4       7374.71       6912.30       170.21 o                         
   0   0   4       3439.92       4093.59        85.82 o                         
   2   0   4        293.03        427.53        27.30 o                         
   4   0   4        281.18        258.54        17.81 o                         
   6   0   4        728.97        700.56        30.55 o                         
   8   0   4       5839.45       5815.17       185.11 o                         
 -13   1   4        374.83        413.40        27.56 o                         
 -12   1   4        631.90        663.24        43.70 o                         
 -11   1   4       1807.77       1872.38        56.25 o                         
 -10   1   4        794.62        698.06        25.62 o                         
  -9   1   4         75.37         75.88         9.19 o                         
  -8   1   4          1.35         33.13         9.92 o                         
  -7   1   4        504.96        480.20        20.00 o                         
  -6   1   4       2569.11       2624.43        43.57 o                         
  -5   1   4       4472.70       5598.51        64.95 o                         
  -4   1   4        721.30        990.32        22.89 o                         
  -3   1   4       1626.66       1666.70        33.59 o                         
  -2   1   4       1366.09       1344.19        38.07 o                         
  -1   1   4       2148.74       2076.30        38.61 o                         
   0   1   4      13223.66      13020.78       204.05 o                         
   1   1   4       5791.73       5469.51        76.26 o                         
   2   1   4        611.50        577.71        22.63 o                         
   3   1   4         15.06         13.84         6.55 o                         
   4   1   4        101.91         94.35         9.41 o                         
   5   1   4       6911.03       6539.19       127.57 o                         
   6   1   4       7469.71       7023.65        93.66 o                         
   7   1   4          4.44         16.89         7.78 o                         
   8   1   4        369.16        383.48        18.77 o                         
   9   1   4       1210.58       1192.70        31.97 o                         
 -13   2   4       1321.89       1396.02        52.98 o                         
 -12   2   4         46.61         47.85        12.14 o                         
 -11   2   4        148.57        179.29        21.08 o                         
 -10   2   4        218.55        186.10        13.71 o                         
  -9   2   4       9796.69       9832.74       128.62 o                         
  -8   2   4        279.21        306.22        20.02 o                         
  -7   2   4       2446.66       2648.19        72.94 o                         
  -6   2   4        541.28        589.26        17.70 o                         
  -5   2   4        118.73        132.65         7.57 o                         
  -4   2   4        593.69        684.96        21.33 o                         
  -3   2   4      24514.04      24044.38       278.77 o                         
  -2   2   4        154.84        174.56        13.83 o                         
  -1   2   4         37.22         86.54        12.26 o                         
   0   2   4        258.26        270.04        16.09 o                         
   1   2   4        690.69        653.12        33.23 o                         
   2   2   4         21.38         43.12         8.01 o                         
   3   2   4       4752.27       4861.20       109.00 o                         
   4   2   4       3085.81       2924.11        54.87 o                         
   5   2   4        348.10        351.32        19.19 o                         
   6   2   4         16.61         25.51         8.11 o                         
   7   2   4       4056.12       3906.38        83.77 o                         
   8   2   4        155.04        143.33        15.10 o                         
   9   2   4       1332.08       1236.61        56.29 o                         
 -13   3   4         77.68         81.02         9.45 o                         
 -12   3   4        516.49        569.72        32.11 o                         
 -11   3   4        252.52        294.40        33.53 o                         
 -10   3   4       2197.19       2280.47        43.95 o                         
  -9   3   4       2010.13       1930.55        33.74 o                         
  -8   3   4        596.57        598.29        19.10 o                         
  -7   3   4       1284.96       1250.97        35.76 o                         
  -6   3   4       2536.88       2445.05        41.62 o                         
  -5   3   4      19090.42      19654.81       198.37 o                         
  -4   3   4       1535.52       1899.24        34.14 o                         
  -3   3   4        168.38        148.44        11.26 o                         
  -2   3   4       9065.42       9366.57       186.16 o                         
  -1   3   4       2431.61       2399.88        33.48 o                         
   0   3   4      25520.57      26060.46       302.93 o                         
   1   3   4       1198.41        872.97        24.81 o                         
   2   3   4       1940.73       1986.34        52.18 o                         
   3   3   4         21.82         30.35         7.73 o                         
   4   3   4       1606.49       1654.42        34.40 o                         
   5   3   4       3277.68       3211.07        57.07 o                         
   6   3   4        496.56        460.44        20.29 o                         
   7   3   4         84.88         93.02        14.21 o                         
   8   3   4         63.03         58.27        10.93 o                         
   9   3   4        158.54        169.67        13.70 o                         
 -13   4   4        241.35        254.40        30.09 o                         
 -12   4   4       1002.92       1104.53        34.83 o                         
 -11   4   4        400.13        435.85        24.14 o                         
 -10   4   4        738.55        723.50        19.86 o                         
  -9   4   4         38.46         48.46         6.12 o                         
  -8   4   4      15727.47      15679.41       155.53 o                         
  -7   4   4        511.01        501.86        19.10 o                         
  -6   4   4        399.38        401.18        13.54 o                         
  -5   4   4       1978.09       1959.02        27.04 o                         
  -4   4   4      22666.49      23155.60       218.51 o                         
  -3   4   4       1749.37       1667.74        33.55 o                         
  -2   4   4      21526.14      21139.69       405.64 o                         
  -1   4   4        196.52        226.02         7.57 o                         
   0   4   4       7658.31       8185.24        86.29 o                         
   1   4   4        297.28        360.27        13.55 o                         
   2   4   4      10762.44      10531.63       274.78 o                         
   3   4   4       2332.42       2243.73        46.88 o                         
   4   4   4       1431.25       1523.85        31.18 o                         
   5   4   4       5765.77       5354.48        71.17 o                         
   6   4   4       3984.33       3840.60        59.70 o                         
   7   4   4          3.00         13.68         6.45 o                         
   8   4   4       2382.78       2304.50        50.08 o                         
   9   4   4          9.15         12.49         5.39 o                         
 -13   5   4        477.73        492.36        30.59 o                         
 -12   5   4       1540.87       1784.11        45.42 o                         
 -11   5   4       1289.10       1302.85        41.75 o                         
 -10   5   4       3739.41       3699.46        58.05 o                         
  -9   5   4        186.33        186.40         9.96 o                         
  -8   5   4       1037.89       1122.29        24.99 o                         
  -7   5   4        738.38        734.89        21.42 o                         
  -6   5   4       6707.63       6536.76        96.31 o                         
  -5   5   4       3671.08       3798.31        42.31 o                         
  -4   5   4      12785.57      13182.02       120.09 o                         
  -3   5   4       2444.20       2566.79        35.86 o                         
  -2   5   4       5927.32       5735.38        70.58 o                         
  -1   5   4      13425.28      13693.67       136.78 o                         
   0   5   4       8609.11       8630.53        98.42 o                         
   1   5   4       7836.81       8357.00        97.76 o                         
   2   5   4       5002.06       5167.59       121.28 o                         
   3   5   4         20.55         38.43         6.00 o                         
   4   5   4       6881.92       6591.08        79.15 o                         
   5   5   4       1496.03       1419.43        32.14 o                         
   6   5   4       3724.46       3458.27        55.95 o                         
   7   5   4        275.20        280.03        16.22 o                         
   8   5   4         63.71         65.43         8.51 o                         
   9   5   4        726.24        692.72        34.62 o                         
 -13   6   4       3494.66       3327.00        89.13 o                         
 -12   6   4       1200.25       1205.58        47.13 o                         
 -11   6   4          1.18         19.49         9.75 o                         
 -10   6   4        472.81        413.22        19.47 o                         
  -9   6   4       4891.62       4896.67        57.23 o                         
  -8   6   4         96.06        104.25         7.74 o                         
  -7   6   4       4520.59       4654.23        64.96 o                         
  -6   6   4        785.74        805.83        18.95 o                         
  -5   6   4       3010.54       2970.24        37.55 o                         
  -4   6   4        909.08        704.99        14.85 o                         
  -3   6   4      16018.52      15318.72       177.88 o                         
  -2   6   4      11706.74      12126.64       163.61 o                         
  -1   6   4       3422.10       3473.61        45.17 o                         
   0   6   4       4487.82       4917.94        63.89 o                         
   1   6   4      10236.03       9852.80       136.47 o                         
   2   6   4       2360.25       2302.89        77.36 o                         
   3   6   4       9302.91       8940.13        96.83 o                         
   4   6   4       1157.65       1053.62        24.38 o                         
   5   6   4          5.58         23.10         5.74 o                         
   6   6   4          8.37         13.00         5.70 o                         
   7   6   4       3742.74       3761.26        62.99 o                         
   8   6   4        938.75        907.87        25.72 o                         
   9   6   4        645.94        632.80        28.64 o                         
 -12   7   4        137.95        178.42        22.81 o                         
 -11   7   4       3600.38       3784.35        86.04 o                         
 -10   7   4        519.99        502.44        21.84 o                         
  -9   7   4       5454.89       5552.88        62.40 o                         
  -8   7   4        114.75        132.83         8.62 o                         
  -7   7   4      14514.60      13911.29       121.86 o                         
  -6   7   4       2265.33       2372.72        34.94 o                         
  -5   7   4      38033.12      36759.33       317.40 o                         
  -4   7   4         84.27         83.43         5.76 o                         
  -3   7   4       1839.58       1895.22        32.11 o                         
  -2   7   4        266.08        233.47        12.03 o                         
  -1   7   4      12780.21      13427.45       141.61 o                         
   0   7   4      17822.63      18783.53       201.66 o                         
   1   7   4         82.01        140.84        11.90 o                         
   2   7   4       1796.24       1874.88        41.41 o                         
   3   7   4       7781.18       7487.13       103.07 o                         
   4   7   4       3406.86       3271.31        53.62 o                         
   5   7   4       6981.75       6471.70        73.38 o                         
   6   7   4         92.36        102.25         8.21 o                         
   7   7   4        773.87        791.57        27.51 o                         
   8   7   4         73.12         73.07         9.26 o                         
   9   7   4       2761.71       2612.19        79.76 o                         
 -12   8   4       1311.18       1581.06        93.82 o                         
 -11   8   4         66.32         82.80        13.64 o                         
 -10   8   4        222.67        228.93        14.04 o                         
  -9   8   4       1520.10       1484.81        28.33 o                         
  -8   8   4       7286.98       7278.13        73.98 o                         
  -7   8   4       2117.13       2115.01        33.03 o                         
  -6   8   4       1161.91       1268.16        22.45 o                         
  -5   8   4      10400.10      10643.24        97.12 o                         
  -4   8   4      18392.45      18395.44       167.10 o                         
  -3   8   4       7628.37       6944.60        81.97 o                         
  -2   8   4       2551.16       2386.56        31.47 o                         
  -1   8   4         44.16         49.56         5.68 o                         
   0   8   4        809.16       1231.75        27.95 o                         
   1   8   4      24218.51      25288.92       304.80 o                         
   2   8   4      21377.02      20631.30       284.05 o                         
   3   8   4       3035.31       2732.00        42.95 o                         
   4   8   4        920.28        858.38        19.89 o                         
   5   8   4        850.95        827.66        21.95 o                         
   6   8   4       2879.60       2785.93        40.52 o                         
   7   8   4       4145.79       4000.30        63.10 o                         
   8   8   4        719.98        710.87        31.46 o                         
   9   8   4         73.92         70.90        11.06 o                         
 -12   9   4       4283.11       4336.57        85.52 o                         
 -11   9   4          1.81          7.09        10.13 o                         
 -10   9   4       4312.06       4479.52        80.88 o                         
  -9   9   4        349.58        351.39        13.79 o                         
  -8   9   4       1597.03       1635.32        29.37 o                         
  -7   9   4        290.82        293.01        10.36 o                         
  -6   9   4      19701.44      19081.16       152.26 o                         
  -5   9   4        243.81        331.22        11.26 o                         
  -4   9   4      24465.21      23844.96       211.35 o                         
  -3   9   4        423.63        460.88        14.61 o                         
  -2   9   4       9545.66       9814.31       108.81 o                         
  -1   9   4        516.23        528.16        17.10 o                         
   0   9   4      20766.74      20909.97       246.63 o                         
   1   9   4        377.42        441.21        18.90 o                         
   2   9   4        803.60        918.14        26.72 o                         
   3   9   4        593.44        635.21        16.89 o                         
   4   9   4      14488.07      13755.93       152.21 o                         
   5   9   4         34.89         30.35         5.36 o                         
   6   9   4       3070.26       2947.04        44.83 o                         
   7   9   4          0.30         17.90         6.62 o                         
   8   9   4        816.36        815.78        33.19 o                         
   9   9   4         79.79         74.84        10.44 o                         
 -12  10   4        253.88        292.79        21.07 o                         
 -11  10   4        622.48        693.41        38.40 o                         
 -10  10   4        497.27        552.15        27.99 o                         
  -9  10   4        578.06        602.10        18.12 o                         
  -8  10   4       8904.64       8891.82        87.40 o                         
  -7  10   4        413.44        424.88        12.64 o                         
  -6  10   4        500.00        550.28        14.18 o                         
  -5  10   4       3020.28       2943.73        38.63 o                         
  -4  10   4      13336.90      13372.08       135.61 o                         
  -3  10   4       5850.39       5575.12        70.17 o                         
  -2  10   4       5361.20       4922.34        55.81 o                         
  -1  10   4       1387.17       1360.16        25.68 o                         
   0  10   4       2752.34       3104.85        50.98 o                         
   1  10   4      13253.86      12808.32       187.28 o                         
   2  10   4       9541.24       9355.26       119.71 o                         
   3  10   4       6951.34       6894.57        99.91 o                         
   4  10   4       1826.32       1928.10        27.80 o                         
   5  10   4        101.95         99.20         7.58 o                         
   6  10   4       7455.25       7052.01        88.13 o                         
   7  10   4         76.10         78.48        11.62 o                         
   8  10   4       1002.60       1063.48        46.97 o                         
   9  10   4         16.56         15.49         6.21 o                         
 -12  11   4        611.42        608.61        26.17 o                         
 -11  11   4       4029.11       4303.05       120.15 o                         
 -10  11   4        677.49        741.68        41.30 o                         
  -9  11   4        823.80        863.71        20.96 o                         
  -8  11   4        540.17        531.85        14.91 o                         
  -7  11   4      10760.31      10301.15        86.99 o                         
  -6  11   4        501.84        525.76        13.98 o                         
  -5  11   4      29442.12      28064.00       305.48 o                         
  -4  11   4       1290.59       1559.89        29.36 o                         
  -3  11   4       1218.33       1403.89        27.50 o                         
  -2  11   4       4772.07       4740.06        69.23 o                         
  -1  11   4      15189.92      15154.87       198.87 o                         
   0  11   4       2158.36       1953.20        38.91 o                         
   1  11   4       4115.42       4032.43        78.39 o                         
   2  11   4       4274.41       4442.16        70.95 o                         
   3  11   4       3994.76       4053.32        50.42 o                         
   4  11   4         44.80         43.58         4.62 o                         
   5  11   4       5793.85       5687.17        81.43 o                         
   6  11   4       4859.72       4471.02        58.11 o                         
   7  11   4        646.60        608.19        27.09 o                         
   8  11   4        136.87        111.97        11.02 o                         
   9  11   4       2050.38       1815.09        86.84 o                         
 -12  12   4         15.16         14.25         6.51 o                         
 -11  12   4         15.17         34.31        11.99 o                         
 -10  12   4        240.90        250.42        24.29 o                         
  -9  12   4       7089.15       7156.16       122.93 o                         
  -8  12   4        294.57        283.69        11.15 o                         
  -7  12   4       4016.66       4016.56        44.81 o                         
  -6  12   4       1875.93       1944.32        29.13 o                         
  -5  12   4       1267.12       1205.60        25.61 o                         
  -4  12   4       2557.20       2683.25        41.55 o                         
  -3  12   4      26293.14      24890.07       247.35 o                         
  -2  12   4       4514.81       4549.81        51.23 o                         
  -1  12   4       5082.45       5033.56        81.54 o                         
   0  12   4        147.40        138.01         9.00 o                         
   1  12   4       9468.08       9581.64       149.90 o                         
   2  12   4       3454.66       3266.29        72.66 o                         
   3  12   4      13732.71      13791.47       153.32 o                         
   4  12   4       5326.92       5277.77        60.84 o                         
   5  12   4       1842.43       1712.27        28.12 o                         
   6  12   4        110.84        106.30         9.80 o                         
   7  12   4       2342.83       2394.81        90.12 o                         
   8  12   4        336.06        308.87        20.24 o                         
   9  12   4        681.94        460.62       102.06 o                         
 -12  13   4       1415.52       1364.36        59.41 o                         
 -11  13   4       1203.65       1165.75        48.15 o                         
 -10  13   4       2711.37       2724.16        82.63 o                         
  -9  13   4       1272.13       1309.19        34.47 o                         
  -8  13   4         76.97         87.82         7.40 o                         
  -7  13   4       1275.27       1274.74        22.65 o                         
  -6  13   4       3036.05       2835.33        37.91 o                         
  -5  13   4       1300.91       1197.79        25.43 o                         
  -4  13   4       2793.38       2677.87        52.93 o                         
  -3  13   4         15.44         17.85         5.80 o                         
  -2  13   4       1105.02        964.51        18.23 o                         
  -1  13   4      17119.96      17409.37       207.00 o                         
   0  13   4       6657.08       6414.28        76.89 o                         
   1  13   4       2315.15       2125.39        43.07 o                         
   2  13   4        110.15        123.89         9.77 o                         
   3  13   4        169.30        188.78         7.95 o                         
   4  13   4       3686.91       3520.39        44.09 o                         
   5  13   4       1462.39       1476.99        37.94 o                         
   6  13   4       1136.76       1114.93        35.04 o                         
   7  13   4         46.16         33.03         7.42 o                         
   8  13   4          5.24         14.33         7.89 o                         
   9  13   4        806.69        743.43        52.24 o                         
 -12  14   4        134.38        188.22        30.24 o                         
 -11  14   4         28.83         24.09         9.97 o                         
 -10  14   4       1635.48       1776.55        84.38 o                         
  -9  14   4         30.80         29.45         9.16 o                         
  -8  14   4      15472.68      14923.48       241.67 o                         
  -7  14   4        209.92        212.73         9.66 o                         
  -6  14   4        415.13        413.98        14.55 o                         
  -5  14   4        247.03        256.83        11.56 o                         
  -4  14   4      10137.58       9967.87       104.21 o                         
  -3  14   4        939.50        922.56        21.23 o                         
  -2  14   4       9083.90       9008.56        93.20 o                         
  -1  14   4       3360.54       3811.51        45.36 o                         
   0  14   4          9.56         28.80         4.80 o                         
   1  14   4       1286.77       1516.19        29.89 o                         
   2  14   4       9931.12       9635.79       201.39 o                         
   3  14   4        172.07        148.77         7.34 o                         
   4  14   4        350.09        390.69        13.05 o                         
   5  14   4         64.97         55.22         6.82 o                         
   6  14   4       1894.58       1862.09        42.45 o                         
   7  14   4         88.79         80.63        10.61 o                         
   8  14   4       4497.84       4517.17        97.30 o                         
 -12  15   4        497.58        515.72        46.51 o                         
 -11  15   4       1437.97       1444.86        52.73 o                         
 -10  15   4        627.07        659.00        32.61 o                         
  -9  15   4       1629.04       1710.04        49.74 o                         
  -8  15   4        240.64        229.20        18.99 o                         
  -7  15   4        468.44        459.85        17.52 o                         
  -6  15   4       2112.03       2032.07        35.11 o                         
  -5  15   4       4247.21       4003.34        62.63 o                         
  -4  15   4        122.96        173.73         8.73 o                         
  -3  15   4          7.78         16.11         4.45 o                         
  -2  15   4       2791.87       2628.76        37.20 o                         
  -1  15   4       2079.43       1871.85        27.97 o                         
   0  15   4      13241.01      13724.20       153.61 o                         
   1  15   4       4013.73       3867.23        51.16 o                         
   2  15   4        357.10        305.20        13.20 o                         
   3  15   4        120.72        153.44         9.24 o                         
   4  15   4        422.83        393.37        16.59 o                         
   5  15   4        789.36        782.88        23.23 o                         
   6  15   4        900.57        880.44        30.33 o                         
   7  15   4        211.72        242.00        18.41 o                         
   8  15   4         27.99         29.49         8.54 o                         
 -12  16   4          0.43          1.43         5.24 o                         
 -11  16   4        133.17        131.77        21.33 o                         
 -10  16   4        301.82        249.12        24.26 o                         
  -9  16   4       3521.86       3574.02        85.64 o                         
  -8  16   4       3504.67       3333.31        89.86 o                         
  -7  16   4       8482.91       8286.65       164.67 o                         
  -6  16   4       1150.17       1077.52        35.74 o                         
  -5  16   4        113.92         86.39         7.87 o                         
  -4  16   4       4168.07       4324.98        53.79 o                         
  -3  16   4       6908.58       6705.24        85.00 o                         
  -2  16   4        128.41        184.67        10.02 o                         
  -1  16   4       3864.37       3952.96        52.56 o                         
   0  16   4        117.90        130.46         8.62 o                         
   1  16   4       5366.65       5273.09        78.03 o                         
   2  16   4         63.71         57.27         5.62 o                         
   3  16   4       5630.97       5346.95        71.78 o                         
   4  16   4        130.64        141.28        12.38 o                         
   5  16   4       2095.34       2132.92        46.07 o                         
   6  16   4         23.72         21.93        11.85 o                         
   7  16   4       1665.32       1862.93        75.42 o                         
   8  16   4         20.18         20.96        11.20 o                         
 -12  17   4        555.18        532.60        42.18 o                         
 -11  17   4       1027.09       1006.85        52.40 o                         
 -10  17   4       1245.85       1230.32        52.90 o                         
  -9  17   4         27.14         34.34        16.86 o                         
  -8  17   4          0.50         10.17        10.81 o                         
  -7  17   4        317.46        372.55        19.45 o                         
  -6  17   4        119.91        114.82        11.15 o                         
  -5  17   4       1913.34       1992.70        39.20 o                         
  -4  17   4        429.56        545.00        19.21 o                         
  -3  17   4        109.12         97.30         8.33 o                         
  -2  17   4        772.26        900.26        27.50 o                         
  -1  17   4       3991.70       3740.22        64.66 o                         
   0  17   4       5637.87       5552.04        69.31 o                         
   1  17   4       5100.15       5113.95        81.94 o                         
   2  17   4       1879.55       1823.56        31.53 o                         
   3  17   4       1351.09       1300.56        27.53 o                         
   4  17   4        442.56        454.48        18.16 o                         
   5  17   4       2026.68       1977.67        44.21 o                         
   6  17   4        166.70        188.43        22.04 o                         
   7  17   4         85.25         83.50        16.44 o                         
   8  17   4         14.93         11.89        10.23 o                         
 -11  18   4         17.19         -0.99         8.91 o                         
 -10  18   4       1939.61       2047.35        98.43 o                         
  -9  18   4          0.39         10.81        10.99 o                         
  -8  18   4       3043.43       3127.94        89.91 o                         
  -7  18   4         36.11         49.82         7.79 o                         
  -6  18   4       2327.88       2278.76        51.20 o                         
  -5  18   4        332.32        373.23        16.39 o                         
  -4  18   4       4223.75       4316.74        61.18 o                         
  -3  18   4        775.39        724.28        23.16 o                         
  -2  18   4       5385.59       5487.17        77.97 o                         
  -1  18   4         34.62         42.37         5.67 o                         
   0  18   4         10.89         14.18         4.60 o                         
   1  18   4         48.06         42.38         5.57 o                         
   2  18   4       1301.09       1270.94        26.60 o                         
   3  18   4       1140.21       1089.96        25.46 o                         
   4  18   4        369.46        351.18        15.53 o                         
   5  18   4        311.99        271.09        15.76 o                         
   6  18   4        323.72        380.05        41.10 o                         
   7  18   4          8.98          8.83        10.58 o                         
   8  18   4       2327.02       2389.45       113.04 o                         
 -11  19   4        487.91        471.19        23.54 o                         
 -10  19   4        248.87        269.87        24.03 o                         
  -9  19   4         13.10         21.00        13.89 o                         
  -8  19   4         29.60         41.84        10.41 o                         
  -7  19   4        769.45        709.49        25.55 o                         
  -6  19   4        503.13        526.27        22.09 o                         
  -5  19   4        491.28        490.92        17.62 o                         
  -4  19   4       3094.13       3214.11        48.50 o                         
  -3  19   4       3949.44       3946.45        59.97 o                         
  -2  19   4       3256.05       3315.91        52.43 o                         
  -1  19   4       4400.54       4367.92        62.72 o                         
   0  19   4       9950.40       9727.17        96.63 o                         
   1  19   4      11320.10      11052.73        96.09 o                         
   2  19   4       1199.32       1254.11        34.10 o                         
   3  19   4         57.88         52.52         6.74 o                         
   4  19   4       1821.10       1796.52        38.30 o                         
   5  19   4       2415.52       2404.32        51.85 o                         
   6  19   4        280.57        277.03        25.04 o                         
   7  19   4         50.43         55.97        14.67 o                         
   8  19   4         82.78         83.00        13.89 o                         
 -11  20   4         68.67         54.98         8.82 o                         
 -10  20   4        270.63        246.05        15.54 o                         
  -9  20   4       3282.44       3355.54        94.18 o                         
  -8  20   4          3.17          3.45         7.97 o                         
  -7  20   4        594.14        593.51        25.21 o                         
  -6  20   4         17.75         12.07         5.76 o                         
  -5  20   4        322.90        377.99        15.94 o                         
  -4  20   4         39.43         41.02         6.25 o                         
  -3  20   4       6776.36       6782.12        94.89 o                         
  -2  20   4        574.83        655.72        19.30 o                         
  -1  20   4       2056.13       1986.70        32.51 o                         
   0  20   4         87.90         93.37         6.56 o                         
   1  20   4       1966.67       1923.45        36.10 o                         
   2  20   4       1398.96       1416.13        31.56 o                         
   3  20   4       3260.80       3128.83        44.97 o                         
   4  20   4         29.40         21.90         6.58 o                         
   5  20   4        402.40        390.14        21.49 o                         
   6  20   4        244.88        237.77        22.73 o                         
   7  20   4       1122.45       1379.21        98.53 o                         
   8  20   4        264.02        262.38        20.84 o                         
 -11  21   4        318.16        328.58        17.36 o                         
 -10  21   4       1831.56       1752.07        53.15 o                         
  -9  21   4        358.72        303.77        27.19 o                         
  -8  21   4          7.06         15.63         9.49 o                         
  -7  21   4       4596.00       4430.08        78.21 o                         
  -6  21   4       6204.14       6095.18        94.13 o                         
  -5  21   4       6834.04       6603.06        87.44 o                         
  -4  21   4        781.11        777.99        20.72 o                         
  -3  21   4        451.35        402.17        14.80 o                         
  -2  21   4       4698.77       4610.54        51.51 o                         
  -1  21   4       3811.31       3844.19        42.89 o                         
   0  21   4       4558.49       4430.25        47.15 o                         
   1  21   4       1600.23       1669.53        32.27 o                         
   2  21   4         61.38         58.53         7.12 o                         
   3  21   4        595.40        569.24        18.09 o                         
   4  21   4        271.04        253.05        15.35 o                         
   5  21   4       3540.58       3715.40        70.73 o                         
   6  21   4        748.50        745.08        37.27 o                         
   7  21   4        500.21        546.73        35.80 o                         
   8  21   4        385.19        338.59        28.50 o                         
 -11  22   4        940.31        692.47        30.86 o                         
 -10  22   4       1624.29       1519.87        42.21 o                         
  -9  22   4        722.36        686.00        36.80 o                         
  -8  22   4       1524.95       1459.04        46.04 o                         
  -7  22   4         66.33         68.37         9.39 o                         
  -6  22   4        389.57        387.05        19.38 o                         
  -5  22   4         13.01         22.77         6.77 o                         
  -4  22   4       3431.28       3217.93        46.44 o                         
  -3  22   4        214.58        205.67        10.61 o                         
  -2  22   4       5850.61       5631.45        59.67 o                         
  -1  22   4        104.12         91.63         6.55 o                         
   0  22   4       1304.68       1282.17        23.77 o                         
   1  22   4        103.06         94.59         8.02 o                         
   2  22   4       5155.59       4998.60        79.77 o                         
   3  22   4        277.33        300.28        16.17 o                         
   4  22   4        686.89        730.32        30.90 o                         
   5  22   4       1761.85       1811.88        45.81 o                         
   6  22   4        560.23        589.02        41.63 o                         
   7  22   4        152.16        136.91        18.09 o                         
 -11  23   4       1532.63       1325.04       117.90 o                         
 -10  23   4       2410.22       2289.61        48.06 o                         
  -9  23   4          3.52         16.76         8.90 o                         
  -8  23   4        290.76        305.68        20.41 o                         
  -7  23   4         23.13         32.08         8.26 o                         
  -6  23   4      10074.87       9405.37       120.60 o                         
  -5  23   4        946.10        924.39        29.91 o                         
  -4  23   4       2638.39       2442.78        47.45 o                         
  -3  23   4          1.45          6.91         4.95 o                         
  -2  23   4         56.67         73.24         6.40 o                         
  -1  23   4       5907.44       5678.36        60.54 o                         
   0  23   4       1996.00       1981.46        30.69 o                         
   1  23   4        123.68        122.79         8.80 o                         
   2  23   4       1302.55       1310.50        42.30 o                         
   3  23   4        311.80        262.45        15.31 o                         
   4  23   4       8981.64       9115.67       180.20 o                         
   5  23   4        802.60        896.16        37.95 o                         
   6  23   4       1146.83       1285.11        62.88 o                         
   7  23   4         65.64         79.68        14.53 o                         
 -10  24   4        160.80        131.36        11.88 o                         
  -9  24   4       2678.06       2500.08        57.23 o                         
  -8  24   4        168.23        195.10        17.92 o                         
  -7  24   4       1739.50       1738.05        53.34 o                         
  -6  24   4          9.48          7.62         6.60 o                         
  -5  24   4       1188.06       1227.80        32.89 o                         
  -4  24   4       1876.63       1740.98        33.54 o                         
  -3  24   4       8376.34       8201.27        98.42 o                         
  -2  24   4       1945.56       2034.58        31.33 o                         
  -1  24   4        297.06        300.49        12.12 o                         
   0  24   4          2.98          7.62         3.91 o                         
   1  24   4       4340.03       4140.46        58.28 o                         
   2  24   4       1152.26       1234.76        28.02 o                         
   3  24   4       3585.57       3768.89        71.98 o                         
   4  24   4       1636.22       1708.62        49.68 o                         
   5  24   4         52.02         63.18        10.01 o                         
   6  24   4         42.90         40.91        15.10 o                         
   7  24   4       1834.99       1893.53        64.02 o                         
 -10  25   4        232.08        238.12        16.83 o                         
  -9  25   4         22.45         33.87         9.15 o                         
  -8  25   4        663.03        619.97        34.84 o                         
  -7  25   4       2900.16       3010.51       106.47 o                         
  -6  25   4         55.95         71.00        11.94 o                         
  -5  25   4      10368.18       9727.25       140.04 o                         
  -4  25   4        133.97        124.32        10.15 o                         
  -3  25   4        590.84        514.24        17.61 o                         
  -2  25   4          2.96          9.31         4.10 o                         
  -1  25   4       4202.41       4112.23        50.12 o                         
   0  25   4        256.44        275.10        12.91 o                         
   1  25   4       2304.65       2365.94        44.01 o                         
   2  25   4        996.12       1020.03        25.28 o                         
   3  25   4       2432.98       2465.24        49.56 o                         
   4  25   4        559.34        557.37        33.00 o                         
   5  25   4       6131.71       6266.50       192.45 o                         
   6  25   4          2.54          4.82        11.78 o                         
   7  25   4        259.08        300.27        32.01 o                         
 -10  26   4         23.97         24.41         6.43 o                         
  -9  26   4       1934.98       1928.52        59.24 o                         
  -8  26   4       1630.26       1607.52        50.03 o                         
  -7  26   4        198.45        227.75        22.52 o                         
  -6  26   4          0.92          6.90         7.62 o                         
  -5  26   4        153.06        166.75        13.82 o                         
  -4  26   4       5586.09       5545.40        74.80 o                         
  -3  26   4       4882.60       4803.99        61.11 o                         
  -2  26   4       2341.55       2206.07        33.72 o                         
  -1  26   4        573.63        554.82        17.20 o                         
   0  26   4         33.48         33.83         6.41 o                         
   1  26   4       6719.88       6815.75        90.97 o                         
   2  26   4       5655.45       5794.01        72.09 o                         
   3  26   4       1386.82       1430.82        41.68 o                         
   4  26   4       1863.13       1967.21        96.95 o                         
   5  26   4          7.65          8.28         9.06 o                         
   6  26   4        133.61        151.26        34.60 o                         
 -10  27   4       3690.43       3159.32        90.34 o                         
  -9  27   4          1.08          5.66         8.28 o                         
  -8  27   4       1071.98       1014.68        37.78 o                         
  -7  27   4          2.65         14.39         9.77 o                         
  -6  27   4       7661.07       7550.58       138.40 o                         
  -5  27   4         18.33         28.08         8.11 o                         
  -4  27   4       3155.41       3063.33        58.70 o                         
  -3  27   4          9.79         13.77         5.36 o                         
  -2  27   4       2308.57       2447.57        40.47 o                         
  -1  27   4        559.40        633.70        21.15 o                         
   0  27   4       8192.24       8240.54        87.04 o                         
   1  27   4        477.72        540.77        19.92 o                         
   2  27   4        270.91        302.10        15.36 o                         
   3  27   4         18.27         17.57         8.83 o                         
   4  27   4       6981.89       7358.88       197.69 o                         
   5  27   4         45.83         43.18        10.72 o                         
   6  27   4        740.33        916.99        63.18 o                         
  -9  28   4        405.74        366.20        21.78 o                         
  -8  28   4       3509.65       3396.82        66.39 o                         
  -7  28   4       1009.58        940.07        41.51 o                         
  -6  28   4          4.83         15.77         8.22 o                         
  -5  28   4       3019.77       2881.36        69.42 o                         
  -4  28   4       2732.16       2764.00        55.20 o                         
  -3  28   4       1652.24       1713.43        34.33 o                         
  -2  28   4       4608.18       4631.91        59.70 o                         
  -1  28   4        153.18        163.71        12.90 o                         
   0  28   4        317.38        320.02        14.94 o                         
   1  28   4        490.94        480.66        18.90 o                         
   2  28   4       7120.80       7292.65       103.83 o                         
   3  28   4       2325.52       2419.54        54.44 o                         
   4  28   4        407.21        443.66        29.76 o                         
   5  28   4        465.94        547.13        25.59 o                         
   6  28   4       1856.55       2191.98        99.79 o                         
  -9  29   4        156.32        154.75        12.16 o                         
  -8  29   4          4.00          8.04         6.03 o                         
  -7  29   4       1960.23       1953.52        61.25 o                         
  -6  29   4         52.93         69.69        10.71 o                         
  -5  29   4       4251.48       4297.82        94.65 o                         
  -4  29   4         19.17         17.07         7.92 o                         
  -3  29   4         41.05         54.73         8.01 o                         
  -2  29   4       2739.76       2847.44        47.68 o                         
  -1  29   4       7304.65       7530.38        93.82 o                         
   0  29   4       2021.35       2105.83        38.29 o                         
   1  29   4        668.32        685.47        24.20 o                         
   2  29   4        122.05        134.69        12.70 o                         
   3  29   4       1165.27       1238.83        36.65 o                         
   4  29   4        316.84        364.74        26.24 o                         
   5  29   4       2311.76       2505.72        76.97 o                         
   6  29   4         69.55         75.93        17.47 o                         
  -9  30   4       4844.77       4747.63       110.36 o                         
  -8  30   4         63.49         61.86         8.37 o                         
  -7  30   4       3022.54       3010.30        66.43 o                         
  -6  30   4        106.78        100.39        12.75 o                         
  -5  30   4       1624.19       1554.91        45.61 o                         
  -4  30   4        152.38        179.25        16.22 o                         
  -3  30   4       4585.90       4644.84        76.58 o                         
  -2  30   4        441.85        392.25        21.37 o                         
  -1  30   4        238.60        269.83        18.68 o                         
   0  30   4          4.42          5.65         6.57 o                         
   1  30   4        814.52        836.03        26.36 o                         
   2  30   4         11.77         10.94         9.11 o                         
   3  30   4       4154.77       4250.54        92.82 o                         
   4  30   4        879.80        929.57        31.11 o                         
   5  30   4        265.97        253.39        16.05 o                         
  -8  31   4          1.41         -0.26         5.11 o                         
  -7  31   4        343.29        365.55        18.85 o                         
  -6  31   4       2664.00       2616.64        66.72 o                         
  -5  31   4       1446.36       1389.36        41.89 o                         
  -4  31   4        557.94        527.66        25.81 o                         
  -3  31   4        934.05        869.89        30.53 o                         
  -2  31   4       2887.41       2985.44        61.78 o                         
  -1  31   4       4323.45       4530.23        88.09 o                         
   0  31   4       2024.14       2113.54        46.35 o                         
   1  31   4       1396.13       1459.61        34.62 o                         
   2  31   4        194.93        186.09        18.08 o                         
   3  31   4         62.29         71.69        10.16 o                         
   4  31   4       1038.98       1036.96        31.43 o                         
   5  31   4       1197.19       1234.30        55.55 o                         
  -8  32   4       4426.25       4361.98       107.57 o                         
  -7  32   4        171.62        150.48        13.56 o                         
  -6  32   4        455.13        358.58        21.39 o                         
  -5  32   4          0.29          1.98         6.57 o                         
  -4  32   4       2934.29       2880.06        71.58 o                         
  -3  32   4        663.49        668.82        31.51 o                         
  -2  32   4       1911.28       1914.90        46.78 o                         
  -1  32   4        235.83        244.91        26.31 o                         
   0  32   4          8.16         11.79         8.26 o                         
   1  32   4         96.04        104.19        12.28 o                         
   2  32   4       1685.50       1675.38        59.13 o                         
   3  32   4         86.75         89.82        10.35 o                         
   4  32   4       1072.24       1112.00        42.26 o                         
   5  32   4          0.04          2.11         4.62 o                         
  -8  33   4          3.72          7.66         7.78 o                         
  -7  33   4         20.88         16.12         6.45 o                         
  -6  33   4       2009.31       2044.73        51.30 o                         
  -5  33   4        548.10        516.75        21.55 o                         
  -4  33   4         96.82         90.31        12.55 o                         
  -3  33   4          3.30         18.01        11.26 o                         
  -2  33   4        840.68        930.52        30.89 o                         
  -1  33   4       2521.95       2650.65        60.74 o                         
   0  33   4       3735.70       3785.21        76.35 o                         
   1  33   4       1438.34       1487.92        39.94 o                         
   2  33   4         25.64         52.52        13.29 o                         
   3  33   4          4.51         19.74         7.87 o                         
   4  33   4        342.19        375.83        18.69 o                         
  -7  34   4       2236.02       2154.19        55.57 o                         
  -6  34   4          4.34          5.76         7.33 o                         
  -5  34   4        511.98        506.33        22.68 o                         
  -4  34   4        268.33        267.73        27.74 o                         
  -3  34   4       1646.96       1669.63        73.77 o                         
  -2  34   4          7.17          5.26         7.69 o                         
  -1  34   4        533.68        541.48        28.01 o                         
   0  34   4         68.06         59.40        11.56 o                         
   1  34   4       1043.22       1025.45        37.11 o                         
   2  34   4        215.49        305.57        24.61 o                         
   3  34   4       1713.50       1835.07        48.26 o                         
   4  34   4        137.52        115.85        11.73 o                         
  -7  35   4        695.87        627.33        30.14 o                         
  -6  35   4         99.19         84.87         9.66 o                         
  -5  35   4        400.20        432.36        19.76 o                         
  -4  35   4         81.55        100.49        19.76 o                         
  -3  35   4        387.23        380.81        30.68 o                         
  -2  35   4         93.23        120.25        14.11 o                         
  -1  35   4        304.70        298.99        20.58 o                         
   0  35   4       3617.45       3554.12        62.38 o                         
   1  35   4        984.41       1041.40        44.50 o                         
   2  35   4        770.98        748.83        40.01 o                         
   3  35   4        244.84        269.22        18.84 o                         
  -6  36   4        298.46        279.12        21.60 o                         
  -5  36   4        291.54        286.86        16.75 o                         
  -4  36   4        288.06        330.53        29.49 o                         
  -3  36   4        133.73        124.30        14.39 o                         
  -2  36   4       1438.05       1347.17        56.94 o                         
  -1  36   4        190.71        167.41        17.69 o                         
   0  36   4         45.57         45.45         8.81 o                         
   1  36   4          9.32         28.01        11.08 o                         
   2  36   4       1236.15       1239.44        42.72 o                         
   3  36   4        850.90        856.69        24.08 o                         
  -6  37   4       1248.21       1134.48        58.44 o                         
  -5  37   4        216.17        222.39        16.52 o                         
  -4  37   4       1359.33       1505.67        60.06 o                         
  -3  37   4        862.75        797.27        44.14 o                         
  -2  37   4        496.20        506.42        39.05 o                         
  -1  37   4         78.59        105.28        12.04 o                         
   0  37   4        653.52        609.16        24.40 o                         
   1  37   4        727.69        784.33        28.36 o                         
   2  37   4         38.98         29.23         7.66 o                         
  -5  38   4         91.73         94.33        10.27 o                         
  -4  38   4         16.44          9.79         9.08 o                         
  -3  38   4       1716.44       1712.81        97.40 o                         
  -2  38   4         10.77          8.47        10.01 o                         
  -1  38   4        396.78        386.88        20.81 o                         
   0  38   4         73.74         50.97        10.34 o                         
   1  38   4        695.33        704.85        29.54 o                         
  -4  39   4         35.09         36.62         9.81 o                         
  -3  39   4         11.15          6.49         7.80 o                         
  -2  39   4        100.50        114.70        13.66 o                         
  -1  39   4        178.84        150.60        23.94 o                         
   0  39   4        186.12         70.83        34.59 o                         
  -2  40   4       2122.50       1977.67        59.11 o                         
  -1  40   4        174.87        102.64        27.80 o                         
 -13   0   5       1003.43       1069.46        47.16 o                         
 -11   0   5       1049.92       1100.56        49.27 o                         
  -9   0   5        589.87        659.84        28.32 o                         
  -7   0   5       6795.59       6544.51       104.97 o                         
  -5   0   5      11480.50      11705.83       200.29 o                         
  -3   0   5       5180.98       5653.42       110.82 o                         
  -1   0   5      16906.23      16584.45       280.21 o                         
   1   0   5      23423.38      23161.36       366.83 o                         
   3   0   5        405.99        435.80        20.64 o                         
   5   0   5       4111.40       4071.90        73.31 o                         
   7   0   5          3.64          6.84        10.18 o                         
 -13   1   5        769.43        773.90        39.93 o                         
 -12   1   5         34.74         70.54        21.72 o                         
 -11   1   5        305.74        298.06        22.37 o                         
 -10   1   5       2736.45       2631.28        52.65 o                         
  -9   1   5        437.69        495.65        22.52 o                         
  -8   1   5       4199.41       4159.88        68.94 o                         
  -7   1   5       5870.27       5569.91        82.26 o                         
  -6   1   5        587.53        636.97        18.65 o                         
  -5   1   5        422.96        614.21        24.60 o                         
  -4   1   5       5426.39       5714.56        85.70 o                         
  -3   1   5       8534.73       8472.14       177.91 o                         
  -2   1   5        527.54        548.04        19.88 o                         
  -1   1   5        150.94        212.00        12.49 o                         
   0   1   5       5369.36       5882.99        84.77 o                         
   1   1   5       9673.25       9181.48       141.70 o                         
   2   1   5       2090.00       1948.96        40.97 o                         
   3   1   5       3152.68       2842.27        49.90 o                         
   4   1   5       1338.20       1296.31        28.91 o                         
   5   1   5       1865.25       1908.63        35.75 o                         
   6   1   5       1093.16       1072.12        28.50 o                         
   7   1   5       1174.32       1244.73        34.56 o                         
   8   1   5        919.45        917.63        29.60 o                         
 -13   2   5         23.59         40.62        11.31 o                         
 -12   2   5       1903.92       1952.77       114.94 o                         
 -11   2   5        254.61        245.82        24.07 o                         
 -10   2   5       2733.52       2777.21        68.28 o                         
  -9   2   5       2673.93       2644.01        55.01 o                         
  -8   2   5       1276.87       1275.36        34.54 o                         
  -7   2   5        911.95        932.47        28.60 o                         
  -6   2   5       7169.25       6807.87        86.89 o                         
  -5   2   5        344.48        331.53        17.09 o                         
  -4   2   5        608.32        584.38        21.00 o                         
  -3   2   5        791.99        802.61        32.60 o                         
  -2   2   5      26205.92      25324.44       393.39 o                         
  -1   2   5       3556.85       4209.14        63.77 o                         
   0   2   5      16275.53      16179.70       251.78 o                         
   1   2   5        129.89        138.49        12.93 o                         
   2   2   5        178.57        129.52        11.09 o                         
   3   2   5       1171.13       1218.16        34.07 o                         
   4   2   5       4431.29       4247.85        74.37 o                         
   5   2   5        430.77        432.59        19.33 o                         
   6   2   5       1181.60       1192.92        34.59 o                         
   7   2   5       1583.39       1569.16        47.03 o                         
   8   2   5        688.97        673.75        26.38 o                         
 -13   3   5          7.47          6.32         6.34 o                         
 -12   3   5         48.36         41.72        12.66 o                         
 -11   3   5       1317.04       1365.55        55.79 o                         
 -10   3   5       2069.75       2083.61        36.53 o                         
  -9   3   5       3565.18       3504.83        50.33 o                         
  -8   3   5       2495.09       2491.18        40.45 o                         
  -7   3   5       3520.84       3652.89        70.50 o                         
  -6   3   5        226.98        276.42        12.16 o                         
  -5   3   5       2137.85       2133.53        44.30 o                         
  -4   3   5      30564.60      30356.55       397.72 o                         
  -3   3   5       3077.66       3333.24        77.20 o                         
  -2   3   5       3885.71       3709.70        62.63 o                         
  -1   3   5       5586.51       6523.23        97.56 o                         
   0   3   5         84.93         63.52         9.55 o                         
   1   3   5        740.09        717.79        30.70 o                         
   2   3   5       4743.72       4440.93       101.05 o                         
   3   3   5        376.12        423.91        13.36 o                         
   4   3   5        824.37        809.84        25.09 o                         
   5   3   5       3297.95       3095.27        47.82 o                         
   6   3   5        315.05        318.22        18.11 o                         
   7   3   5       1859.85       1902.27        52.17 o                         
   8   3   5       1817.60       1796.76        49.34 o                         
 -13   4   5       1097.54       1143.01        39.45 o                         
 -12   4   5         14.34         23.94         8.03 o                         
 -11   4   5       2812.87       2927.77        67.06 o                         
 -10   4   5         14.31         14.95         5.56 o                         
  -9   4   5        161.68        180.74        11.08 o                         
  -8   4   5       4225.64       4235.76        56.08 o                         
  -7   4   5       8717.86       8313.22       101.14 o                         
  -6   4   5       5957.94       5995.96        70.89 o                         
  -5   4   5      12091.67      12445.79       175.96 o                         
  -4   4   5      11038.36      11274.46       137.43 o                         
  -3   4   5      13787.86      14198.42       193.20 o                         
  -2   4   5        334.04        399.59        13.96 o                         
  -1   4   5      17403.35      17155.16       197.16 o                         
   0   4   5        502.44        547.92        20.42 o                         
   1   4   5        825.06        847.59        31.91 o                         
   2   4   5         58.30         48.61         6.75 o                         
   3   4   5        881.79        834.39        18.19 o                         
   4   4   5       5764.89       5684.70        64.21 o                         
   5   4   5       5024.35       4857.28        62.21 o                         
   6   4   5        962.07        931.95        25.30 o                         
   7   4   5         58.81         73.10         9.57 o                         
   8   4   5         29.63         36.64         7.39 o                         
 -13   5   5       1644.94       1620.84        87.49 o                         
 -12   5   5        410.49        436.15        21.99 o                         
 -11   5   5        375.54        417.93        27.39 o                         
 -10   5   5       1098.80       1179.15        27.62 o                         
  -9   5   5       3002.84       3004.26        45.73 o                         
  -8   5   5       1211.18       1333.38        26.30 o                         
  -7   5   5        783.69        766.54        26.67 o                         
  -6   5   5       1265.23       1354.02        26.64 o                         
  -5   5   5       3040.78       2813.48        56.76 o                         
  -4   5   5        768.24        696.43        21.86 o                         
  -3   5   5      12942.95      12387.33       181.52 o                         
  -2   5   5         15.35         60.28         6.29 o                         
  -1   5   5       2550.37       2756.72        43.55 o                         
   0   5   5      14921.38      15615.91       202.15 o                         
   1   5   5      18150.05      17809.30       278.38 o                         
   2   5   5        682.42        642.78        19.83 o                         
   3   5   5       6873.86       6527.92        74.35 o                         
   4   5   5       3573.74       3490.30        46.85 o                         
   5   5   5        604.96        604.37        19.19 o                         
   6   5   5        393.64        403.73        18.13 o                         
   7   5   5       2275.39       2258.26        44.33 o                         
   8   5   5        524.50        506.74        23.73 o                         
 -13   6   5        163.20        169.39        17.98 o                         
 -12   6   5       3721.53       4036.07        85.17 o                         
 -11   6   5        707.37        743.20        34.62 o                         
 -10   6   5       2835.15       2908.13        62.64 o                         
  -9   6   5          0.59         17.95         4.74 o                         
  -8   6   5       5947.61       5856.85        64.24 o                         
  -7   6   5       1560.74       1510.94        27.63 o                         
  -6   6   5      14201.63      14154.41       199.97 o                         
  -5   6   5      14772.55      15189.93       196.02 o                         
  -4   6   5        614.20        660.11        20.19 o                         
  -3   6   5        105.93        147.83         7.06 o                         
  -2   6   5       5587.15       5431.53        68.80 o                         
  -1   6   5        114.06        114.80        10.18 o                         
   0   6   5       8404.48       8466.72       112.79 o                         
   1   6   5        449.24        435.52        16.91 o                         
   2   6   5       4903.96       5174.35        74.97 o                         
   3   6   5       6544.72       6388.33        78.10 o                         
   4   6   5       3675.10       3681.83        48.36 o                         
   5   6   5        154.00        152.27         9.95 o                         
   6   6   5        439.20        468.50        19.35 o                         
   7   6   5         98.14         87.09         9.74 o                         
   8   6   5        819.32        785.67        34.54 o                         
 -13   7   5          0.41          1.08         6.40 o                         
 -12   7   5         38.90         49.88        16.65 o                         
 -11   7   5        539.22        522.56        28.81 o                         
 -10   7   5       3048.15       3171.80        69.25 o                         
  -9   7   5        142.58        146.89        10.83 o                         
  -8   7   5       2320.74       2451.25        35.55 o                         
  -7   7   5        517.17        564.63        15.70 o                         
  -6   7   5      10046.07       9955.68       115.13 o                         
  -5   7   5          9.45         14.48         4.50 o                         
  -4   7   5      23686.66      23293.61       238.64 o                         
  -3   7   5        364.35        375.97        12.09 o                         
  -2   7   5       3726.00       3906.62        51.62 o                         
  -1   7   5        358.75        455.98        14.16 o                         
   0   7   5       5706.45       5630.64        75.56 o                         
   1   7   5       3184.63       3237.11        49.43 o                         
   2   7   5       7788.06       7954.44        97.04 o                         
   3   7   5        766.53        832.16        18.96 o                         
   4   7   5        407.16        352.76        12.55 o                         
   5   7   5       1414.93       1391.17        28.33 o                         
   6   7   5       1600.69       1563.52        35.54 o                         
   7   7   5        537.11        567.26        20.68 o                         
   8   7   5        708.84        645.62        30.59 o                         
 -13   8   5       2213.46       2183.85       146.92 o                         
 -12   8   5       2652.19       2721.95        92.35 o                         
 -11   8   5       2102.92       2163.07        71.43 o                         
 -10   8   5         43.37         30.28         7.03 o                         
  -9   8   5        130.21        107.56         8.73 o                         
  -8   8   5         51.20         67.45         6.15 o                         
  -7   8   5       6110.42       6183.54        78.72 o                         
  -6   8   5       2442.63       2230.01        37.82 o                         
  -5   8   5       5942.47       5953.18        74.90 o                         
  -4   8   5       5833.15       6319.61        75.70 o                         
  -3   8   5         85.10        158.95         9.98 o                         
  -2   8   5       8163.66       8199.94       146.18 o                         
  -1   8   5      10356.61      10958.46       115.50 o                         
   0   8   5       1303.29       1438.31        31.44 o                         
   1   8   5         35.66         59.00         6.46 o                         
   2   8   5       5115.01       5302.27        66.44 o                         
   3   8   5       9319.39       9151.51        95.15 o                         
   4   8   5      12422.43      12202.54       129.15 o                         
   5   8   5        989.35        974.01        23.08 o                         
   6   8   5         74.41         97.54         9.98 o                         
   7   8   5        282.40        289.44        17.65 o                         
   8   8   5        839.01        855.14        34.56 o                         
 -12   9   5        538.80        606.96        32.37 o                         
 -11   9   5        448.95        477.23        32.46 o                         
 -10   9   5         20.54         35.96         8.52 o                         
  -9   9   5       7970.44       8068.41       109.39 o                         
  -8   9   5         25.06         20.76         4.71 o                         
  -7   9   5       1438.19       1418.49        25.82 o                         
  -6   9   5        292.13        321.85        14.21 o                         
  -5   9   5      20664.53      20333.08       200.62 o                         
  -4   9   5       1843.48       2078.15        35.68 o                         
  -3   9   5      16504.05      16220.63       190.54 o                         
  -2   9   5        124.08        142.63         9.81 o                         
  -1   9   5      10963.88      11704.62       131.77 o                         
   0   9   5       1623.95       1697.65        35.08 o                         
   1   9   5      11014.55      10636.62       136.25 o                         
   2   9   5         26.34         39.73         5.22 o                         
   3   9   5       1133.04       1089.26        17.72 o                         
   4   9   5          9.19         18.13         4.62 o                         
   5   9   5        152.72        153.64         9.21 o                         
   6   9   5        291.20        309.51        15.00 o                         
   7   9   5       2322.03       2280.72        54.72 o                         
   8   9   5        181.25        148.52        14.79 o                         
 -12  10   5       1956.74       2019.05        61.40 o                         
 -11  10   5       2283.44       2389.39        64.79 o                         
 -10  10   5        953.64        916.37        41.79 o                         
  -9  10   5       1007.07        946.35        22.16 o                         
  -8  10   5       6165.25       6106.18        66.77 o                         
  -7  10   5       7606.27       7518.13        71.47 o                         
  -6  10   5       2911.24       2981.36        46.62 o                         
  -5  10   5       2691.87       2617.32        58.49 o                         
  -4  10   5         11.73         20.55         5.17 o                         
  -3  10   5       6369.42       6680.63        76.72 o                         
  -2  10   5       1037.82        985.20        21.17 o                         
  -1  10   5      16227.56      16206.06       160.69 o                         
   0  10   5        106.39        159.25        11.29 o                         
   1  10   5        695.79        835.01        28.73 o                         
   2  10   5        805.03        694.14        16.98 o                         
   3  10   5       5845.23       5730.93        64.34 o                         
   4  10   5       9109.77       8842.94        98.46 o                         
   5  10   5        802.50        830.33        21.07 o                         
   6  10   5        174.18        204.16        14.52 o                         
   7  10   5        232.45        239.17        19.67 o                         
   8  10   5        506.19        498.99        26.48 o                         
 -12  11   5        286.21        287.96        18.76 o                         
 -11  11   5       1486.18       1535.46        49.74 o                         
 -10  11   5       4879.42       4966.63       122.52 o                         
  -9  11   5         56.46         68.96         6.81 o                         
  -8  11   5       1291.35       1326.15        26.48 o                         
  -7  11   5         42.94         47.95         5.35 o                         
  -6  11   5       4325.18       4341.86        60.36 o                         
  -5  11   5         79.61         93.28         7.98 o                         
  -4  11   5      22862.59      22659.71       233.84 o                         
  -3  11   5        896.35        871.03        18.74 o                         
  -2  11   5        487.92        486.09        15.44 o                         
  -1  11   5       8129.93       8267.59       106.91 o                         
   0  11   5       3137.03       2705.68        46.68 o                         
   1  11   5       4356.38       4467.97        66.00 o                         
   2  11   5       6505.12       6503.73        97.30 o                         
   3  11   5         28.97         37.62         4.19 o                         
   4  11   5        176.08        208.02         9.21 o                         
   5  11   5       1617.43       1519.86        28.04 o                         
   6  11   5       4672.47       4556.18       126.21 o                         
   7  11   5        603.30        623.93        26.35 o                         
   8  11   5        150.21        149.58        13.49 o                         
 -12  12   5       2804.66       2889.21        79.16 o                         
 -11  12   5        189.84        212.89        18.49 o                         
 -10  12   5       1281.42       1384.84        58.68 o                         
  -9  12   5         26.90         31.60         6.62 o                         
  -8  12   5       4370.32       4354.72        58.92 o                         
  -7  12   5        219.02        221.96        10.19 o                         
  -6  12   5       7780.91       7383.24       108.31 o                         
  -5  12   5       1076.13       1032.41        27.17 o                         
  -4  12   5        150.96        188.91        12.64 o                         
  -3  12   5         96.58         74.78         5.94 o                         
  -2  12   5       7975.84       7634.21        98.20 o                         
  -1  12   5       2684.25       2727.85        49.85 o                         
   0  12   5       8466.00       8503.12       122.33 o                         
   1  12   5       2956.09       3369.60        55.15 o                         
   2  12   5        614.96        559.18        16.91 o                         
   3  12   5       2129.84       2050.69        31.16 o                         
   4  12   5       5365.49       5347.04        54.38 o                         
   5  12   5       2204.43       2110.19        49.87 o                         
   6  12   5        249.46        250.34        16.16 o                         
   7  12   5         52.19         58.85         8.27 o                         
   8  12   5       2237.39       1766.52        53.34 o                         
 -12  13   5        423.66        440.45        31.90 o                         
 -11  13   5         54.03         50.61        11.18 o                         
 -10  13   5       2018.63       2121.71        71.50 o                         
  -9  13   5      17067.78      16703.50       263.22 o                         
  -8  13   5       6277.67       6223.54        81.52 o                         
  -7  13   5        485.74        453.94        14.35 o                         
  -6  13   5       1094.06       1091.45        20.65 o                         
  -5  13   5       9418.52       9419.87       139.54 o                         
  -4  13   5       2812.35       2867.41        46.12 o                         
  -3  13   5       2385.87       2331.32        34.82 o                         
  -2  13   5        373.15        427.80        16.32 o                         
  -1  13   5       1574.27       1846.11        44.26 o                         
   0  13   5        368.12        403.87        19.80 o                         
   1  13   5       8480.70       8492.94       115.09 o                         
   2  13   5       1045.35       1091.92        19.69 o                         
   3  13   5       2846.15       2893.34        32.99 o                         
   4  13   5       3168.22       3122.08        47.89 o                         
   5  13   5         28.28         32.24         6.87 o                         
   6  13   5        503.96        534.83        25.19 o                         
   7  13   5       2033.77       1979.11        62.86 o                         
   8  13   5        661.25        437.00        96.08 o                         
 -12  14   5         84.61         68.77        10.85 o                         
 -11  14   5       2445.93       2569.26        73.78 o                         
 -10  14   5         33.47         24.87        12.36 o                         
  -9  14   5        132.50        154.83        15.71 o                         
  -8  14   5          9.49         11.60         6.64 o                         
  -7  14   5       7726.93       7514.31        85.73 o                         
  -6  14   5        241.03        259.98        10.55 o                         
  -5  14   5       1107.28        956.53        24.80 o                         
  -4  14   5         90.25         87.47         7.23 o                         
  -3  14   5       3864.85       3806.53        48.48 o                         
  -2  14   5        254.07        255.60        12.96 o                         
  -1  14   5      18135.54      17851.88       202.03 o                         
   0  14   5        348.56        379.36        15.94 o                         
   1  14   5       1056.22       1028.08        20.89 o                         
   2  14   5          3.08          5.47         3.00 o                         
   3  14   5       1837.98       1765.62        29.82 o                         
   4  14   5        571.77        626.45        20.05 o                         
   5  14   5        716.08        674.66        28.09 o                         
   6  14   5        645.57        584.42        28.65 o                         
   7  14   5          9.67          2.82         6.97 o                         
   8  14   5          2.85          4.32        13.86 o                         
 -12  15   5        120.19        121.59        16.43 o                         
 -11  15   5       1269.03       1301.04        48.01 o                         
 -10  15   5        476.54        486.80        31.75 o                         
  -9  15   5       5123.99       5091.84       123.63 o                         
  -8  15   5       9684.41       9816.85       137.21 o                         
  -7  15   5       2765.53       2702.94        54.99 o                         
  -6  15   5        737.86        702.63        19.47 o                         
  -5  15   5       1861.01       1812.66        33.88 o                         
  -4  15   5       4142.00       4068.78        52.44 o                         
  -3  15   5        437.34        454.45        14.23 o                         
  -2  15   5      10602.32      11488.73       161.63 o                         
  -1  15   5        105.25         73.22         5.61 o                         
   0  15   5       3038.52       3004.21        81.64 o                         
   1  15   5       1134.68       1136.50        22.64 o                         
   2  15   5       1824.25       1901.07        40.79 o                         
   3  15   5        227.47        238.13        13.47 o                         
   4  15   5        925.04        970.82        30.65 o                         
   5  15   5        712.10        759.59        28.41 o                         
   6  15   5       1443.67       1465.55        45.47 o                         
   7  15   5       2118.53       2036.29       100.17 o                         
   8  15   5       1423.99       1360.80        75.35 o                         
 -12  16   5       1841.38       1459.13        59.07 o                         
 -11  16   5         35.57         46.27        16.35 o                         
 -10  16   5       1603.44       1611.61        66.06 o                         
  -9  16   5       1581.55       1591.78        46.43 o                         
  -8  16   5       1208.45       1246.36        47.38 o                         
  -7  16   5         39.09         46.87         7.98 o                         
  -6  16   5       2539.87       2527.34        50.60 o                         
  -5  16   5         18.73         14.99         4.56 o                         
  -4  16   5        160.52        221.54        11.25 o                         
  -3  16   5        930.74       1014.26        21.42 o                         
  -2  16   5      15997.20      16108.55       205.17 o                         
  -1  16   5        342.81        401.66        12.90 o                         
   0  16   5      11703.42      10906.62       132.61 o                         
   1  16   5       1592.76       1497.04        33.11 o                         
   2  16   5         21.97         22.02         6.38 o                         
   3  16   5        103.70        116.40        10.68 o                         
   4  16   5       2004.07       1929.81        42.95 o                         
   5  16   5          2.80         16.32         8.63 o                         
   6  16   5       2239.58       2453.94       245.76 o                         
   7  16   5          8.57         14.21         9.18 o                         
   8  16   5        253.73        200.09        28.32 o                         
 -12  17   5         88.14         66.40        10.07 o                         
 -11  17   5        125.73        154.78        22.38 o                         
 -10  17   5       1911.29       1997.17       126.85 o                         
  -9  17   5       5987.17       5935.78       117.72 o                         
  -8  17   5        563.84        563.26        31.49 o                         
  -7  17   5       2607.10       2491.76        52.19 o                         
  -6  17   5        151.74        145.00        12.82 o                         
  -5  17   5       1597.55       1683.57        35.44 o                         
  -4  17   5       1207.70       1199.18        27.58 o                         
  -3  17   5       1644.39       1766.01        37.68 o                         
  -2  17   5       2672.28       2856.49        50.95 o                         
  -1  17   5        685.77        702.60        20.61 o                         
   0  17   5       1616.62       1672.18        30.94 o                         
   1  17   5       1230.03       1312.99        26.34 o                         
   2  17   5       3087.49       2982.99        44.70 o                         
   3  17   5       3187.92       3208.00        55.79 o                         
   4  17   5         59.67         64.15         8.98 o                         
   5  17   5        528.28        548.12        30.76 o                         
   6  17   5       1312.74       1299.46        52.10 o                         
   7  17   5       1678.10       1751.44       256.71 o                         
 -12  18   5        135.80         98.29        14.02 o                         
 -11  18   5       1598.83       1516.19       102.57 o                         
 -10  18   5         24.85         42.40        16.08 o                         
  -9  18   5         92.63        121.79        15.92 o                         
  -8  18   5        214.91        278.23        22.51 o                         
  -7  18   5       3001.13       3046.90        63.76 o                         
  -6  18   5         26.96         28.58         8.51 o                         
  -5  18   5       2448.27       2504.44        45.71 o                         
  -4  18   5        420.99        418.43        15.15 o                         
  -3  18   5       1109.16       1220.94        26.45 o                         
  -2  18   5       1020.50       1143.61        23.71 o                         
  -1  18   5      11756.08      11495.34        95.57 o                         
   0  18   5        360.45        394.92        12.51 o                         
   1  18   5       5676.58       5653.60        62.25 o                         
   2  18   5        499.19        470.75        16.13 o                         
   3  18   5        505.64        526.14        19.85 o                         
   4  18   5         85.78         72.95         9.53 o                         
   5  18   5       3245.27       3365.17       121.49 o                         
   6  18   5       1115.14       1166.62        72.71 o                         
   7  18   5        119.22        134.37        22.44 o                         
 -11  19   5         24.17         19.08         7.60 o                         
 -10  19   5        832.68        831.33        41.18 o                         
  -9  19   5       2196.75       2197.85        83.01 o                         
  -8  19   5       1166.55       1201.11        55.50 o                         
  -7  19   5         18.28         26.74         7.32 o                         
  -6  19   5       1059.55       1035.80        39.57 o                         
  -5  19   5        422.56        415.81        17.80 o                         
  -4  19   5       1630.98       1574.65        30.80 o                         
  -3  19   5       3543.25       3645.27        45.27 o                         
  -2  19   5         54.21         53.66         6.18 o                         
  -1  19   5         35.80         27.89         4.54 o                         
   0  19   5       1044.13        967.15        19.27 o                         
   1  19   5       2770.38       2829.01        39.03 o                         
   2  19   5       3820.06       3672.61        51.61 o                         
   3  19   5       6794.64       6778.67        83.49 o                         
   4  19   5         11.42         15.67         7.34 o                         
   5  19   5       1081.40       1090.73        42.17 o                         
   6  19   5       3488.21       3694.31       111.13 o                         
   7  19   5       1643.06       1775.26        81.94 o                         
 -11  20   5        197.67        198.06        14.36 o                         
 -10  20   5       3546.70       3294.28        85.92 o                         
  -9  20   5        643.48        630.20        32.19 o                         
  -8  20   5       2602.81       2482.22        83.89 o                         
  -7  20   5       1248.85       1321.43        38.57 o                         
  -6  20   5       8410.30       8353.88       128.64 o                         
  -5  20   5        929.70        891.72        28.18 o                         
  -4  20   5         50.31         45.07         6.40 o                         
  -3  20   5       1997.17       1898.89        30.12 o                         
  -2  20   5       1858.82       1795.83        30.29 o                         
  -1  20   5         17.21         24.76         4.57 o                         
   0  20   5       7005.08       7004.68        69.84 o                         
   1  20   5        390.93        414.22        14.27 o                         
   2  20   5        449.04        447.84        18.00 o                         
   3  20   5       1281.34       1164.73        33.96 o                         
   4  20   5       2112.89       2264.61        53.27 o                         
   5  20   5        506.54        526.60        29.92 o                         
   6  20   5        855.20        901.55        54.35 o                         
   7  20   5        471.05        502.17        30.53 o                         
 -11  21   5       1166.92       1096.61        65.49 o                         
 -10  21   5        185.66        160.39        14.82 o                         
  -9  21   5        824.29        790.03        35.53 o                         
  -8  21   5       1944.31       1869.70        56.74 o                         
  -7  21   5         23.86         40.78         9.50 o                         
  -6  21   5        865.41        883.88        34.24 o                         
  -5  21   5        502.06        468.50        24.34 o                         
  -4  21   5       4425.60       4566.24        57.54 o                         
  -3  21   5        601.97        589.39        16.45 o                         
  -2  21   5       3581.21       3668.18        44.23 o                         
  -1  21   5       1025.10       1046.00        21.32 o                         
   0  21   5        556.09        609.33        16.23 o                         
   1  21   5       1668.50       1690.79        32.32 o                         
   2  21   5       5132.17       5135.10       111.15 o                         
   3  21   5         76.56         74.97         8.80 o                         
   4  21   5         67.10         87.40        11.77 o                         
   5  21   5       2214.49       2278.45        61.78 o                         
   6  21   5       1500.92       1713.54        67.10 o                         
   7  21   5        479.02        509.61        29.13 o                         
 -11  22   5       1898.84       1471.68        56.23 o                         
 -10  22   5       1932.22       1814.95        78.76 o                         
  -9  22   5         11.89         15.03         8.90 o                         
  -8  22   5         70.78         46.80        10.78 o                         
  -7  22   5       5439.02       5155.67       129.96 o                         
  -6  22   5       3772.42       3787.78        70.68 o                         
  -5  22   5       2301.82       2284.14        56.87 o                         
  -4  22   5       1786.93       1729.87        38.88 o                         
  -3  22   5        923.51        975.58        22.82 o                         
  -2  22   5       1177.02       1127.69        22.43 o                         
  -1  22   5       4246.48       4080.04        48.82 o                         
   0  22   5        402.11        347.88        13.37 o                         
   1  22   5         46.06         59.81         8.24 o                         
   2  22   5        347.80        356.07        16.53 o                         
   3  22   5       1072.67       1126.21        37.14 o                         
   4  22   5       1672.19       1774.92        45.45 o                         
   5  22   5       2864.10       3175.59       129.21 o                         
   6  22   5       2275.82       2680.14        83.92 o                         
   7  22   5        324.43        291.63        26.31 o                         
 -11  23   5        312.48        330.64        35.11 o                         
 -10  23   5        479.89        498.25        21.09 o                         
  -9  23   5       1384.59       1389.56        62.10 o                         
  -8  23   5        260.22        251.43        18.42 o                         
  -7  23   5        215.13        198.03        16.15 o                         
  -6  23   5          8.90         23.81         8.07 o                         
  -5  23   5       5777.29       5627.66        99.64 o                         
  -4  23   5        609.47        637.46        23.60 o                         
  -3  23   5       6931.94       6661.76        83.00 o                         
  -2  23   5         75.72         62.94         6.40 o                         
  -1  23   5        311.17        295.09        12.87 o                         
   0  23   5       1218.24       1248.92        28.38 o                         
   1  23   5       8190.80       8239.63       224.35 o                         
   2  23   5        258.98        286.50        16.93 o                         
   3  23   5       2126.12       2290.70        50.03 o                         
   4  23   5        423.23        424.65        21.78 o                         
   5  23   5         59.17         74.13        12.28 o                         
   6  23   5        638.47        773.75        41.21 o                         
 -10  24   5        268.63        270.91        16.61 o                         
  -9  24   5        159.34        154.24        15.17 o                         
  -8  24   5       2987.88       3019.04        65.54 o                         
  -7  24   5       1464.09       1273.66        63.72 o                         
  -6  24   5       4006.69       3744.31        70.08 o                         
  -5  24   5       2075.27       1960.24        53.19 o                         
  -4  24   5         71.65         57.26         8.36 o                         
  -3  24   5        232.49        182.91        13.19 o                         
  -2  24   5       2605.22       2607.21        39.88 o                         
  -1  24   5        633.40        658.25        20.75 o                         
   0  24   5        518.74        530.83        18.51 o                         
   1  24   5        576.37        582.21        27.85 o                         
   2  24   5       1511.56       1595.61        37.04 o                         
   3  24   5        787.81        835.29        30.94 o                         
   4  24   5       4621.78       4932.74        82.50 o                         
   5  24   5       1913.82       2041.32        74.03 o                         
   6  24   5         45.51         55.94        12.42 o                         
 -10  25   5        930.17        952.31        29.58 o                         
  -9  25   5        216.28        220.03        20.18 o                         
  -8  25   5       1336.30       1371.29        45.14 o                         
  -7  25   5         56.71         49.42        12.80 o                         
  -6  25   5       1634.96       1611.85        42.92 o                         
  -5  25   5        146.11        168.89        16.35 o                         
  -4  25   5      11613.94      10960.94       132.49 o                         
  -3  25   5         11.23         17.57         6.12 o                         
  -2  25   5       1738.15       1646.48        31.07 o                         
  -1  25   5        201.81        204.41        12.94 o                         
   0  25   5       6578.34       6592.11        74.97 o                         
   1  25   5        728.75        731.91        30.66 o                         
   2  25   5       3924.56       4194.38        77.98 o                         
   3  25   5        529.87        570.49        27.76 o                         
   4  25   5        137.61        174.45        14.37 o                         
   5  25   5        537.97        595.84        31.43 o                         
   6  25   5       1025.37       1141.63        46.70 o                         
 -10  26   5        121.39        100.82         9.34 o                         
  -9  26   5        553.56        497.29        24.52 o                         
  -8  26   5       1246.95       1262.36        41.96 o                         
  -7  26   5       2517.64       2494.83        78.15 o                         
  -6  26   5       2076.64       2002.51        62.72 o                         
  -5  26   5       2062.54       1903.25        52.56 o                         
  -4  26   5        366.28        349.41        18.08 o                         
  -3  26   5        416.72        391.81        17.30 o                         
  -2  26   5       2473.35       2539.40        43.21 o                         
  -1  26   5       2335.22       2404.03        47.71 o                         
   0  26   5       1276.06       1251.90        30.41 o                         
   1  26   5         55.97         62.82        10.03 o                         
   2  26   5        465.39        532.23        25.84 o                         
   3  26   5       4991.47       5110.46       148.69 o                         
   4  26   5       4094.84       4280.34       147.72 o                         
   5  26   5       1290.93       1485.18        69.99 o                         
   6  26   5         10.08         19.70        17.87 o                         
 -10  27   5        451.81        422.84        19.90 o                         
  -9  27   5       3089.97       2934.00        76.03 o                         
  -8  27   5         52.47         57.10        10.20 o                         
  -7  27   5         31.47         41.57        10.18 o                         
  -6  27   5         76.77         55.71        10.60 o                         
  -5  27   5       7213.30       7047.18       126.29 o                         
  -4  27   5        162.71        158.75        13.30 o                         
  -3  27   5       6493.85       6546.69        84.51 o                         
  -2  27   5        595.24        623.12        23.48 o                         
  -1  27   5       1499.93       1554.16        35.62 o                         
   0  27   5         78.14         82.44         9.22 o                         
   1  27   5       5150.90       5536.97       102.10 o                         
   2  27   5         27.44         28.06         9.92 o                         
   3  27   5        367.88        447.36        30.93 o                         
   4  27   5         15.63         29.59         9.30 o                         
   5  27   5        857.31        957.02        37.15 o                         
  -9  28   5         39.74         49.12         8.45 o                         
  -8  28   5        559.40        563.51        23.48 o                         
  -7  28   5       3671.25       3630.16        87.42 o                         
  -6  28   5       1838.39       1778.84        60.35 o                         
  -5  28   5        701.27        658.82        38.70 o                         
  -4  28   5        108.15         73.61        10.61 o                         
  -3  28   5       5940.80       5798.43       103.29 o                         
  -2  28   5        393.20        377.61        16.26 o                         
  -1  28   5       2785.79       2779.05        49.33 o                         
   0  28   5        126.79        136.59        10.75 o                         
   1  28   5         19.43         22.05         9.32 o                         
   2  28   5       1321.05       1480.79        49.88 o                         
   3  28   5       2305.20       2563.84        75.17 o                         
   4  28   5       1292.12       1338.62        41.50 o                         
   5  28   5        477.32        510.32        31.86 o                         
  -9  29   5       1124.10       1051.92        37.26 o                         
  -8  29   5       1779.19       1696.66        40.46 o                         
  -7  29   5        306.74        276.07        17.52 o                         
  -6  29   5        577.02        563.54        29.58 o                         
  -5  29   5          7.28          5.63         8.97 o                         
  -4  29   5       2996.06       3137.11        69.41 o                         
  -3  29   5        243.52        217.66        20.54 o                         
  -2  29   5       1771.44       1794.06        40.40 o                         
  -1  29   5          9.85         10.59         7.01 o                         
   0  29   5       1651.74       1713.46        41.61 o                         
   1  29   5       1025.17       1073.72        34.40 o                         
   2  29   5       3370.06       3611.81        67.59 o                         
   3  29   5          5.42         10.84        10.48 o                         
   4  29   5        215.01        196.16        17.95 o                         
   5  29   5        322.27        291.04        18.06 o                         
  -9  30   5         15.56         15.21         6.50 o                         
  -8  30   5       1653.71       1526.22        41.92 o                         
  -7  30   5        106.22         96.57        12.83 o                         
  -6  30   5       1749.99       1679.42        51.00 o                         
  -5  30   5       1318.71       1238.92        53.67 o                         
  -4  30   5        179.23        162.71        15.57 o                         
  -3  30   5         65.06         64.74        12.44 o                         
  -2  30   5       7377.87       7421.57       102.50 o                         
  -1  30   5        148.76        151.45        17.16 o                         
   0  30   5       2285.23       2343.70        48.88 o                         
   1  30   5        331.12        367.64        22.01 o                         
   2  30   5        452.75        494.86        22.04 o                         
   3  30   5         11.86         14.09        11.02 o                         
   4  30   5       1220.95       1230.23        50.06 o                         
  -8  31   5       2307.52       2121.31        51.17 o                         
  -7  31   5        695.83        660.16        28.50 o                         
  -6  31   5        303.44        285.59        26.04 o                         
  -5  31   5        982.22        947.63        44.59 o                         
  -4  31   5        907.81        911.10        37.89 o                         
  -3  31   5       1164.40       1199.59        50.89 o                         
  -2  31   5          3.65         10.48         8.32 o                         
  -1  31   5          6.44         10.59         9.77 o                         
   0  31   5        591.73        621.37        24.29 o                         
   1  31   5       1751.40       1799.52        40.15 o                         
   2  31   5        650.87        663.89        29.61 o                         
   3  31   5        970.21       1051.21        41.41 o                         
   4  31   5        298.30        333.32        35.19 o                         
  -8  32   5         72.63         68.78        13.21 o                         
  -7  32   5       1342.67       1245.72        37.33 o                         
  -6  32   5         23.16         19.05         7.26 o                         
  -5  32   5        836.22        760.78        32.36 o                         
  -4  32   5        568.74        573.07        36.03 o                         
  -3  32   5       1649.49       1806.26        61.74 o                         
  -2  32   5          1.35          4.98         7.60 o                         
  -1  32   5       8229.92       8253.53       127.33 o                         
   0  32   5         56.93         89.45        14.96 o                         
   1  32   5        363.80        421.39        21.79 o                         
   2  32   5          0.64          6.04         9.23 o                         
   3  32   5        167.93        162.47        13.19 o                         
   4  32   5         59.19         52.94        14.33 o                         
  -8  33   5       1672.37       1684.67       141.28 o                         
  -7  33   5        403.69        340.02        21.15 o                         
  -6  33   5        376.32        350.18        22.58 o                         
  -5  33   5       1173.05       1162.98        48.54 o                         
  -4  33   5        832.55        891.66        71.03 o                         
  -3  33   5        585.85        680.23        35.69 o                         
  -2  33   5       2006.91       2026.67        56.35 o                         
  -1  33   5          3.53         39.77        22.40 o                         
   0  33   5       1001.84       1050.88        46.59 o                         
   1  33   5       1270.74       1322.47        49.47 o                         
   2  33   5       1377.37       1375.78        45.45 o                         
   3  33   5        995.39       1001.70        31.66 o                         
  -7  34   5         38.70         48.99         8.60 o                         
  -6  34   5       1110.24       1064.04        32.54 o                         
  -5  34   5         18.93         16.63         6.28 o                         
  -4  34   5         11.62         13.92        16.06 o                         
  -3  34   5        132.02        130.41        18.87 o                         
  -2  34   5       2216.49       2348.73        70.52 o                         
  -1  34   5          0.41         43.08        23.77 o                         
   0  34   5       3824.80       3998.40       105.43 o                         
   1  34   5        439.54        516.22        32.91 o                         
   2  34   5        192.51        169.17        31.41 o                         
   3  34   5          0.70         25.89        10.12 o                         
  -7  35   5        869.97        770.07       112.26 o                         
  -6  35   5          5.38          3.06         4.94 o                         
  -5  35   5         17.03         30.02         9.64 o                         
  -4  35   5       2750.52       2588.54       137.29 o                         
  -3  35   5       1215.10       1207.64        44.89 o                         
  -2  35   5        859.18       1039.23        51.15 o                         
  -1  35   5        114.37        152.16        24.32 o                         
   0  35   5         76.10         92.47        15.75 o                         
   1  35   5        508.55        610.85        31.15 o                         
   2  35   5       2295.39       2479.72        67.60 o                         
  -6  36   5         37.37         34.98         7.25 o                         
  -5  36   5       1277.66       1389.07        57.04 o                         
  -4  36   5        694.56        657.02        38.61 o                         
  -3  36   5         65.70         73.24        16.62 o                         
  -2  36   5         52.34         38.76        13.94 o                         
  -1  36   5       3034.49       3158.66       111.67 o                         
   0  36   5        286.72        293.50        22.25 o                         
   1  36   5       1656.32       1533.09        45.50 o                         
   2  36   5        238.04        197.65        20.91 o                         
  -5  37   5        329.69        341.73        30.77 o                         
  -4  37   5        399.34        356.24        26.58 o                         
  -3  37   5       2698.90       2841.28       190.24 o                         
  -2  37   5        105.96         99.61        21.28 o                         
  -1  37   5         21.27         20.40        10.08 o                         
   0  37   5        145.19        151.55        15.96 o                         
   1  37   5       1929.32       1735.11       135.76 o                         
  -4  38   5        166.38        179.07        14.26 o                         
  -3  38   5        867.18        858.00        42.79 o                         
  -2  38   5        841.71        778.97        44.63 o                         
  -1  38   5        400.77        387.81        26.79 o                         
   0  38   5        215.31        157.43        36.98 o                         
  -2  39   5        721.78        638.06        29.96 o                         
 -12   0   6         86.25         99.74        20.38 o                         
 -10   0   6       7553.01       7547.16       135.43 o                         
  -8   0   6       7496.23       7659.81       159.08 o                         
  -6   0   6       5990.05       6042.58       103.67 o                         
  -4   0   6       2847.74       2332.05        68.80 o                         
  -2   0   6       6283.01       6997.35       137.86 o                         
   0   0   6      14627.63      14880.24       327.54 o                         
   2   0   6       8790.19       8696.86       131.56 o                         
   4   0   6        443.39        418.39        21.22 o                         
   6   0   6       6044.77       6050.49       138.14 o                         
   8   0   6       1269.64       1188.55        44.96 o                         
 -13   1   6        535.40        513.60        32.75 o                         
 -12   1   6       2126.58       2267.50        93.85 o                         
 -11   1   6         41.48         63.40        15.69 o                         
 -10   1   6       1089.72       1151.12        38.33 o                         
  -9   1   6        435.50        422.40        21.32 o                         
  -8   1   6       9215.49       8869.62       192.48 o                         
  -7   1   6        427.84        363.74        15.15 o                         
  -6   1   6       6819.15       6560.10        83.37 o                         
  -5   1   6       4957.17       5029.64        72.02 o                         
  -4   1   6        222.70        295.64        17.08 o                         
  -3   1   6       8544.33       8112.18       130.58 o                         
  -2   1   6      22299.64      22257.13       249.97 o                         
  -1   1   6      18079.12      18223.03       197.37 o                         
   0   1   6        912.26        706.20        23.35 o                         
   1   1   6          9.77         18.09         5.61 o                         
   2   1   6        211.47        183.30        11.95 o                         
   3   1   6       2186.74       2189.30        40.66 o                         
   4   1   6       1766.82       1704.61        34.68 o                         
   5   1   6         21.72         32.97         7.07 o                         
   6   1   6         83.10        102.03        10.75 o                         
   7   1   6       1631.72       1689.50        43.90 o                         
   8   1   6       1516.87       1431.23        35.38 o                         
 -13   2   6        411.49        446.08        30.40 o                         
 -12   2   6        376.59        412.63        34.82 o                         
 -11   2   6       3149.07       3220.79        92.13 o                         
 -10   2   6          5.63          7.92         7.00 o                         
  -9   2   6      15542.34      15490.80       319.30 o                         
  -8   2   6         13.98         13.42         6.41 o                         
  -7   2   6        601.63        542.79        21.19 o                         
  -6   2   6        424.72        566.68        21.44 o                         
  -5   2   6       8832.75       9011.63       132.19 o                         
  -4   2   6        107.35         76.05        10.68 o                         
  -3   2   6       5271.03       5224.15        85.55 o                         
  -2   2   6       7027.47       7815.14       115.32 o                         
  -1   2   6       2997.06       2858.63        59.76 o                         
   0   2   6       1710.85       1885.03        47.03 o                         
   1   2   6      17556.34      16974.37       222.97 o                         
   2   2   6       5323.95       5402.23        68.41 o                         
   3   2   6       1152.29       1154.64        28.60 o                         
   4   2   6       1379.31       1350.93        38.79 o                         
   5   2   6       6206.48       6119.96        80.45 o                         
   6   2   6         31.67         35.90         9.61 o                         
   7   2   6       2839.00       2877.99        68.01 o                         
   8   2   6        328.39        264.53        16.93 o                         
 -13   3   6       1538.08       1620.40        42.51 o                         
 -12   3   6        245.38        239.85        32.71 o                         
 -11   3   6       2635.32       2770.41        84.27 o                         
 -10   3   6          1.92         11.21         6.72 o                         
  -9   3   6         95.60        142.19        15.63 o                         
  -8   3   6       2900.24       2831.42        48.96 o                         
  -7   3   6      12504.95      12765.25       184.48 o                         
  -6   3   6         26.48         34.59         6.90 o                         
  -5   3   6       1252.52       1198.91        35.17 o                         
  -4   3   6       1389.91       1458.59        44.40 o                         
  -3   3   6       8303.67       8006.98       149.15 o                         
  -2   3   6       4760.54       4914.50        90.22 o                         
  -1   3   6      18646.04      18854.08       240.80 o                         
   0   3   6         87.98        182.74        12.88 o                         
   1   3   6        873.55        836.00        27.68 o                         
   2   3   6         30.21         57.86         5.81 o                         
   3   3   6       3814.18       3696.76        50.98 o                         
   4   3   6         44.24         73.27         8.56 o                         
   5   3   6       2487.25       2476.25        55.03 o                         
   6   3   6        181.53        186.59        15.52 o                         
   7   3   6         30.76         43.25        10.64 o                         
   8   3   6        703.88        635.45        25.57 o                         
 -13   4   6       1545.05       1709.96        50.66 o                         
 -12   4   6        615.51        661.37        27.43 o                         
 -11   4   6        280.74        293.00        20.01 o                         
 -10   4   6       3325.88       3416.83        58.99 o                         
  -9   4   6       4777.52       4779.77        67.17 o                         
  -8   4   6        342.94        360.63        15.69 o                         
  -7   4   6        782.33        782.22        21.46 o                         
  -6   4   6        656.72        667.33        21.48 o                         
  -5   4   6       3160.62       3414.94        52.94 o                         
  -4   4   6       5351.39       5312.50        81.98 o                         
  -3   4   6       3657.34       3460.73        55.35 o                         
  -2   4   6        460.31        513.46        22.20 o                         
  -1   4   6        762.49        944.84        27.01 o                         
   0   4   6      13470.92      13329.29       143.74 o                         
   1   4   6       2588.70       2447.16        60.95 o                         
   2   4   6       4017.81       3901.27        44.46 o                         
   3   4   6        262.32        269.56        10.94 o                         
   4   4   6         77.23        107.68         8.29 o                         
   5   4   6         63.17         68.10         8.21 o                         
   6   4   6       3449.36       3471.99        60.77 o                         
   7   4   6        311.21        336.17        17.15 o                         
   8   4   6       1286.39       1131.67        34.67 o                         
 -13   5   6         97.42        116.88        16.49 o                         
 -12   5   6       5576.35       5767.67        97.42 o                         
 -11   5   6         48.66         77.57        12.29 o                         
 -10   5   6        738.46        758.17        24.11 o                         
  -9   5   6        296.81        325.72        15.64 o                         
  -8   5   6       6274.13       6361.24        78.75 o                         
  -7   5   6        713.07        781.68        22.67 o                         
  -6   5   6      14467.10      14852.66       212.90 o                         
  -5   5   6        771.56        797.01        22.78 o                         
  -4   5   6       1087.02       1239.32        33.16 o                         
  -3   5   6       2297.63       2117.84        39.72 o                         
  -2   5   6      15405.13      15492.20       200.23 o                         
  -1   5   6        357.80        342.96        16.32 o                         
   0   5   6        189.08        212.80        12.07 o                         
   1   5   6          2.35         13.98         5.01 o                         
   2   5   6       8806.85       8674.85        82.97 o                         
   3   5   6         34.89         58.16         6.00 o                         
   4   5   6       5235.76       4970.88        58.45 o                         
   5   5   6       1309.35       1369.37        30.37 o                         
   6   5   6       1504.99       1503.74        39.66 o                         
   7   5   6        593.54        575.80        22.00 o                         
   8   5   6       1228.10       1042.31        32.44 o                         
 -13   6   6         92.18        103.93        15.41 o                         
 -12   6   6         53.68         99.06        13.34 o                         
 -11   6   6       2579.98       2673.65        63.24 o                         
 -10   6   6        202.81        186.41        11.84 o                         
  -9   6   6       2058.12       2156.74        47.32 o                         
  -8   6   6        435.39        448.46        18.93 o                         
  -7   6   6        277.97        282.00        13.80 o                         
  -6   6   6        668.62        595.60        20.43 o                         
  -5   6   6      16229.34      16295.12       169.13 o                         
  -4   6   6      10388.84      10272.88       206.37 o                         
  -3   6   6       2611.21       2743.07        46.55 o                         
  -2   6   6        866.32        801.54        32.65 o                         
  -1   6   6       1624.32       1714.02        41.10 o                         
   0   6   6       1527.82       1382.87        31.40 o                         
   1   6   6       4890.57       4902.88        74.03 o                         
   2   6   6        492.36        421.17        15.25 o                         
   3   6   6         41.05         51.96         6.09 o                         
   4   6   6         34.20         34.23         5.73 o                         
   5   6   6       1506.09       1562.05        35.48 o                         
   6   6   6       1062.69       1085.66        31.83 o                         
   7   6   6       1191.53       1173.83        34.77 o                         
   8   6   6         53.03         53.64         7.95 o                         
 -13   7   6       3457.33       3566.29        82.77 o                         
 -12   7   6        271.90        263.66        52.80 o                         
 -11   7   6        904.72        998.22        40.38 o                         
 -10   7   6        175.98        196.03        15.07 o                         
  -9   7   6       1395.38       1427.62        37.49 o                         
  -8   7   6          3.69         11.83         4.44 o                         
  -7   7   6       8820.51       9039.31       114.97 o                         
  -6   7   6        981.28       1087.76        28.07 o                         
  -5   7   6         56.28         64.34         7.25 o                         
  -4   7   6        260.85        208.35        12.58 o                         
  -3   7   6       5498.82       5253.74        67.52 o                         
  -2   7   6        893.34       1075.27        32.91 o                         
  -1   7   6       4177.36       4340.32        82.07 o                         
   0   7   6        348.10        377.98        14.92 o                         
   1   7   6       1840.00       1875.58        43.40 o                         
   2   7   6        373.89        343.65        10.87 o                         
   3   7   6       9053.99       9114.48        99.03 o                         
   4   7   6         16.74         25.43         5.25 o                         
   5   7   6       1132.61       1186.45        32.18 o                         
   6   7   6       1534.31       1443.21        36.79 o                         
   7   7   6        315.18        281.88        18.94 o                         
   8   7   6        225.19        142.64        20.49 o                         
 -13   8   6         91.51         88.59        10.97 o                         
 -12   8   6        975.26       1024.58        64.06 o                         
 -11   8   6        315.41        320.02        22.58 o                         
 -10   8   6       2575.73       2602.19        62.65 o                         
  -9   8   6       3526.05       3577.03        59.57 o                         
  -8   8   6        693.33        714.54        20.87 o                         
  -7   8   6       3935.30       3849.17        58.00 o                         
  -6   8   6       6370.08       5905.20        86.61 o                         
  -5   8   6       2952.75       2929.58        70.31 o                         
  -4   8   6      10024.53      10334.86       117.46 o                         
  -3   8   6       7368.09       7734.20       137.57 o                         
  -2   8   6        764.66        928.57        35.13 o                         
  -1   8   6       7103.57       8032.36       126.02 o                         
   0   8   6       1387.61       1495.73        31.01 o                         
   1   8   6         71.43        122.95        12.87 o                         
   2   8   6        738.38        731.81        16.48 o                         
   3   8   6         25.84         29.69         4.98 o                         
   4   8   6        108.82        126.90         9.30 o                         
   5   8   6         86.67         66.83        10.65 o                         
   6   8   6        268.06        251.65        16.82 o                         
   7   8   6        311.85        293.06        18.93 o                         
 -13   9   6          9.68         23.53        11.79 o                         
 -12   9   6       2881.31       3114.62        99.25 o                         
 -11   9   6        162.30        160.75        16.68 o                         
 -10   9   6        329.01        351.04        20.07 o                         
  -9   9   6         91.99         79.16         8.60 o                         
  -8   9   6       6913.92       7134.92        88.88 o                         
  -7   9   6        170.16        183.12        10.92 o                         
  -6   9   6       2093.24       2082.17        36.86 o                         
  -5   9   6       1411.94       1595.29        43.51 o                         
  -4   9   6        765.87        821.13        23.76 o                         
  -3   9   6        334.49        490.37        20.45 o                         
  -2   9   6       2515.55       2437.80        46.06 o                         
  -1   9   6       1624.63       1723.77        42.52 o                         
   0   9   6        110.28         95.45         8.64 o                         
   1   9   6        244.19        346.22        13.90 o                         
   2   9   6       6576.79       6655.18        70.24 o                         
   3   9   6         35.03         22.17         4.69 o                         
   4   9   6       6766.87       7031.62        96.70 o                         
   5   9   6          8.34          8.40         6.76 o                         
   6   9   6       1408.85       1380.43        45.94 o                         
   7   9   6         23.01         11.32         7.18 o                         
 -12  10   6        312.02        325.66        23.46 o                         
 -11  10   6        476.33        479.46        27.19 o                         
 -10  10   6       1270.45       1335.00        43.17 o                         
  -9  10   6        157.61        139.27        10.63 o                         
  -8  10   6        152.87        166.51        10.67 o                         
  -7  10   6       1997.10       2002.94        37.09 o                         
  -6  10   6       2038.97       1925.13        34.78 o                         
  -5  10   6       5654.63       5446.59        76.46 o                         
  -4  10   6       6947.54       6903.08        93.37 o                         
  -3  10   6        655.28        671.07        24.23 o                         
  -2  10   6         90.25        125.20        11.22 o                         
  -1  10   6       3170.27       3230.48        48.85 o                         
   0  10   6       9476.10       9790.88       141.02 o                         
   1  10   6        460.17        438.01        13.61 o                         
   2  10   6       1153.30       1169.38        18.78 o                         
   3  10   6        173.24        164.58         9.19 o                         
   4  10   6       1197.29       1171.55        26.44 o                         
   5  10   6        940.96        946.11        35.19 o                         
   6  10   6        353.14        349.36        22.78 o                         
   7  10   6        205.05        215.72        15.58 o                         
 -12  11   6         53.14         74.84        13.04 o                         
 -11  11   6       1330.42       1435.87        47.79 o                         
 -10  11   6          1.46          3.21         8.50 o                         
  -9  11   6       3307.67       3374.17        59.44 o                         
  -8  11   6       2252.18       2365.78        38.34 o                         
  -7  11   6       3641.02       3636.62        48.22 o                         
  -6  11   6        364.22        353.65        14.20 o                         
  -5  11   6         69.51         75.28         7.48 o                         
  -4  11   6        768.59        807.75        22.76 o                         
  -3  11   6       4461.16       4624.57        69.04 o                         
  -2  11   6        750.66        628.06        19.21 o                         
  -1  11   6       4942.51       5014.33        74.29 o                         
   0  11   6        173.61        152.33        10.62 o                         
   1  11   6       1704.51       1529.23        26.15 o                         
   2  11   6        224.56        259.56         9.18 o                         
   3  11   6       5674.37       5573.70        61.59 o                         
   4  11   6         13.94         44.32         6.36 o                         
   5  11   6       2349.18       2403.64        57.97 o                         
   6  11   6       1800.38       1679.87        57.55 o                         
   7  11   6        889.32        818.53        34.42 o                         
 -12  12   6        479.96        484.92        26.82 o                         
 -11  12   6       4270.67       4430.37        92.98 o                         
 -10  12   6        272.02        303.59        23.30 o                         
  -9  12   6        656.15        702.63        25.31 o                         
  -8  12   6          6.46          8.97         4.47 o                         
  -7  12   6       1080.69       1084.90        24.00 o                         
  -6  12   6        337.65        305.36        12.41 o                         
  -5  12   6       3886.79       3825.07        84.32 o                         
  -4  12   6       7895.74       7768.61       133.52 o                         
  -3  12   6       4992.20       5499.01        76.64 o                         
  -2  12   6        412.49        614.89        20.02 o                         
  -1  12   6       9885.57       9880.29       126.00 o                         
   0  12   6        607.53        609.58        17.19 o                         
   1  12   6       3833.56       3808.33        48.90 o                         
   2  12   6        157.01        161.66         7.39 o                         
   3  12   6        237.64        237.55        10.73 o                         
   4  12   6         67.43         62.62         9.35 o                         
   5  12   6       1093.00       1203.93        38.84 o                         
   6  12   6        555.20        561.64        27.16 o                         
   7  12   6       1277.28       1128.98        66.98 o                         
 -12  13   6       1827.24       1791.39        69.37 o                         
 -11  13   6        143.43        168.41        16.75 o                         
 -10  13   6          2.68         25.31        10.36 o                         
  -9  13   6        570.79        563.49        28.55 o                         
  -8  13   6       3129.51       3087.87        55.30 o                         
  -7  13   6        314.13        275.08        11.95 o                         
  -6  13   6       7344.11       6914.66        77.08 o                         
  -5  13   6        516.56        523.08        15.76 o                         
  -4  13   6       3362.15       3246.58        52.82 o                         
  -3  13   6       3825.54       4170.68        61.27 o                         
  -2  13   6       5032.49       4933.72        68.81 o                         
  -1  13   6        162.96        129.90        12.22 o                         
   0  13   6       6812.73       7088.31        73.97 o                         
   1  13   6        435.00        418.61        12.71 o                         
   2  13   6       3496.79       3510.50        47.50 o                         
   3  13   6         22.89         30.75         5.58 o                         
   4  13   6       9751.14       9728.04       166.43 o                         
   5  13   6        456.81        401.03        21.99 o                         
   6  13   6        147.65        150.25        12.32 o                         
   7  13   6        463.82        415.51        36.05 o                         
 -12  14   6       1011.42        893.03       101.44 o                         
 -11  14   6        912.67        968.66        36.62 o                         
 -10  14   6       2837.32       2864.99        73.14 o                         
  -9  14   6       1275.82       1237.03        41.33 o                         
  -8  14   6       5270.71       5128.79        82.49 o                         
  -7  14   6         21.12         23.74         5.25 o                         
  -6  14   6       1478.77       1454.99        29.23 o                         
  -5  14   6       2018.72       1961.20        32.75 o                         
  -4  14   6       4030.50       3935.92        51.19 o                         
  -3  14   6        795.61        773.62        20.44 o                         
  -2  14   6         15.40         10.87         4.03 o                         
  -1  14   6        592.36        561.56        19.22 o                         
   0  14   6       5432.78       5416.57        71.33 o                         
   1  14   6       2223.00       2169.46        29.27 o                         
   2  14   6       4555.07       4603.65        60.32 o                         
   3  14   6          5.80         18.51         5.54 o                         
   4  14   6        633.44        651.96        27.30 o                         
   5  14   6        751.58        751.37        27.03 o                         
   6  14   6       3328.94       3294.16        93.03 o                         
   7  14   6         49.90         38.54        12.99 o                         
 -12  15   6        458.43        483.95        32.15 o                         
 -11  15   6       1936.73       1867.19        69.40 o                         
 -10  15   6         78.88         58.30        13.24 o                         
  -9  15   6       1416.42       1389.53        43.73 o                         
  -8  15   6       5698.65       5687.42       129.31 o                         
  -7  15   6      10558.40      10342.31       130.98 o                         
  -6  15   6       1321.64       1295.95        28.24 o                         
  -5  15   6       3734.41       3660.31        56.62 o                         
  -4  15   6       1448.44       1331.37        24.27 o                         
  -3  15   6       8938.24       9096.60        84.92 o                         
  -2  15   6       6902.44       7135.57        63.97 o                         
  -1  15   6       9830.79       9734.31        94.07 o                         
   0  15   6        639.88        633.88        23.57 o                         
   1  15   6       3053.50       3158.61        43.11 o                         
   2  15   6        405.03        351.37        14.22 o                         
   3  15   6       2511.85       2553.15        54.30 o                         
   4  15   6         25.65         20.86         7.20 o                         
   5  15   6       1456.75       1487.16        57.15 o                         
   6  15   6        145.47        168.51        15.29 o                         
   7  15   6         93.63         61.04        13.72 o                         
 -12  16   6          7.90          2.26        13.66 o                         
 -11  16   6       2748.49       2555.91       319.81 o                         
 -10  16   6        399.98        371.59        40.97 o                         
  -9  16   6       5686.33       5862.00       159.54 o                         
  -8  16   6       1643.49       1798.02        82.17 o                         
  -7  16   6        659.66        673.39        29.90 o                         
  -6  16   6         57.89         40.80         7.73 o                         
  -5  16   6       1853.85       1742.88        39.06 o                         
  -4  16   6       1776.33       1779.71        30.28 o                         
  -3  16   6       2915.31       2854.03        37.77 o                         
  -2  16   6       1139.45       1083.39        21.69 o                         
  -1  16   6       1833.72       1882.39        37.33 o                         
   0  16   6        302.40        269.16        14.99 o                         
   1  16   6       9858.27       9932.62       137.47 o                         
   2  16   6       1253.81       1163.59        27.79 o                         
   3  16   6        836.00        883.60        26.60 o                         
   4  16   6        453.18        409.97        29.32 o                         
   5  16   6       5511.67       5535.10       245.78 o                         
   6  16   6         52.59         53.33         9.87 o                         
   7  16   6       2100.41       1524.60        60.29 o                         
 -12  17   6        832.98        953.64        62.32 o                         
 -11  17   6        521.85        511.53        63.62 o                         
 -10  17   6         39.10         67.99        14.57 o                         
  -9  17   6        670.99        655.22        38.49 o                         
  -8  17   6        894.79        904.27        51.36 o                         
  -7  17   6       2522.39       2471.15        57.38 o                         
  -6  17   6       6351.01       6087.28        98.98 o                         
  -5  17   6       1480.43       1511.00        36.70 o                         
  -4  17   6        424.00        461.97        17.59 o                         
  -3  17   6       5101.17       5067.15        56.03 o                         
  -2  17   6       6522.04       6360.41        68.03 o                         
  -1  17   6       7685.30       7766.24       107.21 o                         
   0  17   6       6783.04       6944.20        99.63 o                         
   1  17   6        163.10        169.10        11.67 o                         
   2  17   6        197.58        203.06        12.12 o                         
   3  17   6       1486.81       1520.89        37.22 o                         
   4  17   6       1962.37       1917.54        88.49 o                         
   5  17   6        361.87        381.12        22.80 o                         
   6  17   6         12.77         10.33         6.87 o                         
   7  17   6        530.10        566.39        45.20 o                         
 -12  18   6         71.96         84.91        19.53 o                         
 -11  18   6         10.74         10.79         7.65 o                         
 -10  18   6       8422.22       8688.51       282.69 o                         
  -9  18   6        409.11        445.69        38.18 o                         
  -8  18   6       3798.28       3730.69        83.12 o                         
  -7  18   6        204.07        190.97        15.95 o                         
  -6  18   6       1662.28       1575.28        45.31 o                         
  -5  18   6         15.94         25.90         6.01 o                         
  -4  18   6       7593.76       7505.82        81.05 o                         
  -3  18   6       1259.32       1401.63        26.29 o                         
  -2  18   6        778.07        730.09        19.43 o                         
  -1  18   6          0.32          5.97         5.19 o                         
   0  18   6       8392.57       8697.05       139.22 o                         
   1  18   6         37.32         27.52         6.69 o                         
   2  18   6       7582.40       7256.43       101.85 o                         
   3  18   6         18.20         23.85         7.24 o                         
   4  18   6        494.11        490.08        31.15 o                         
   5  18   6        392.44        360.80        28.98 o                         
   6  18   6       3527.70       3658.20        85.30 o                         
 -11  19   6        682.23        716.77        42.97 o                         
 -10  19   6        207.89        223.74        21.19 o                         
  -9  19   6        275.72        256.89        24.67 o                         
  -8  19   6        730.09        757.61        30.42 o                         
  -7  19   6        191.85        215.64        16.77 o                         
  -6  19   6       6557.97       6438.95       107.08 o                         
  -5  19   6        194.77        207.25        13.40 o                         
  -4  19   6          5.70         21.91         6.11 o                         
  -3  19   6       2121.01       2170.35        35.29 o                         
  -2  19   6      12614.56      12737.39       130.11 o                         
  -1  19   6       6004.88       5725.47        77.04 o                         
   0  19   6        413.27        446.49        19.86 o                         
   1  19   6        619.09        609.35        21.42 o                         
   2  19   6        941.29        907.58        23.90 o                         
   3  19   6        300.74        279.40        16.96 o                         
   4  19   6       3388.32       3651.35       140.17 o                         
   5  19   6          8.91         15.54         9.75 o                         
   6  19   6        152.61        156.19        14.15 o                         
 -11  20   6       2324.58       2465.86        95.94 o                         
 -10  20   6         58.23         52.28        11.96 o                         
  -9  20   6       3174.53       3162.30        89.58 o                         
  -8  20   6          3.27          5.13         8.21 o                         
  -7  20   6         24.11         17.63         7.47 o                         
  -6  20   6        554.18        534.55        26.48 o                         
  -5  20   6       6937.46       6793.96        90.02 o                         
  -4  20   6       4313.22       4304.28        62.71 o                         
  -3  20   6        159.53        156.82         9.87 o                         
  -2  20   6       1906.60       1901.56        36.12 o                         
  -1  20   6         78.98        106.01         9.68 o                         
   0  20   6        198.96        212.29        14.54 o                         
   1  20   6      11800.22      11803.05       168.36 o                         
   2  20   6       1384.32       1384.50        30.89 o                         
   3  20   6       1084.11       1187.33        38.41 o                         
   4  20   6        141.75        163.47        22.71 o                         
   5  20   6       3338.87       3576.52       130.09 o                         
   6  20   6        104.80         90.60        10.93 o                         
 -11  21   6       2648.25       2738.54       259.45 o                         
 -10  21   6        973.16        926.90        39.41 o                         
  -9  21   6         14.59         21.93        11.45 o                         
  -8  21   6       3696.06       3569.01       138.77 o                         
  -7  21   6       6843.87       6839.81       122.57 o                         
  -6  21   6        167.45        187.44        14.15 o                         
  -5  21   6       1009.94        989.23        29.30 o                         
  -4  21   6       4521.45       4396.12        67.66 o                         
  -3  21   6       1214.46       1322.08        31.78 o                         
  -2  21   6        262.80        243.09        12.56 o                         
  -1  21   6       2445.41       2504.78        42.00 o                         
   0  21   6         90.14         86.79         8.85 o                         
   1  21   6         53.78         58.71         9.74 o                         
   2  21   6         43.13         36.90         8.60 o                         
   3  21   6       4928.54       5228.99        88.22 o                         
   4  21   6          5.53          5.27        10.47 o                         
   5  21   6       1452.45       1624.91        67.32 o                         
   6  21   6        134.07        115.50        16.46 o                         
 -11  22   6         40.93         20.68        11.47 o                         
 -10  22   6       3444.35       3566.03       116.05 o                         
  -9  22   6       2730.51       2555.43        76.60 o                         
  -8  22   6        692.70        662.48        32.41 o                         
  -7  22   6         60.90         63.23        10.84 o                         
  -6  22   6       6191.90       5963.14        88.59 o                         
  -5  22   6       6909.79       6737.89        96.36 o                         
  -4  22   6       6719.15       6539.43        88.29 o                         
  -3  22   6       1881.63       1839.02        41.45 o                         
  -2  22   6        237.02        280.56        13.19 o                         
  -1  22   6        549.32        534.11        18.68 o                         
   0  22   6       2718.28       2739.36        47.47 o                         
   1  22   6       5112.46       5210.77        84.57 o                         
   2  22   6       2017.24       2037.32        44.10 o                         
   3  22   6        536.94        568.16        25.10 o                         
   4  22   6        489.82        521.21        32.33 o                         
   5  22   6        305.51        335.60        22.55 o                         
   6  22   6        751.67        777.77        33.77 o                         
 -11  23   6         82.49        105.80        21.08 o                         
 -10  23   6        173.02        187.32        16.94 o                         
  -9  23   6        828.42        826.22        39.95 o                         
  -8  23   6       1745.64       1794.45        87.83 o                         
  -7  23   6         49.98         49.65        11.31 o                         
  -6  23   6       2982.91       2988.39        57.54 o                         
  -5  23   6          0.87         11.94         7.98 o                         
  -4  23   6         48.30         97.63         9.99 o                         
  -3  23   6       1560.37       1532.13        37.74 o                         
  -2  23   6       2008.92       2009.15        37.94 o                         
  -1  23   6        666.41        714.61        22.75 o                         
   0  23   6       1378.63       1380.96        32.49 o                         
   1  23   6         63.26         47.88         8.51 o                         
   2  23   6       5872.01       6083.07        91.12 o                         
   3  23   6        205.07        265.32        17.47 o                         
   4  23   6       4289.39       4573.23       106.80 o                         
   5  23   6        229.40        231.50        17.91 o                         
 -10  24   6       1204.47       1305.32        50.48 o                         
  -9  24   6        579.96        574.27        32.28 o                         
  -8  24   6        501.19        495.82        27.33 o                         
  -7  24   6       1297.88       1357.79        48.57 o                         
  -6  24   6       2488.21       2414.93        54.61 o                         
  -5  24   6       7774.06       7420.58       142.85 o                         
  -4  24   6       5589.48       5409.40        70.74 o                         
  -3  24   6        275.36        254.45        16.05 o                         
  -2  24   6        296.81        258.30        14.31 o                         
  -1  24   6        717.73        761.12        24.85 o                         
   0  24   6        177.58        216.35        14.04 o                         
   1  24   6        409.35        479.00        20.56 o                         
   2  24   6       3162.11       3269.43        68.78 o                         
   3  24   6         13.17          8.24         8.63 o                         
   4  24   6          4.77          2.82         8.75 o                         
   5  24   6        371.37        414.29        37.76 o                         
 -10  25   6         61.06         63.40        11.47 o                         
  -9  25   6        574.80        632.27        40.56 o                         
  -8  25   6          1.57          1.08         8.35 o                         
  -7  25   6       3315.68       3379.56        93.81 o                         
  -6  25   6         74.97         52.79        11.71 o                         
  -5  25   6        480.85        479.34        25.95 o                         
  -4  25   6        162.89        191.08        18.30 o                         
  -3  25   6       1646.42       1655.51        43.70 o                         
  -2  25   6        183.60        190.80        13.56 o                         
  -1  25   6       3556.58       3640.78        67.06 o                         
   0  25   6          4.81         11.39         6.81 o                         
   1  25   6       1005.03       1113.23        32.04 o                         
   2  25   6        132.57        126.24        15.26 o                         
   3  25   6       5996.61       6326.56        95.86 o                         
   4  25   6        350.80        345.74        28.59 o                         
   5  25   6        606.82        744.30        37.08 o                         
 -10  26   6        757.36        719.33        62.70 o                         
  -9  26   6       1169.22       1284.47        56.82 o                         
  -8  26   6        113.34        106.51        14.98 o                         
  -7  26   6        164.41        172.90        20.45 o                         
  -6  26   6       2871.51       2777.77        72.35 o                         
  -5  26   6       2822.77       2898.79        88.06 o                         
  -4  26   6       3844.50       3719.24        55.66 o                         
  -3  26   6        178.14        188.37        14.32 o                         
  -2  26   6         15.81         10.76         6.65 o                         
  -1  26   6       2108.79       2180.43        54.41 o                         
   0  26   6       4278.78       4282.09        78.92 o                         
   1  26   6        352.44        356.29        24.97 o                         
   2  26   6        220.10        212.56        16.53 o                         
   3  26   6          6.62         21.42         8.68 o                         
   4  26   6        381.46        455.42        32.56 o                         
   5  26   6        543.27        513.76        48.20 o                         
 -10  27   6        157.69        151.88        25.57 o                         
  -9  27   6        226.79        232.68        29.71 o                         
  -8  27   6       1478.37       1435.25        50.80 o                         
  -7  27   6        235.35        241.71        23.26 o                         
  -6  27   6       1308.49       1287.74        45.87 o                         
  -5  27   6        187.68        174.41        23.55 o                         
  -4  27   6        867.75        849.91        35.10 o                         
  -3  27   6       1742.02       1719.19        47.02 o                         
  -2  27   6        910.56        933.66        30.23 o                         
  -1  27   6        501.22        530.20        24.86 o                         
   0  27   6        229.18        252.07        20.30 o                         
   1  27   6        260.25        249.60        29.62 o                         
   2  27   6       2047.97       2187.61        49.98 o                         
   3  27   6        311.91        309.71        19.18 o                         
   4  27   6       2364.15       2559.24        81.57 o                         
  -9  28   6        655.35        645.13        35.23 o                         
  -8  28   6        121.61        117.36        14.58 o                         
  -7  28   6       1066.82       1095.01        46.59 o                         
  -6  28   6       1041.49       1070.40        40.88 o                         
  -5  28   6       3394.01       3319.46        94.08 o                         
  -4  28   6        410.52        405.60        24.61 o                         
  -3  28   6         77.84        114.82        14.67 o                         
  -2  28   6        114.08        140.15        16.64 o                         
  -1  28   6        161.39        172.17        19.91 o                         
   0  28   6       3106.73       3188.75        59.30 o                         
   1  28   6        538.86        563.40        37.35 o                         
   2  28   6        142.06        128.29        20.83 o                         
   3  28   6         31.00         40.90         9.85 o                         
   4  28   6        583.22        640.93        34.82 o                         
  -9  29   6        687.94        637.65        27.69 o                         
  -8  29   6        359.81        366.77        27.23 o                         
  -7  29   6       2864.46       3005.21        80.92 o                         
  -6  29   6        115.85         97.97        15.13 o                         
  -5  29   6         11.33         17.94         9.72 o                         
  -4  29   6       1993.36       2037.36        54.23 o                         
  -3  29   6       2351.45       2623.08        52.86 o                         
  -2  29   6         49.59         68.81        13.00 o                         
  -1  29   6       1359.15       1399.14        48.16 o                         
   0  29   6        820.07        817.12        30.39 o                         
   1  29   6        112.90         62.57        29.08 o                         
   2  29   6        190.74        179.68        17.18 o                         
   3  29   6       2252.76       2340.92        86.83 o                         
   4  29   6        363.15        368.80        24.62 o                         
  -9  30   6       1769.58       1346.61        50.08 o                         
  -8  30   6         29.31         26.81         7.49 o                         
  -7  30   6         27.03         20.41         8.44 o                         
  -6  30   6         12.88         23.40         9.55 o                         
  -5  30   6        777.62        801.85        34.67 o                         
  -4  30   6       2612.41       2735.67        62.07 o                         
  -3  30   6         28.80         44.36        12.03 o                         
  -2  30   6         33.53         45.28        14.33 o                         
  -1  30   6       1799.72       1935.16        46.61 o                         
   0  30   6        318.82        365.62        24.23 o                         
   1  30   6       1305.95       1380.84        76.09 o                         
   2  30   6         81.97        112.75        21.32 o                         
   3  30   6          7.38         10.98         8.79 o                         
  -8  31   6       1895.04       1739.16        48.36 o                         
  -7  31   6       1002.30        898.74        41.78 o                         
  -6  31   6       1637.99       1570.72        51.80 o                         
  -5  31   6        524.21        479.76        23.08 o                         
  -4  31   6        575.50        560.44        29.27 o                         
  -3  31   6       2242.93       2368.34        51.47 o                         
  -2  31   6       2891.77       3130.09        77.89 o                         
  -1  31   6        369.79        457.61        54.94 o                         
   0  31   6       1129.96       1294.39        33.95 o                         
   1  31   6         98.37        106.15        13.64 o                         
   2  31   6         88.55        101.86        16.08 o                         
   3  31   6         91.28         59.55        13.80 o                         
  -8  32   6        698.77        635.52        76.05 o                         
  -7  32   6         94.29         80.24        10.27 o                         
  -6  32   6        381.35        382.70        20.75 o                         
  -5  32   6         28.54         33.06         8.90 o                         
  -4  32   6       1228.32       1246.66        47.46 o                         
  -3  32   6       1867.17       1900.59        58.79 o                         
  -2  32   6        159.12        179.58        25.27 o                         
  -1  32   6         23.77        117.65        56.79 o                         
   0  32   6       2159.95       2211.68        51.80 o                         
   1  32   6        226.64        278.93        33.47 o                         
   2  32   6       1266.44       1322.30        38.31 o                         
   3  32   6         47.38         70.24        53.14 o                         
  -7  33   6       2331.70       2345.89        68.86 o                         
  -6  33   6        241.57        244.13        28.70 o                         
  -5  33   6        547.77        567.14        28.78 o                         
  -4  33   6        656.47        662.38        57.51 o                         
  -3  33   6       4179.03       4410.01       101.06 o                         
  -2  33   6        533.35        565.15        34.60 o                         
  -1  33   6       3330.67       3396.03       133.55 o                         
   0  33   6        234.65        189.31        28.21 o                         
   1  33   6         44.76         78.20        19.28 o                         
   2  33   6         17.23         23.78         8.11 o                         
  -7  34   6        626.56        467.74        70.86 o                         
  -6  34   6        259.54        293.83        17.61 o                         
  -5  34   6       2394.08       2519.73        79.04 o                         
  -4  34   6        380.98        361.56        40.61 o                         
  -3  34   6        946.51       1009.77        40.76 o                         
  -2  34   6         93.24         87.59        21.71 o                         
  -1  34   6        585.24        617.68        44.43 o                         
   0  34   6         33.82         36.88        34.79 o                         
   1  34   6       2868.81       2958.03        88.52 o                         
   2  34   6         97.39        213.17        80.30 o                         
  -6  35   6       1307.99       1376.20        47.57 o                         
  -5  35   6        595.70        655.17        50.60 o                         
  -4  35   6          9.20         14.36        13.67 o                         
  -3  35   6       1025.38       1114.47        48.82 o                         
  -2  35   6       3961.04       4020.86       146.45 o                         
  -1  35   6       1762.26       1738.10        57.28 o                         
   0  35   6       1575.81       1686.84        89.40 o                         
   1  35   6          0.44        131.01        77.67 o                         
  -5  36   6        287.43        262.36        19.72 o                         
  -4  36   6       3684.90       3564.72       207.55 o                         
  -3  36   6        812.73        774.92        31.16 o                         
  -2  36   6        267.07        278.15        21.45 o                         
  -1  36   6         13.56         13.08        21.49 o                         
   0  36   6       3142.77       3119.22        79.58 o                         
  -4  37   6         16.30         28.12         8.24 o                         
  -3  37   6        678.23        673.75        37.37 o                         
  -2  37   6       1318.21       1243.56        37.99 o                         
  -1  37   6        736.07        621.13        32.34 o                         
 -13   0   7       4766.68       4936.66       125.35 o                         
 -11   0   7         16.02         64.37        20.91 o                         
  -9   0   7      11359.12      11760.71       236.06 o                         
  -7   0   7       5096.03       4878.01        85.62 o                         
  -5   0   7         21.69         54.52        14.50 o                         
  -3   0   7      15323.21      15262.93       204.07 o                         
  -1   0   7      15540.66      16015.69       242.27 o                         
   1   0   7       2357.92       2426.43        49.71 o                         
   3   0   7       6020.34       6126.35       113.66 o                         
   5   0   7        612.43        650.81        33.51 o                         
   7   0   7       4100.82       4097.59        85.32 o                         
 -13   1   7         17.13         49.99        13.91 o                         
 -12   1   7       1070.33       1053.07        74.45 o                         
 -11   1   7       6279.86       6552.86       145.42 o                         
 -10   1   7       4218.21       4402.41        83.06 o                         
  -9   1   7       2027.03       2174.46        54.38 o                         
  -8   1   7        760.09        814.15        28.14 o                         
  -7   1   7       1357.54       1399.53        35.84 o                         
  -6   1   7       1255.76       1297.94        30.65 o                         
  -5   1   7       4537.85       4231.77        76.33 o                         
  -4   1   7       1886.12       2044.11        45.45 o                         
  -3   1   7        563.12        540.99        19.19 o                         
  -2   1   7       3405.98       3580.45        70.90 o                         
  -1   1   7       5444.04       5469.21        82.85 o                         
   0   1   7       9152.14       8771.94        92.20 o                         
   1   1   7      11263.12      11307.17       131.34 o                         
   2   1   7        427.71        472.33        18.47 o                         
   3   1   7       2871.05       2903.85        56.48 o                         
   4   1   7        161.44        150.30        14.63 o                         
   5   1   7       2470.25       2519.71        48.67 o                         
   6   1   7       1113.04       1078.52        34.49 o                         
   7   1   7        649.22        677.38        21.82 o                         
 -13   2   7       1515.65       1625.99        60.65 o                         
 -12   2   7       1359.35       1386.54        65.11 o                         
 -11   2   7       1375.64       1436.55        57.77 o                         
 -10   2   7       4869.61       4756.54        94.21 o                         
  -9   2   7        561.59        568.85        27.89 o                         
  -8   2   7       5998.99       6089.59       107.71 o                         
  -7   2   7        509.55        515.92        19.07 o                         
  -6   2   7       2482.70       2369.04        45.89 o                         
  -5   2   7         63.39        105.57        11.48 o                         
  -4   2   7       4807.83       4848.63        93.87 o                         
  -3   2   7        598.24        659.70        22.53 o                         
  -2   2   7      20492.18      20373.55       235.18 o                         
  -1   2   7        431.25        443.70        23.41 o                         
   0   2   7          7.20         18.73         6.37 o                         
   1   2   7       2069.44       1984.85        34.87 o                         
   2   2   7       3766.27       3642.67        62.55 o                         
   3   2   7       2129.24       2076.57        45.90 o                         
   4   2   7       1994.54       1959.77        56.57 o                         
   5   2   7        109.45        118.95        16.84 o                         
   6   2   7       1659.98       1660.67        49.60 o                         
   7   2   7          2.45          1.94         6.18 o                         
 -13   3   7         37.16         43.07         7.93 o                         
 -12   3   7       1195.57       1284.46        93.00 o                         
 -11   3   7       1416.66       1502.42        59.14 o                         
 -10   3   7       7946.70       7885.71       188.05 o                         
  -9   3   7       1239.52       1311.45        31.55 o                         
  -8   3   7         93.89        122.31        10.96 o                         
  -7   3   7        193.12        188.28         9.82 o                         
  -6   3   7       8859.20       8595.30       105.55 o                         
  -5   3   7        404.12        493.01        22.17 o                         
  -4   3   7       7451.58       7304.84       104.01 o                         
  -3   3   7       1468.31       1653.51        34.61 o                         
  -2   3   7         84.79        114.80        11.61 o                         
  -1   3   7        954.46        851.91        29.42 o                         
   0   3   7      17572.70      16982.99       139.92 o                         
   1   3   7         77.70         89.75         7.52 o                         
   2   3   7       2376.72       2455.92        40.30 o                         
   3   3   7        527.83        545.02        20.54 o                         
   4   3   7       5233.09       5283.00        81.20 o                         
   5   3   7        417.19        434.69        27.64 o                         
   6   3   7       2201.37       2299.06        59.52 o                         
   7   3   7         88.98        105.63         9.17 o                         
 -13   4   7       1866.78       2003.16        55.44 o                         
 -12   4   7       2868.15       2898.17        61.85 o                         
 -11   4   7        261.56        251.89        19.14 o                         
 -10   4   7        456.65        471.08        22.99 o                         
  -9   4   7       4703.77       4789.35        69.27 o                         
  -8   4   7       1154.04       1202.26        29.48 o                         
  -7   4   7       2905.31       3035.26        40.78 o                         
  -6   4   7       1436.67       1586.30        31.18 o                         
  -5   4   7       1747.17       1743.91        37.85 o                         
  -4   4   7        662.13        653.74        20.86 o                         
  -3   4   7       6977.76       6792.31        77.38 o                         
  -2   4   7       3272.84       3204.43        57.29 o                         
  -1   4   7       3388.46       3522.56        57.99 o                         
   0   4   7        467.74        449.48        13.17 o                         
   1   4   7        364.33        363.31        12.96 o                         
   2   4   7       3149.15       3068.58        42.45 o                         
   3   4   7       7570.89       7433.02        82.82 o                         
   4   4   7       1743.60       1869.52        47.03 o                         
   5   4   7         37.34         44.67         9.75 o                         
   6   4   7         29.21         28.84         7.78 o                         
   7   4   7       1078.54       1010.26        26.63 o                         
 -13   5   7         35.54         43.27        12.05 o                         
 -12   5   7        141.22        167.73        14.68 o                         
 -11   5   7       3495.36       3550.38        89.41 o                         
 -10   5   7         17.58         24.40         7.85 o                         
  -9   5   7        410.16        449.11        18.53 o                         
  -8   5   7       2520.61       2592.15        45.57 o                         
  -7   5   7       5437.21       5576.13        62.35 o                         
  -6   5   7          4.80         15.16         4.77 o                         
  -5   5   7      15521.97      15517.04       239.19 o                         
  -4   5   7        792.27        843.88        21.64 o                         
  -3   5   7       5243.32       5600.91        71.45 o                         
  -2   5   7        166.84        154.89        11.89 o                         
  -1   5   7      11307.52      11516.74       132.52 o                         
   0   5   7         35.78         53.39         5.12 o                         
   1   5   7       5904.40       5695.12        60.32 o                         
   2   5   7        165.32        160.10         9.52 o                         
   3   5   7       1146.59       1141.45        26.87 o                         
   4   5   7        466.76        461.42        20.63 o                         
   5   5   7       3765.18       3705.78        69.53 o                         
   6   5   7         49.90         59.80         9.07 o                         
   7   5   7        437.04        409.16        17.68 o                         
 -13   6   7       3908.37       3932.78       103.18 o                         
 -12   6   7        475.40        492.00        28.09 o                         
 -11   6   7        437.55        463.02        24.90 o                         
 -10   6   7         36.53         62.19        14.13 o                         
  -9   6   7         70.92        111.76         9.81 o                         
  -8   6   7       5938.93       6223.52        83.72 o                         
  -7   6   7       5878.17       6117.33        69.30 o                         
  -6   6   7        405.41        407.49        15.14 o                         
  -5   6   7         18.68         21.27         5.54 o                         
  -4   6   7       4604.61       4743.70        65.46 o                         
  -3   6   7       2306.31       2355.90        44.35 o                         
  -2   6   7       1333.82       1392.78        35.33 o                         
  -1   6   7       1505.79       1553.11        35.80 o                         
   0   6   7          5.37         20.59         4.02 o                         
   1   6   7       1910.51       1875.81        27.66 o                         
   2   6   7       2775.40       2798.85        40.10 o                         
   3   6   7        739.36        694.69        20.88 o                         
   4   6   7        916.11        877.05        27.94 o                         
   5   6   7       1332.92       1325.00        37.87 o                         
   6   6   7          7.17         14.09         7.70 o                         
   7   6   7        134.60        143.75        11.18 o                         
 -13   7   7        407.53        420.01        26.77 o                         
 -12   7   7        784.85        869.19        39.79 o                         
 -11   7   7        237.50        222.48        19.79 o                         
 -10   7   7       1639.23       1636.97        48.21 o                         
  -9   7   7        312.01        285.88        15.79 o                         
  -8   7   7        210.57        220.50        14.67 o                         
  -7   7   7       2121.25       2190.80        37.68 o                         
  -6   7   7       6785.25       6459.19        68.16 o                         
  -5   7   7        212.00        222.14        11.96 o                         
  -4   7   7      12154.85      12128.58       129.14 o                         
  -3   7   7        352.66        366.36        16.27 o                         
  -2   7   7        167.35        193.43        13.81 o                         
  -1   7   7          7.12         22.20         4.72 o                         
   0   7   7       5328.55       5218.53        49.63 o                         
   1   7   7         11.11         26.29         4.56 o                         
   2   7   7       1841.30       1765.17        29.33 o                         
   3   7   7         44.69         74.47         7.46 o                         
   4   7   7       3317.98       3361.03        58.90 o                         
   5   7   7        206.14        211.59        14.24 o                         
   6   7   7        744.38        763.63        34.91 o                         
   7   7   7         27.27         18.12         5.77 o                         
 -13   8   7        783.73        715.54        35.23 o                         
 -12   8   7        389.56        405.37        32.76 o                         
 -11   8   7         71.18         81.49        16.00 o                         
 -10   8   7       1181.87       1259.15        41.49 o                         
  -9   8   7        876.26        914.96        27.75 o                         
  -8   8   7        142.60        184.49        12.00 o                         
  -7   8   7       1025.48       1038.07        25.73 o                         
  -6   8   7         33.00         27.73         4.83 o                         
  -5   8   7        769.42        679.54        19.50 o                         
  -4   8   7        295.32        249.55        13.06 o                         
  -3   8   7       3635.82       3909.87        61.08 o                         
  -2   8   7        919.18        940.47        30.77 o                         
  -1   8   7        851.18        908.50        20.29 o                         
   0   8   7          0.95          7.73         3.33 o                         
   1   8   7       5082.76       5162.52        53.00 o                         
   2   8   7       6238.11       6203.00        61.11 o                         
   3   8   7       1132.97       1085.60        24.98 o                         
   4   8   7        208.50        221.21        14.59 o                         
   5   8   7        200.85        189.07        14.99 o                         
   6   8   7        164.74        188.06        17.62 o                         
   7   8   7         30.02         19.99         5.25 o                         
 -13   9   7         59.75         64.99        15.78 o                         
 -12   9   7          2.25          2.66        10.81 o                         
 -11   9   7       1383.02       1440.18        69.16 o                         
 -10   9   7        206.97        229.82        16.46 o                         
  -9   9   7        188.23        182.66        12.15 o                         
  -8   9   7        776.71        792.07        27.37 o                         
  -7   9   7       1991.21       1867.09        35.08 o                         
  -6   9   7         23.52         27.20         4.46 o
[truncated: 196,750 more chars]
